# Supplementary material for: Proteoform analysis by mass spectrometry reveals post-translational processing of legumins and vicilins in chickpeas (Cicer arietinum L.)
Source: Anal Bioanal Chem. 2026 May 29;418(15):4847–64. doi: 10.1007/s00216-026-06577-0 (PMC13388682; doi:10.1007/s00216-026-06577-0)
Supplement: Supplementary file 2 — Supplementary file2 (XLSX 198 KB) [file 216_2026_6577_MOESM2_ESM.xlsx]

## Sheet: Protein Identifications
Accession	Description	Avg. Mass	-10lgP	Coverage (%)	Area Sample	Rel. Abundance (%)	Peptides	Unique	#Spec Sample 1	PTM
A0A1S2XSB9|A0A1S2XSB9_CICAR	Legumin A-like OS=Cicer arietinum OX=3827 GN=LOC101489278 PE=3 SV=1	59343	741.68	85	60470000000	35.157	181	119	1944	Carbamidomethylation; Oxidation (M); Pyro-glu from E; Pyro-glu from Q; Formylation; Dioxidation (C); Dioxidation (M); Oxidation (C); Trioxidation (C)
A0A1S2XVG1|A0A1S2XVG1_CICAR	Legumin J-like OS=Cicer arietinum OX=3827 GN=LOC101501269 PE=3 SV=1	60371	724.97	82	29737000000	17.289	132	132	653	Carbamidomethylation; Oxidation (M); Pyro-glu from E; Pyro-glu from Q; Formylation; Dioxidation (C); Oxidation (C)
A0A3Q7XNW1|A0A3Q7XNW1_CICAR	Legumin-like OS=Cicer arietinum OX=3827 GN=LEG PE=3 SV=1	56342	698.54	85	26222000000	15.2453	180	47	1958	Carbamidomethylation; Oxidation (M); Pyro-glu from E; Pyro-glu from Q; Acetylation (Protein N-term); Dioxidation (C); Oxidation (C); Trioxidation (C)
sp|Q9SMJ4|LEG_CICAR	Legumin OS=Cicer arietinum OX=3827 GN=leg3 PE=1 SV=1	56251	650.43	72	14728000000	8.56279	140	24	1469	Carbamidomethylation; Oxidation (M); Pyro-glu from E; Pyro-glu from Q; Formylation; Dioxidation (C); Dioxidation (M); Oxidation (C); Trioxidation (C)
A0A1S2Y087|A0A1S2Y087_CICAR	Vicilin-like OS=Cicer arietinum OX=3827 GN=LOC101510695 PE=3 SV=1	69392	714.32	81	12997000000	7.5564	125	110	500	Carbamidomethylation; Pyro-glu from E; Pyro-glu from Q; Formylation; Oxidation (C)
A0A1S2XYZ0|A0A1S2XYZ0_CICAR	Provicilin-like OS=Cicer arietinum OX=3827 GN=LOC101510367 PE=3 SV=1	64651	663.34	70	6894600000	4.00849	77	62	273	Carbamidomethylation; Oxidation (M); Pyro-glu from E; Pyro-glu from Q; Formylation
A0A1S2XQ88|A0A1S2XQ88_CICAR	Vicilin-like OS=Cicer arietinum OX=3827 GN=LOC101505411 PE=3 SV=1	51087	665.96	85	6321200000	3.67512	128	34	724	Carbamidomethylation; Pyro-glu from E; Pyro-glu from Q; Formylation
A0A1S2YZ56|A0A1S2YZ56_CICAR	Vicilin-like seed storage protein At2g18540 OS=Cicer arietinum OX=3827 GN=LOC101506263 PE=4 SV=2	81876	699.86	58	4802700000	2.79227	89	89	237	Carbamidomethylation; Pyro-glu from E; Pyro-glu from Q; Formylation; Dioxidation (C); Trioxidation (C)
A0A1S3E1N3|A0A1S3E1N3_CICAR	Legumin J OS=Cicer arietinum OX=3827 GN=LOC101489055 PE=3 SV=1	62715	723.25	69	4535600000	2.63698	69	68	215	Carbamidomethylation; Oxidation (M); Pyro-glu from Q
A0A1S2XQR4|A0A1S2XQR4_CICAR	Vicilin-like OS=Cicer arietinum OX=3827 GN=LOC101515515 PE=3 SV=1	51839	676.46	83	3291500000	1.91366	139	24	806	Pyro-glu from E; Pyro-glu from Q; Formylation
Q304D4|Q304D4_CICAR	Provicilin OS=Cicer arietinum OX=3827 GN=LOC101515194 PE=2 SV=1	51421	603.58	46	1163100000	0.676221	70	8	385	Pyro-glu from E; Pyro-glu from Q
A0A1S2YKD9|A0A1S2YKD9_CICAR	Vicilin-like seed storage protein At2g28490 OS=Cicer arietinum OX=3827 GN=LOC101502994 PE=4 SV=1	53134	428.2	52	700000000	0.406977	29	29	61	Carbamidomethylation

## Sheet: Peptide List
Protein Accession	Peptide	Unique	-10lgP	Mass	Length	ppm	m/z	z	RT	Area Sample 1	Fraction	Scan	#Feature	#Feature Sample 1	Start	End	PTM	AScore	Found By
A0A1S2XSB9|A0A1S2XSB9_CICAR	R.Q(-17.03)EEDEDEDEDEKRQPHR.H	Y	163.74	2165.87	17	-1.1	722.964	3	21	431450000	2	F2:7575	15	15	271	287	Pyro-glu from Q	Q1:Pyro-glu from Q:1000.00	PEAKS DB
A0A1S2XSB9|A0A1S2XSB9_CICAR	R.GSRQEEDEDEDEDEK.R	Y	161.01	1808.68	15	-0.4	603.901	3	16.42	5122200	2	F2:5379	4	4	268	282			PEAKS DB
A0A1S2XSB9|A0A1S2XSB9_CICAR	R.LHQNIDSSSSPDIYIPQAGR.I	Y	144.1	2197.08	20	-1	1099.54	2	40	5458900000	2	F2:16563	7	7	344	363			PEAKS DB
A0A1S2XSB9|A0A1S2XSB9_CICAR	R.Q(-17.03)EEDEDEDEDEKR.Q	Y	143.02	1647.6	13	-0.8	824.808	2	21.16	7017400	2	F2:7645	2	2	271	283	Pyro-glu from Q	Q1:Pyro-glu from Q:1000.00	PEAKS DB
A0A1S2XSB9|A0A1S2XSB9_CICAR	R.FYLAGNQEQEFLQYQQQEGRKEEQENEGNNIFSGFRR.D	Y	142.49	4510.1	37	-4.8	1128.53	4	52.97	5338900	2	F2:22923	1	1	181	217			PEAKS DB
A0A1S2XSB9|A0A1S2XSB9_CICAR	R.FYLAGNQEQEFLQYQQQEGR.K	Y	141.78	2475.15	20	-1	1238.58	2	51.32	3309200000	1	F1:22155	17	17	181	200			PEAKS DB
A0A1S2XSB9|A0A1S2XSB9_CICAR	R.RFYLAGNQEQEFLQYQQQEGR.K	Y	140.73	2631.25	21	0.3	878.09	3	48.08	3656300000	1	F1:20562	9	9	180	200			PEAKS DB
A0A1S2XSB9|A0A1S2XSB9_CICAR	R.KEEQENEGNNIFSGFR.R	Y	135.51	1896.86	16	-0.3	949.437	2	44.29	3827700000	2	F2:18654	9	9	201	216			PEAKS DB
A0A1S2XSB9|A0A1S2XSB9_CICAR	R.LQVVNC(+57.02)NGNNVFDGELEAGR.A	Y	134.46	2204.03	20	-1.4	1103.02	2	48.08	46816000	1	F1:20617	4	4	414	433	Carbamidomethylation	C6:Carbamidomethylation:1000.00	PEAKS DB
A0A1S2XSB9|A0A1S2XSB9_CICAR	R.IESEGGLIETWNPNNR.Q	Y	134.42	1827.88	16	-1	914.944	2	48.53	2358300000	1	F1:20857	4	4	45	60			PEAKS DB
A0A1S2XSB9|A0A1S2XSB9_CICAR	R.RFYLAGNQEQEFLQYQQQEGRK.E	Y	131.83	2759.34	22	-0.9	690.842	4	45.31	24980000	1	F1:19255	3	3	180	201			PEAKS DB
A0A1S2XSB9|A0A1S2XSB9_CICAR	R.RPFYTNAPQEIFIQQGNGYFGM(+31.99)VFPGC(+47.98)PETFM(+15.99)EPR.E	Y	130.95	4163.85	35	-1	1041.97	4	65.62	0	1	F1:29125	0	0	81	115	Dioxidation (M); Trioxidation (C); Oxidation (M)	M22:Dioxidation (M):0.00;C27:Trioxidation (C):1000.00;M32:Oxidation (M):0.00	PEAKS DB
A0A1S2XSB9|A0A1S2XSB9_CICAR	R.Q(-17.03)DEDEDEEEKRQ.P	Y	130.34	1531.59	12	1.1	766.804	2	20.1	2250500	2	F2:7098	2	2	307	318	Pyro-glu from Q	Q1:Pyro-glu from Q:1000.00	PEAKS DB
A0A1S2XSB9|A0A1S2XSB9_CICAR	R.QEEDEDEDEDEKR.Q	Y	130.29	1664.63	13	-0.2	833.321	2	16.66	15416000	2	F2:5499	4	4	271	283			PEAKS DB
A0A1S2XSB9|A0A1S2XSB9_CICAR	K.LVGATSSLSSIPEDVIAATFNMER.N	Y	128.78	2507.26	24	-0.8	836.759	3	72.94	10018000	1	F1:32567	2	2	468	491			PEAKS DB
A0A1S2XSB9|A0A1S2XSB9_CICAR	Y.LAGNQEQEFLQYQQQEGR.K	Y	126.09	2165.01	18	-0.4	1083.51	2	42.73	2692400000	1	F1:17944	6	6	183	200			PEAKS DB
A0A1S2XSB9|A0A1S2XSB9_CICAR	R.HSRQDEDEDEEEKRQPR.R	Y	124.71	2181.96	17	0.3	546.498	4	15.3	58024000	1	F1:4966	6	6	304	320			PEAKS DB
A0A1S2XSB9|A0A1S2XSB9_CICAR	K.SSNPFTFLVPPR.E	Y	121.67	1360.71	12	-1	681.364	2	58.69	2298900000	1	F1:25772	16	16	499	510			PEAKS DB
A0A1S2XSB9|A0A1S2XSB9_CICAR	K.LVGATSSLSSIPEDVIAATFNM(+15.99)ER.N	Y	121.54	2523.25	24	-0.7	842.091	3	67.86	11092000	2	F2:30029	2	2	468	491	Oxidation (M)	M22:Oxidation (M):1000.00	PEAKS DB
A0A1S2XSB9|A0A1S2XSB9_CICAR	R.LQVVNC(+31.99)NGNNVFDGELEAGR.A	Y	121.25	2179	20	-1.7	727.338	3	49.99	30178000	2	F2:21474	4	4	414	433	Dioxidation (C)	C6:Dioxidation (C):1000.00	PEAKS DB
A0A1S2XSB9|A0A1S2XSB9_CICAR	R.Q(-17.03)DEDEDEEEKR.Q	Y	120.71	1403.53	11	-1.1	702.773	2	20.01	14317000	2	F2:7038	2	2	307	317	Pyro-glu from Q	Q1:Pyro-glu from Q:1000.00	PEAKS DB
A0A1S2XSB9|A0A1S2XSB9_CICAR	R.GSRQEEDEDEDEDEKRQ.P	Y	120.32	2092.84	17	0.9	524.218	4	16.2	489770	2	F2:5298	1	1	268	284			PEAKS DB
A0A1S2XSB9|A0A1S2XSB9_CICAR	K.LQGRDEDEEKGAIVK.V	Y	119.91	1685.86	15	0.4	562.96	3	22.66	2531200000	2	F2:8277	7	7	234	248			PEAKS DB
A0A1S2XSB9|A0A1S2XSB9_CICAR	F.YLAGNQEQEFLQYQQQEGR.K	Y	119.46	2328.08	19	-0.6	1165.05	2	45.2	35728000	2	F2:19168	4	4	182	200			PEAKS DB
A0A1S2XSB9|A0A1S2XSB9_CICAR	R.DFLEDALNVNR.H	N	119.36	1304.64	11	-1.8	653.324	2	56.8	12334000000	1	F1:24856	9	9	218	228			PEAKS DB
A0A1S2XSB9|A0A1S2XSB9_CICAR	K.EEQENEGNNIFSGFR.R	Y	119.32	1768.77	15	-0.1	590.596	3	49.57	398250000	1	F1:21313	4	4	202	216			PEAKS DB
A0A1S2XSB9|A0A1S2XSB9_CICAR	R.GSRQEEDEDEDEDEKRQPHR.H	Y	119.13	2483.05	20	1	621.771	4	15.95	719050000	2	F2:5164	12	12	268	287			PEAKS DB
A0A1S2XSB9|A0A1S2XSB9_CICAR	R.HIVDKLQGRDEDEEKGAIVK.V	Y	117.64	2278.19	20	-0.8	570.555	4	27.77	117340000	2	F2:10741	5	5	229	248			PEAKS DB
A0A1S2XSB9|A0A1S2XSB9_CICAR	N.E(-18.01)C(+57.02)QLEHLNALEPDNR.I	N	116.8	1818.83	15	-0.3	910.423	2	45.93	12691000	1	F1:19571	2	2	30	44	Pyro-glu from E; Carbamidomethylation	E1:Pyro-glu from E:1000.00;C2:Carbamidomethylation:1000.00	PEAKS DB
A0A1S2XSB9|A0A1S2XSB9_CICAR	R.HIVDKLQGRDEDEEK.G	Y	115.77	1809.89	15	-0.9	453.478	4	22.81	44978000	1	F1:8461	4	4	229	243			PEAKS DB
A0A1S2XSB9|A0A1S2XSB9_CICAR	Y.NDQDTPVIAVSLIDTSSFQNQLDQMPR.R	N	115.17	3031.46	27	-1.1	1011.49	3	64	17159000	2	F2:28224	2	2	153	179			PEAKS DB
A0A1S2XSB9|A0A1S2XSB9_CICAR	K.NAM(+15.99)FVPHYNLNAN.S	N	114.92	1519.69	13	-0.7	760.851	2	41.29	28528000	2	F2:17183	2	2	390	402	Oxidation (M)	M3:Oxidation (M):1000.00	PEAKS DB
A0A1S2XSB9|A0A1S2XSB9_CICAR	R.GSRQEEDEDEDEDEKR.Q	Y	114.31	1964.78	16	1.6	655.936	3	16.2	35240000	2	F2:5270	8	8	268	283			PEAKS DB
A0A1S2XSB9|A0A1S2XSB9_CICAR	L.IDTSSFQNQLDQMPR.R	N	113.4	1778.83	15	-0.5	890.42	2	47.89	2897800	2	F2:20454	1	1	165	179			PEAKS DB
A0A1S2XSB9|A0A1S2XSB9_CICAR	N.IDSSSSPDIYIPQAGR.I	Y	113.34	1704.83	16	-1	853.422	2	42.42	6090500	1	F1:17846	1	1	348	363			PEAKS DB
A0A1S2XSB9|A0A1S2XSB9_CICAR	R.RDFLEDALNVNR.H	N	113.34	1460.74	12	0.6	487.92	3	49.53	1480300000	2	F2:21173	6	6	217	228			PEAKS DB
A0A1S2XSB9|A0A1S2XSB9_CICAR	R.DEDEEKGAIVK.V	Y	113.17	1231.59	11	-0.9	616.803	2	21.98	723030000	2	F2:7970	12	12	238	248			PEAKS DB
A0A1S2XSB9|A0A1S2XSB9_CICAR	N.PFTFLVPPR.E	Y	112.7	1072.61	9	-2	537.31	2	53.74	56920000	1	F1:23302	2	2	502	510			PEAKS DB
A0A1S2XSB9|A0A1S2XSB9_CICAR	Y.LAGNQEQEFLQYQQQEGRK.E	Y	111.21	2293.11	19	-0.6	765.376	3	38.67	26374000	2	F2:15939	2	2	183	201			PEAKS DB
A0A1S2XSB9|A0A1S2XSB9_CICAR	R.QEEDEDEDEDEKRQPH.R	Y	111.13	2026.8	16	-1.1	507.706	4	17.48	2466500	1	F1:5932	4	4	271	286			PEAKS DB
A0A1S2XSB9|A0A1S2XSB9_CICAR	N.ALEPDNRIESEGGLIETWNPNNR.Q	Y	110.58	2623.26	23	-1.6	875.427	3	48.99	37079000	2	F2:20968	2	2	38	60			PEAKS DB
A0A1S2XSB9|A0A1S2XSB9_CICAR	N.QEQEFLQYQQQEGR.K	Y	110.44	1809.83	14	-1.2	905.92	2	38.08	6293600	2	F2:15706	2	2	187	200			PEAKS DB
A0A1S2XSB9|A0A1S2XSB9_CICAR	K.NAMFVPHYNLNANSILYALK.G	N	109.65	2292.17	20	-1.9	765.063	3	60.55	3491200	1	F1:26699	2	2	390	409			PEAKS DB
A0A1S2XSB9|A0A1S2XSB9_CICAR	K.NAMFVPHYNLNAN.S	N	109.53	1503.69	13	-0.7	752.853	2	45.9	110890000	2	F2:19417	2	2	390	402			PEAKS DB
A0A1S2XSB9|A0A1S2XSB9_CICAR	K.VKGGLSFISPSEKQPR.H	Y	108.8	1728.95	16	-2.7	577.323	3	34.58	48047000	2	F2:13979	4	4	249	264			PEAKS DB
A0A1S2XSB9|A0A1S2XSB9_CICAR	K.SSNPFTFLVPPRESEN.K	Y	108.55	1819.87	16	-0.3	910.944	2	57.22	37175000	2	F2:24923	2	2	499	514			PEAKS DB
A0A1S2XSB9|A0A1S2XSB9_CICAR	R.ALIVPQNFAVAAK.S	Y	108.48	1340.78	13	-0.6	447.934	3	48.22	3867600000	1	F1:20706	4	4	434	446			PEAKS DB
A0A1S2XSB9|A0A1S2XSB9_CICAR	R.RPFYTNAPQEIFIQQGNGYF.G	N	108.26	2389.15	20	-1.1	1195.58	2	58.99	32461000	2	F2:25804	3	3	81	100			PEAKS DB
A0A1S2XSB9|A0A1S2XSB9_CICAR	R.RPFYTNAPQEIFIQQGN.G	N	108.18	2022	17	-1.2	675.005	3	49.84	167790000	2	F2:21369	4	4	81	97			PEAKS DB
A0A1S2XSB9|A0A1S2XSB9_CICAR	R.EQPQQNEC(+57.02)QLEHLNALEPDNR.I	Y	107.12	2561.16	21	-1	854.725	3	41.06	942470000	2	F2:17114	4	4	24	44	Carbamidomethylation	C8:Carbamidomethylation:1000.00	PEAKS DB
A0A1S2XSB9|A0A1S2XSB9_CICAR	R.Q(-17.03)DEDEDEEEKRQPR.R	Y	107.07	1784.74	14	-1	893.379	2	20.85	538460000	2	F2:7481	10	10	307	320	Pyro-glu from Q	Q1:Pyro-glu from Q:1000.00	PEAKS DB
A0A1S2XSB9|A0A1S2XSB9_CICAR	K.GGLSFISPSEKQPR.H	Y	106.49	1501.79	14	-0.4	751.901	2	38.02	50445000	2	F2:15690	4	4	251	264			PEAKS DB
A0A1S2XSB9|A0A1S2XSB9_CICAR	A.FREQPQQNEC(+57.02)QLEHLNALEPDNR.I	Y	106.12	2864.33	23	-0.6	955.782	3	39.97	1702800000	2	F2:16526	4	4	22	44	Carbamidomethylation	C10:Carbamidomethylation:1000.00	PEAKS DB
A0A1S2XSB9|A0A1S2XSB9_CICAR	K.VKGGLSFISPSEK.Q	Y	105.92	1347.74	13	0	450.254	3	38.02	453790000	2	F2:15715	4	4	249	261			PEAKS DB
A0A1S2XSB9|A0A1S2XSB9_CICAR	K.NAMFVPHYNLNANSILY.A	N	105.11	1979.96	17	-0.8	990.985	2	58.13	323630000	1	F1:25460	4	4	390	406			PEAKS DB
A0A1S2XSB9|A0A1S2XSB9_CICAR	N.GNNVFDGELEAGR.A	Y	104.86	1376.63	13	-1.1	689.322	2	41.6	8819100	2	F2:17398	2	2	421	433			PEAKS DB
A0A1S2XSB9|A0A1S2XSB9_CICAR	R.Q(-17.03)DEDEDEKRRPR.R	Y	104	1554.7	12	-1.2	519.241	3	16.35	229330000	2	F2:5539	16	16	291	302	Pyro-glu from Q	Q1:Pyro-glu from Q:1000.00	PEAKS DB
A0A1S2XSB9|A0A1S2XSB9_CICAR	R.FRDSHQKVNR.F	N	103.86	1285.66	10	2.1	429.563	3	13.48	3419400	2	F2:4018	4	4	125	134			PEAKS DB
A0A1S2XSB9|A0A1S2XSB9_CICAR	L.AGNQEQEFLQYQQQEGR.K	Y	102.92	2051.93	17	-0.2	684.984	3	40.38	2315200	2	F2:16836	1	1	184	200			PEAKS DB
A0A1S2XSB9|A0A1S2XSB9_CICAR	R.QEEDEDEDEDEK.R	Y	102.75	1508.53	12	-0.9	755.27	2	17.28	1922700	1	F1:5832	2	2	271	282			PEAKS DB
A0A1S2XSB9|A0A1S2XSB9_CICAR	K.GGLSFISPSEK.Q	Y	102.59	1120.58	11	2.2	561.297	2	42.36	3642800000	2	F2:17783	4	4	251	261			PEAKS DB
A0A1S2XSB9|A0A1S2XSB9_CICAR	F.GMVFPGC(+57.02)PETFMEPR.E	Y	102.51	1753.76	15	-1.8	877.887	2	54.69	81685000	2	F2:23694	2	2	101	115	Carbamidomethylation	C7:Carbamidomethylation:1000.00	PEAKS DB
A0A1S2XSB9|A0A1S2XSB9_CICAR	R.QEEDEDEDEDEKRQPHR.H	Y	102.21	2182.9	17	-0.4	728.64	3	16.71	283850000	2	F2:5535	9	9	271	287			PEAKS DB
A0A1S2XSB9|A0A1S2XSB9_CICAR	N.EC(+57.02)QLEHLNALEPDNR.I	N	102.03	1836.84	15	0.2	613.288	3	39.96	23964000	2	F2:16591	2	2	30	44	Carbamidomethylation	C2:Carbamidomethylation:1000.00	PEAKS DB
A0A1S2XSB9|A0A1S2XSB9_CICAR	R.HSRQDEDEDEEEKR.Q	Y	101.79	1800.75	14	-0.3	451.195	4	13.7	5773600	2	F2:4095	4	4	304	317			PEAKS DB
A0A1S2XSB9|A0A1S2XSB9_CICAR	K.NAMFVPHYNLN.A	N	101.1	1318.61	11	-0.9	660.313	2	46.41	4815500	2	F2:19739	2	2	390	400			PEAKS DB
A0A1S2XSB9|A0A1S2XSB9_CICAR	R.RPFYTNAPQEIF.I	N	100	1481.73	12	-0.2	741.872	2	50.68	224840000	2	F2:21740	2	2	81	92			PEAKS DB
A0A1S2XSB9|A0A1S2XSB9_CICAR	R.HIVDKLQGR.D	Y	99.91	1064.61	9	-2	355.876	3	22.25	44197000	1	F1:8163	6	6	229	237			PEAKS DB
A0A1S2XSB9|A0A1S2XSB9_CICAR	R.RFYLAGNQEQEFLQY.Q	Y	99.35	1904.91	15	-0.9	953.459	2	54.05	72507000	2	F2:23407	4	4	180	194			PEAKS DB
A0A1S2XSB9|A0A1S2XSB9_CICAR	R.IESEGGLIETWNPN.N	Y	99.2	1557.73	14	-1	779.872	2	51.8	12817000	2	F2:22371	2	2	45	58			PEAKS DB
A0A1S2XSB9|A0A1S2XSB9_CICAR	R.LHQNIDSSSSPDIY.I	Y	98.79	1574.72	14	0.1	788.368	2	36.1	11149000	2	F2:14733	2	2	344	357			PEAKS DB
A0A1S2XSB9|A0A1S2XSB9_CICAR	Q.GRDEDEEKGAIVK.V	Y	98.7	1444.72	13	-1.7	482.578	3	22.81	7440500	1	F1:8480	4	4	236	248			PEAKS DB
A0A1S2XSB9|A0A1S2XSB9_CICAR	K.TVTSFDLPALR.W	N	98.54	1218.66	11	-0.6	610.337	2	52.1	12243000000	2	F2:22501	9	9	366	376			PEAKS DB
A0A1S2XSB9|A0A1S2XSB9_CICAR	K.LVGATSSLSSIPEDVIAATF.N	Y	98.37	1977.03	20	0	989.523	2	69.94	10509000000	2	F2:31033	11	11	468	487			PEAKS DB
A0A1S2XSB9|A0A1S2XSB9_CICAR	R.DEDEEKGAIVKVKG.G	Y	98.26	1515.78	14	-0.2	506.267	3	24.94	3013600	2	F2:9433	2	2	238	251			PEAKS DB
A0A1S2XSB9|A0A1S2XSB9_CICAR	K.NAM(+15.99)FVPHYNLNANSILY.A	N	98	1995.95	17	-0.1	998.983	2	54.83	80195000	1	F1:23827	2	2	390	406	Oxidation (M)	M3:Oxidation (M):1000.00	PEAKS DB
A0A1S2XSB9|A0A1S2XSB9_CICAR	R.QDEDEDEEEKRQPR.R	Y	97.81	1801.77	14	1.8	451.451	4	16.08	1147200000	2	F2:5230	14	14	307	320			PEAKS DB
A0A1S2XSB9|A0A1S2XSB9_CICAR	R.LHQNIDSSSSPD.I	Y	97.73	1298.57	12	-0.8	650.294	2	22.26	538490	2	F2:8179	2	2	344	355			PEAKS DB
A0A1S2XSB9|A0A1S2XSB9_CICAR	K.N(+27.99)AM(+15.99)FVPHYNLNANSILY.A	N	96.82	2023.95	17	-0.8	1012.98	2	58.96	72894000	2	F2:25805	6	6	390	406	Formylation; Oxidation (M)	N1:Formylation:1000.00;M3:Oxidation (M):1000.00	PEAKS DB
A0A1S2XSB9|A0A1S2XSB9_CICAR	D.NGFEETIC(+57.02)TAR.L	N	96.3	1296.58	11	-1.1	649.295	2	41.84	403860000	2	F2:17440	4	4	333	343	Carbamidomethylation	C8:Carbamidomethylation:1000.00	PEAKS DB
A0A1S2XSB9|A0A1S2XSB9_CICAR	F.A(+27.99)FREQPQQNEC(+15.99)QLEHLNALEPDNRIESEGGLIETWNPNNR.Q	Y	96.18	4732.2	40	-0.2	1184.06	4	52.65	0	1	F1:22845	0	0	21	60	Formylation; Oxidation (C)	A1:Formylation:1000.00;C11:Oxidation (C):1000.00	PEAKS DB
A0A1S2XSB9|A0A1S2XSB9_CICAR	S.EGGLIETWNPNNR.Q	Y	96.15	1498.72	13	-1.6	750.364	2	45.2	25298000	2	F2:19143	2	2	48	60			PEAKS DB
A0A1S2XSB9|A0A1S2XSB9_CICAR	A.FREQPQQNEC(+57.02)QLEHLNALEPDNRIESEGGLIETWNPNNR.Q	Y	96.13	4674.19	39	-2.9	1559.07	3	50.66	1224100000	2	F2:21782	4	4	22	60	Carbamidomethylation	C10:Carbamidomethylation:1000.00	PEAKS DB
A0A1S2XSB9|A0A1S2XSB9_CICAR	N.GFEETIC(+57.02)TAR.L	N	95.53	1182.53	10	-1.3	592.274	2	37	2788200000	2	F2:15183	10	10	334	343	Carbamidomethylation	C7:Carbamidomethylation:1000.00	PEAKS DB
A0A1S2XSB9|A0A1S2XSB9_CICAR	R.KEEQENEGNNIFSGF.R	Y	95.52	1740.76	15	-0.1	871.387	2	51.44	13095000	2	F2:22173	1	1	201	215			PEAKS DB
A0A1S2XSB9|A0A1S2XSB9_CICAR	R.IKTVTSFDLPALR.W	N	95.17	1459.84	13	-2.3	487.619	3	49.3	5326100	1	F1:21219	1	1	364	376			PEAKS DB
A0A1S2XSB9|A0A1S2XSB9_CICAR	R.FYLAGNQEQEFLQY.Q	Y	94.66	1748.8	14	-0.3	875.409	2	59.26	77916000	2	F2:25918	2	2	181	194			PEAKS DB
A0A1S2XSB9|A0A1S2XSB9_CICAR	F.WMYNDQDTPVIAVSLIDTSSFQNQLDQM(+15.99)PR.R	Y	94.56	3527.63	30	-4.8	1176.88	3	66.16	0	2	F2:29272	0	0	150	179	Oxidation (M)	M28:Oxidation (M):176.97	PEAKS DB
A0A1S2XSB9|A0A1S2XSB9_CICAR	K.N(+27.99)AM(+15.99)FVPHYNLNAN.S	N	94.26	1547.68	13	-1.2	774.848	2	45.97	7199900	2	F2:19547	2	2	390	402	Formylation; Oxidation (M)	N1:Formylation:1000.00;M3:Oxidation (M):1000.00	PEAKS DB
A0A1S2XSB9|A0A1S2XSB9_CICAR	L.QGRDEDEEKGAIVK.V	Y	94.08	1572.77	14	-0.9	525.265	3	22.81	16725000	1	F1:8468	3	3	235	248			PEAKS DB
A0A1S2XSB9|A0A1S2XSB9_CICAR	R.HSRQDEDEDEEEK.R	Y	93.71	1644.65	13	2.6	549.225	3	13.58	325450	2	F2:4062	4	4	304	316			PEAKS DB
A0A1S2XSB9|A0A1S2XSB9_CICAR	R.QDEDEDEEEKR.Q	Y	93.71	1420.56	11	-0.2	711.287	2	15.83	13059000	2	F2:5143	5	5	307	317			PEAKS DB
A0A1S2XSB9|A0A1S2XSB9_CICAR	K.LSAEHGSLHK.N	Y	93.62	1077.56	10	1.4	360.193	3	17.37	422260000	2	F2:5782	8	8	380	389			PEAKS DB
A0A1S2XSB9|A0A1S2XSB9_CICAR	R.RPFYTNAPQEIFIQQGNGYFG.M	N	93.51	2446.17	21	-0.2	816.397	3	56.77	17442000	2	F2:24718	4	4	81	101			PEAKS DB
A0A1S2XSB9|A0A1S2XSB9_CICAR	R.DEDEEKGAIVKVKGG.L	Y	93.39	1572.8	15	-2	525.273	3	25.12	1121000	2	F2:9548	2	2	238	252			PEAKS DB
A0A1S2XSB9|A0A1S2XSB9_CICAR	R.HSRQDEDEDEKRRPR.R	Y	92.7	1951.92	15	2.3	488.989	4	13.1	621570	1	F1:3856	1	1	288	302			PEAKS DB
A0A1S2XSB9|A0A1S2XSB9_CICAR	R.EGDIIAVPTGVVF.W	N	92.55	1315.7	13	-0.7	658.858	2	65.85	3714200000	2	F2:29129	2	2	137	149			PEAKS DB
A0A1S2XSB9|A0A1S2XSB9_CICAR	L.Q(-17.03)GRDEDEEKGAIVK.V	Y	92.5	1555.75	14	-1	519.589	3	22.66	2703000	2	F2:8368	4	4	235	248	Pyro-glu from Q	Q1:Pyro-glu from Q:1000.00	PEAKS DB
A0A1S2XSB9|A0A1S2XSB9_CICAR	R.HSRQDEDEDEKR.R	N	92.46	1542.67	12	2	386.675	4	11.7	1888600	2	F2:3207	3	3	288	299			PEAKS DB
A0A1S2XSB9|A0A1S2XSB9_CICAR	R.RFRDSHQKVNR.F	Y	91.83	1441.77	11	2.3	361.449	4	13.36	882340	2	F2:3950	2	2	124	134			PEAKS DB
A0A1S2XSB9|A0A1S2XSB9_CICAR	R.QDEDEDEKRRPR.R	Y	91.67	1571.73	12	0.1	524.917	3	13.71	261890000	2	F2:4048	11	11	291	302			PEAKS DB
A0A1S2XSB9|A0A1S2XSB9_CICAR	F.WM(+15.99)YNDQDTPVIAVSLIDTSSFQNQLDQMPR.R	Y	91.66	3527.63	30	-0.8	1176.88	3	67.14	18051000	2	F2:29730	3	3	150	179	Oxidation (M)	M2:Oxidation (M):182.01	PEAKS DB
A0A1S2XSB9|A0A1S2XSB9_CICAR	R.KEEQENEGNNIF.S	Y	91.55	1449.64	12	0.2	725.826	2	36.38	300580000	2	F2:14824	2	2	201	212			PEAKS DB
A0A1S2XSB9|A0A1S2XSB9_CICAR	R.FREGDIIAVPTGVVFW.M	N	91.16	1804.95	16	0.6	903.483	2	67.48	211970000	2	F2:29988	3	3	135	150			PEAKS DB
A0A1S2XSB9|A0A1S2XSB9_CICAR	R.GSRQEEDEDEDEDEKRQPH.R	Y	90.83	2326.95	19	-1.4	582.745	4	16.66	2486500	2	F2:5498	2	2	268	286			PEAKS DB
A0A1S2XSB9|A0A1S2XSB9_CICAR	R.EGDIIAVPTGVVFW.M	N	90.61	1501.78	14	-0.8	751.898	2	71.39	94077000	2	F2:31824	2	2	137	150			PEAKS DB
A0A1S2XSB9|A0A1S2XSB9_CICAR	F.A(+27.99)FREQPQQNEC(+15.99)QLEHLNALEPDNR.I	Y	90.61	2922.33	24	-0.6	975.117	3	41.4	92345000	2	F2:17518	6	6	21	44	Formylation; Oxidation (C)	A1:Formylation:1000.00;C11:Oxidation (C):1000.00	PEAKS DB
A0A1S2XSB9|A0A1S2XSB9_CICAR	R.RFYLAGNQEQEFL.Q	Y	90.41	1613.78	13	-1.2	807.898	2	53.23	1538500	1	F1:23155	1	1	180	192			PEAKS DB
A0A1S2XSB9|A0A1S2XSB9_CICAR	R.RPFYTNAPQEIFIQ.Q	N	90.29	1722.87	14	-0.9	862.443	2	51.95	14540000	2	F2:22412	2	2	81	94			PEAKS DB
A0A1S2XSB9|A0A1S2XSB9_CICAR	R.C(+57.02)AGVALSR.A	N	89.44	832.423	8	-0.9	417.218	2	25.71	2127100000	2	F2:9801	10	10	64	71	Carbamidomethylation	C1:Carbamidomethylation:1000.00	PEAKS DB
A0A1S2XSB9|A0A1S2XSB9_CICAR	K.LQGRDEDEEK.G	Y	89.29	1217.55	10	1.2	609.784	2	14.95	21057000	2	F2:4669	6	6	234	243			PEAKS DB
A0A1S2XSB9|A0A1S2XSB9_CICAR	H.SRQDEDEDEEEKRQPR.R	Y	89.12	2044.9	16	-1.1	512.233	4	16.51	632620	2	F2:5443	2	2	305	320			PEAKS DB
A0A1S2XSB9|A0A1S2XSB9_CICAR	R.FYLAGNQEQEFLQYQQQEGRKEEQENEGNNIFSGFR.R	Y	88.83	4354	36	-7.1	1089.5	4	55.18	63125000	2	F2:24015	3	3	181	216			PEAKS DB
A0A1S2XSB9|A0A1S2XSB9_CICAR	R.FREGDIIAVPTGVVF.W	N	88.65	1618.87	15	-1.2	810.442	2	63.08	13329000000	2	F2:27806	7	7	135	149			PEAKS DB
A0A1S2XSB9|A0A1S2XSB9_CICAR	N.EC(+57.02)QLEHLNALEPDNRIESEGGLIETWNPNNR.Q	Y	88.52	3646.71	31	-0.8	912.683	4	52.43	11198000	2	F2:22621	1	1	30	60	Carbamidomethylation	C2:Carbamidomethylation:1000.00	PEAKS DB
A0A1S2XSB9|A0A1S2XSB9_CICAR	R.QDEDEDEEEK.R	Y	88.36	1264.46	10	-0.8	633.236	2	15.77	637310	2	F2:5118	2	2	307	316			PEAKS DB
A0A1S2XSB9|A0A1S2XSB9_CICAR	L.SAEHGSLHK.N	Y	88.33	964.473	9	-0.6	483.243	2	17.4	32733000	2	F2:5812	8	8	381	389			PEAKS DB
A0A1S2XSB9|A0A1S2XSB9_CICAR	F.WMYNDQDTPVIAVSLIDTSSFQNQLDQMPR.R	Y	88.16	3511.64	30	-1.2	878.916	4	68.72	57158000	2	F2:30485	6	6	150	179			PEAKS DB
A0A1S2XSB9|A0A1S2XSB9_CICAR	R.GSRQEEDEDEDEDEKRQP.H	Y	88.05	2189.89	18	-0.6	548.481	4	18.92	600380	2	F2:6595	2	2	268	285			PEAKS DB
A0A1S2XSB9|A0A1S2XSB9_CICAR	F.LQYQQQEGR.K	Y	87.91	1148.56	9	-1.2	575.285	2	22.91	1072700	2	F2:8481	2	2	192	200			PEAKS DB
A0A1S2XSB9|A0A1S2XSB9_CICAR	R.HSRQDEDEDEEEKRQ.P	Y	87.62	1928.81	15	0.5	483.21	4	14.38	770070	1	F1:4476	2	2	304	318			PEAKS DB
A0A1S2XSB9|A0A1S2XSB9_CICAR	F.TFLVPPR.E	Y	87.14	828.486	7	-2.4	415.249	2	38.51	1397000000	2	F2:15825	2	2	504	510			PEAKS DB
A0A1S2XSB9|A0A1S2XSB9_CICAR	R.FSYVAFK.T	N	86.17	860.443	7	-1.2	431.228	2	44.74	5180700000	2	F2:18917	6	6	452	458			PEAKS DB
A0A1S2XSB9|A0A1S2XSB9_CICAR	R.HSRQDEDEDEK.R	N	85.74	1386.56	11	0.9	463.196	3	11.36	121520	2	F2:3017	1	1	288	298			PEAKS DB
A0A1S2XSB9|A0A1S2XSB9_CICAR	E.DEDEDEDEKRQPHR.H	Y	85.43	1796.76	14	-1.1	599.925	3	16.38	1853900	2	F2:5395	2	2	274	287			PEAKS DB
A0A1S2XSB9|A0A1S2XSB9_CICAR	G.SRQEEDEDEDEDEKRQPHR.H	Y	84.8	2426.03	19	0.8	607.516	4	16.57	634660	1	F1:5522	2	2	269	287			PEAKS DB
A0A1S2XSB9|A0A1S2XSB9_CICAR	R.Q(-17.03)DEDEDEKR.R	N	84.68	1145.45	9	0.2	573.731	2	16.9	8220300	2	F2:5600	2	2	291	299	Pyro-glu from Q	Q1:Pyro-glu from Q:1000.00	PEAKS DB
A0A1S2XSB9|A0A1S2XSB9_CICAR	N.EGNNIFSGFR.R	Y	84.5	1139.54	10	-0.8	570.775	2	48.37	6197000	2	F2:20698	2	2	207	216			PEAKS DB
A0A1S2XSB9|A0A1S2XSB9_CICAR	V.TSFDLPALR.W	N	84.26	1018.54	9	-1.8	510.279	2	51.19	13798000	2	F2:22081	2	2	368	376			PEAKS DB
A0A1S2XSB9|A0A1S2XSB9_CICAR	R.E(-18.01)QPQQNEC(+57.02)QLEHLNALEPDNRIESEGGLIETWNPNNR.Q	Y	83.58	4353.01	37	-1	1089.26	4	54.62	7302900	2	F2:23741	1	1	24	60	Pyro-glu from E; Carbamidomethylation	E1:Pyro-glu from E:1000.00;C8:Carbamidomethylation:1000.00	PEAKS DB
A0A1S2XSB9|A0A1S2XSB9_CICAR	G.FEETIC(+57.02)TAR.L	N	83.56	1125.51	9	0.3	563.764	2	31.69	3939900	2	F2:12618	2	2	335	343	Carbamidomethylation	C6:Carbamidomethylation:1000.00	PEAKS DB
A0A1S2XSB9|A0A1S2XSB9_CICAR	F.QNQLDQMPR.R	N	83.55	1128.53	9	-0.9	565.274	2	31.18	33883000	2	F2:12479	2	2	171	179			PEAKS DB
A0A1S2XSB9|A0A1S2XSB9_CICAR	D.EDEEKGAIVK.V	N	83	1116.57	10	0.4	559.291	2	20.55	10437000	2	F2:7308	8	8	239	248			PEAKS DB
A0A1S2XSB9|A0A1S2XSB9_CICAR	R.ALIVPQNF.A	N	82.49	900.507	8	-0.6	451.26	2	52.61	861670000	2	F2:22671	2	2	434	441			PEAKS DB
A0A1S2XSB9|A0A1S2XSB9_CICAR	F.QNQLDQM(+15.99)PR.R	N	82.46	1144.53	9	0	573.272	2	21.65	7776300	2	F2:7844	2	2	171	179	Oxidation (M)	M7:Oxidation (M):1000.00	PEAKS DB
A0A1S2XSB9|A0A1S2XSB9_CICAR	N.NVFDGELEAGR.A	Y	82.24	1205.57	11	-0.5	603.791	2	42.04	4045200	2	F2:17631	1	1	423	433			PEAKS DB
A0A1S2XSB9|A0A1S2XSB9_CICAR	S.AEHGSLHK.N	Y	82.1	877.441	8	-0.9	439.727	2	17.37	7594900	2	F2:5825	3	3	382	389			PEAKS DB
A0A1S2XSB9|A0A1S2XSB9_CICAR	F.Q(-17.03)NQLDQMPR.R	N	81.84	1111.51	9	-0.7	556.761	2	38.08	4619000	2	F2:15709	2	2	171	179	Pyro-glu from Q	Q1:Pyro-glu from Q:1000.00	PEAKS DB
A0A1S2XSB9|A0A1S2XSB9_CICAR	E.DEDEDEKRQPHR.H	N	81.66	1552.69	12	0.3	518.57	3	15.64	6337100	2	F2:5048	6	6	276	287			PEAKS DB
A0A1S2XSB9|A0A1S2XSB9_CICAR	F.GMVFPGC(+57.02)PETFM(+15.99)EPR.E	Y	81.23	1769.76	15	-0.2	885.886	2	48.89	0	2	F2:20927	0	0	101	115	Carbamidomethylation; Oxidation (M)	C7:Carbamidomethylation:1000.00;M12:Oxidation (M):92.78	PEAKS DB
A0A1S2XSB9|A0A1S2XSB9_CICAR	K.LSAEHGSLHKN.A	Y	80.8	1191.6	11	0	596.807	2	18.25	118080000	2	F2:6283	12	12	380	390			PEAKS DB
A0A1S2XSB9|A0A1S2XSB9_CICAR	D.EDEDEKRQPHR.H	N	80.6	1437.66	11	-0.4	480.227	3	16.69	2544000	2	F2:5516	3	3	277	287			PEAKS DB
A0A1S2XSB9|A0A1S2XSB9_CICAR	R.L(+27.99)QVVNC(+31.99)NGNNVFDGELEAGR.A	Y	80.55	2206.99	20	2.7	1104.51	2	49.59	13844000	2	F2:21266	2	2	414	433	Formylation; Dioxidation (C)	L1:Formylation:1000.00;C6:Dioxidation (C):1000.00	PEAKS DB
A0A1S2XSB9|A0A1S2XSB9_CICAR	R.DFLEDALNVN.R	N	80.24	1148.53	10	-1	575.274	2	59.36	25491000	2	F2:25947	2	2	218	227			PEAKS DB
A0A1S2XSB9|A0A1S2XSB9_CICAR	Y.LAGNQEQEFLQYQQQEGRKEEQENEGNNIFSGFR.R	Y	78.87	4043.86	34	0	1011.97	4	50.68	8518300	2	F2:21831	2	2	183	216			PEAKS DB
A0A1S2XSB9|A0A1S2XSB9_CICAR	Q.DEDEDEKRRPR.R	Y	78.76	1443.67	11	-1.2	482.23	3	13.71	1047400	2	F2:4098	2	2	292	302			PEAKS DB
A0A1S2XSB9|A0A1S2XSB9_CICAR	R.QDEDEDEKR.R	N	77.72	1162.47	9	2.3	388.499	3	12.79	6089100	2	F2:3691	3	3	291	299			PEAKS DB
A0A1S2XSB9|A0A1S2XSB9_CICAR	D.FLEDALNVNR.H	N	77.31	1189.61	10	-3.5	595.81	2	43.05	0	2	F2:18100	0	0	219	228			PEAKS DB
A0A1S2XSB9|A0A1S2XSB9_CICAR	R.RFYLAGN.Q	N	76.8	839.429	7	-2.1	420.721	2	37.26	10752000	2	F2:15271	3	3	180	186			PEAKS DB
A0A1S2XSB9|A0A1S2XSB9_CICAR	F.LEDALNVNR.H	N	76.26	1042.54	9	-1	522.277	2	55.05	7414100	2	F2:23967	2	2	220	228			PEAKS DB
A0A1S2XSB9|A0A1S2XSB9_CICAR	N.ALEPDNR.I	N	76.23	813.398	7	-0.9	407.706	2	19.13	3694800	2	F2:6636	2	2	38	44			PEAKS DB
A0A1S2XSB9|A0A1S2XSB9_CICAR	R.EQPQQNEC(+57.02)QLEHLNALEPDNRIESEGGLIETWNPNNR.Q	Y	75.95	4371.02	37	-2	1458.01	3	52.26	3348800000	2	F2:22655	7	7	24	60	Carbamidomethylation	C8:Carbamidomethylation:1000.00	PEAKS DB
A0A1S2XSB9|A0A1S2XSB9_CICAR	K.EEQENEGNNIF.S	Y	75.75	1321.54	11	0	661.778	2	42.05	26346000	2	F2:17560	2	2	202	212			PEAKS DB
A0A1S2XSB9|A0A1S2XSB9_CICAR	G.GLSFISPSEK.Q	Y	75.4	1063.55	10	-1.2	532.784	2	41.57	4719700	2	F2:17379	2	2	252	261			PEAKS DB
A0A1S2XSB9|A0A1S2XSB9_CICAR	D.E(-18.01)DEEK(+27.99)GAIVK.V	N	75.19	1126.55	10	0.5	564.283	2	20.55	1173200	2	F2:7345	3	3	239	248	Pyro-glu from E; Formylation	E1:Pyro-glu from E:1000.00;K5:Formylation:79.02	PEAKS DB
A0A1S2XSB9|A0A1S2XSB9_CICAR	F.EETIC(+57.02)TAR.L	N	74.24	978.444	8	0.9	490.23	2	36.01	4060400	2	F2:14712	2	2	336	343	Carbamidomethylation	C5:Carbamidomethylation:1000.00	PEAKS DB
A0A1S2XSB9|A0A1S2XSB9_CICAR	R.RPFYTNAPQEIFIQQGNGYFGMVFPGC(+57.02)PETF.M	Y	74.16	3611.66	31	1.8	1204.9	3	68.36	3486500	2	F2:30385	1	1	81	111	Carbamidomethylation	C27:Carbamidomethylation:1000.00	PEAKS DB
A0A1S2XSB9|A0A1S2XSB9_CICAR	D.EDEDEDEKRQPHR.H	N	73.97	1681.73	13	-1.3	561.583	3	15.7	1517400	2	F2:5071	4	4	275	287			PEAKS DB
A0A1S2XSB9|A0A1S2XSB9_CICAR	Q.DEDEDEEEKRQPR.R	Y	73.19	1673.71	13	-0.7	558.911	3	17.28	1245700	1	F1:5888	3	3	308	320			PEAKS DB
A0A1S2XSB9|A0A1S2XSB9_CICAR	N.VFDGELEAGR.A	N	72.61	1091.52	10	-0.5	546.769	2	35.85	5717500	2	F2:14640	2	2	424	433			PEAKS DB
A0A1S2XSB9|A0A1S2XSB9_CICAR	R.QDEDEDEEEKRQ.P	Y	72.3	1548.62	12	0.3	517.213	3	15.95	2320300	2	F2:5176	3	3	307	318			PEAKS DB
A0A1S2XSB9|A0A1S2XSB9_CICAR	N.GFEETIC(+31.99)TAR.L	N	71.75	1157.5	10	-0.8	579.758	2	38.03	1386900	1	F1:15755	1	1	334	343	Dioxidation (C)	C7:Dioxidation (C):1000.00	PEAKS DB
A0A1S2XSB9|A0A1S2XSB9_CICAR	N.NIFSGFR.R	Y	71.69	839.429	7	-0.1	420.722	2	47.86	41529000	2	F2:20369	2	2	210	216			PEAKS DB
A0A1S2XSB9|A0A1S2XSB9_CICAR	R.QDEDEDEK.R	N	70.91	1006.37	8	0.9	504.194	2	12.04	341130	2	F2:3399	2	2	291	298			PEAKS DB
A0A1S2XSB9|A0A1S2XSB9_CICAR	R.Q(-17.03)DEDEDEEEKRQP.R	Y	70.62	1628.64	13	-2.6	815.327	2	23.5	502950	1	F1:8828	1	1	307	319	Pyro-glu from Q	Q1:Pyro-glu from Q:1000.00	PEAKS DB
A0A1S2XSB9|A0A1S2XSB9_CICAR	R.ALIVPQNFAVAAKS.M	Y	70.57	1427.81	14	-0.4	714.914	2	46.44	8700700	2	F2:19625	1	1	434	447			PEAKS DB
A0A1S2XSB9|A0A1S2XSB9_CICAR	R.RPFYTNAPQ.E	N	70.3	1092.54	9	0.2	547.275	2	31.69	5192000	2	F2:12616	2	2	81	89			PEAKS DB
A0A1S2XSB9|A0A1S2XSB9_CICAR	R.E(-18.01)GDIIAVPTGVVF.W	N	70.02	1297.69	13	-0.2	649.853	2	70.85	33539000	2	F2:31590	5	5	137	149	Pyro-glu from E	E1:Pyro-glu from E:1000.00	PEAKS DB
A0A1S2XSB9|A0A1S2XSB9_CICAR	R.QDEDEDEEEKRQP.R	Y	69.49	1645.67	13	-0.5	549.564	3	19.66	1986300	1	F1:6959	2	2	307	319			PEAKS DB
A0A1S2XSB9|A0A1S2XSB9_CICAR	R.RPFYTNAPQEIFIQQ.G	N	69.31	1850.93	15	0.6	926.474	2	50.72	13440000	2	F2:21824	2	2	81	95			PEAKS DB
A0A1S2XSB9|A0A1S2XSB9_CICAR	R.FREGDIIAVPT.G	N	69.06	1216.65	11	-0.2	609.33	2	45.85	6232600	2	F2:19457	2	2	135	145			PEAKS DB
A0A1S2XSB9|A0A1S2XSB9_CICAR	E.DEDEKRRPR.R	Y	68.7	1199.6	9	-0.5	400.874	3	13.7	326810	2	F2:4124	2	2	294	302			PEAKS DB
A0A1S2XSB9|A0A1S2XSB9_CICAR	D.EDEDEKRRPR.R	Y	68.63	1328.64	10	0.9	443.889	3	13.7	447880	2	F2:4138	3	3	293	302			PEAKS DB
A0A1S2XSB9|A0A1S2XSB9_CICAR	R.QDEDEDEK(+27.99)RRPR.R	Y	68.24	1599.72	12	2	400.939	4	13.51	254290	2	F2:4031	3	3	291	302	Formylation	K8:Formylation:67.12	PEAKS DB
A0A1S2XSB9|A0A1S2XSB9_CICAR	D.E(-18.01)DEDEKRQPHR.H	N	67.47	1419.65	11	0.6	474.224	3	15.73	136950	1	F1:5118	1	1	277	287	Pyro-glu from E	E1:Pyro-glu from E:1000.00	PEAKS DB
A0A1S2XSB9|A0A1S2XSB9_CICAR	K.LSAEHGSLH.K	Y	67.16	949.462	9	0.4	317.495	3	20.39	938670	1	F1:7319	2	2	380	388			PEAKS DB
A0A1S2XSB9|A0A1S2XSB9_CICAR	R.EQPQQNEC(+57.02)QLEHLNALEPDNRIESEGGLIETWNPN.N	Y	66.41	4100.88	35	-0.1	1367.97	3	54.59	14246000	1	F1:23772	3	3	24	58	Carbamidomethylation	C8:Carbamidomethylation:1000.00	PEAKS DB
A0A1S2XSB9|A0A1S2XSB9_CICAR	R.DNGFEETIC(+57.02)TAR.L	N	66.13	1411.6	12	-1.5	706.808	2	46.42	8586700	1	F1:19809	2	2	332	343	Carbamidomethylation	C9:Carbamidomethylation:1000.00	PEAKS DB
A0A1S2XSB9|A0A1S2XSB9_CICAR	D.E(-18.01)DEDEEEKRQPR.R	Y	64.56	1540.68	12	0.3	514.566	3	18.94	133790	2	F2:6622	1	1	309	320	Pyro-glu from E	E1:Pyro-glu from E:1000.00	PEAKS DB
A0A1S2XSB9|A0A1S2XSB9_CICAR	E.DEDEKRQPHR.H	N	64.31	1308.62	10	-1.6	437.212	3	16.76	2332600	1	F1:5597	3	3	278	287			PEAKS DB
A0A1S2XSB9|A0A1S2XSB9_CICAR	D.E(-18.01)DEDEKRRPR.R	Y	64.28	1310.63	10	1.3	437.885	3	13.7	126880	2	F2:4133	1	1	293	302	Pyro-glu from E	E1:Pyro-glu from E:1000.00	PEAKS DB
A0A1S2XSB9|A0A1S2XSB9_CICAR	N.E(+27.99)GNNIFSGFRRDFLEDALNVNR.H	Y	63.37	2610.26	22	-8.7	871.085	3	55.51	0	1	F1:24226	0	0	207	228	Formylation	E1:Formylation:1000.00	PEAKS DB
A0A1S2XSB9|A0A1S2XSB9_CICAR	A.EHGSLHK.N	Y	62.91	806.404	7	0.1	404.209	2	17.37	1694900	2	F2:5837	2	2	383	389			PEAKS DB
A0A1S2XSB9|A0A1S2XSB9_CICAR	K.LVGATSSL.S	Y	62.48	746.417	8	-1.3	747.424	1	36.89	11035000	2	F2:15185	2	2	468	475			PEAKS DB
A0A1S2XSB9|A0A1S2XSB9_CICAR	R.DSHQKVNRFR.E	N	61.39	1285.66	10	0.8	322.423	4	16.49	102190	1	F1:5493	1	1	127	136			PEAKS DB
A0A1S2XSB9|A0A1S2XSB9_CICAR	E.DEEKGAIVK.V	N	61.34	987.524	9	-1	494.769	2	20.63	7718600	1	F1:7410	3	3	240	248			PEAKS DB
A0A1S2XSB9|A0A1S2XSB9_CICAR	R.RHSRQDEDEDEEEKR.Q	Y	61.14	1956.85	15	4	490.222	4	13.14	99225	1	F1:3924	1	1	303	317			PEAKS DB
A0A1S2XSB9|A0A1S2XSB9_CICAR	R.QDEDEDEEEKRQPRR.H	Y	60.62	1957.87	15	2.4	490.477	4	16.32	718090	2	F2:5367	2	2	307	321			PEAKS DB
A0A1S2XSB9|A0A1S2XSB9_CICAR	L.SFISPSEK.Q	Y	60.22	893.449	8	-2.1	447.731	2	30.35	22030000	2	F2:12038	2	2	254	261			PEAKS DB
A0A1S2XSB9|A0A1S2XSB9_CICAR	R.RPFYTNAPQEIFIQQGNGYFGM(+31.99)VFPGC(+57.02)PETFM(+31.99)EPRESEQR.E	Y	60.09	4818.16	40	9.3	1205.56	4	59.74	0	1	F1:26277	0	0	81	120	Dioxidation (M); Carbamidomethylation	M22:Dioxidation (M):1000.00;C27:Carbamidomethylation:1000.00;M32:Dioxidation (M):1000.00	PEAKS DB
A0A1S2XSB9|A0A1S2XSB9_CICAR	H.IVDKLQGR.D	Y	59.81	927.55	8	1.2	310.191	3	21.69	2755000	2	F2:7909	5	5	230	237			PEAKS DB
A0A1S2XSB9|A0A1S2XSB9_CICAR	R.R(+27.99)PFYTNAPQEIFIQQGNGYFGM(+15.99)VFPGC(+57.02)PETF.M	Y	59.37	3655.65	31	2.4	1219.56	3	66.78	2912000	2	F2:29565	1	1	81	111	Formylation; Oxidation (M); Carbamidomethylation	R1:Formylation:1000.00;M22:Oxidation (M):1000.00;C27:Carbamidomethylation:1000.00	PEAKS DB
A0A1S2XSB9|A0A1S2XSB9_CICAR	Q.NFAVAAK.S	Y	58.89	719.397	7	-0.5	360.705	2	26	1407300	2	F2:9931	2	2	440	446			PEAKS DB
A0A1S2XSB9|A0A1S2XSB9_CICAR	R.E(-18.01)GDIIAVPTGVVFW.M	N	58.8	1483.77	14	-1.2	742.892	2	79.48	291230	2	F2:35570	2	2	137	150	Pyro-glu from E	E1:Pyro-glu from E:1000.00	PEAKS DB
A0A1S2XSB9|A0A1S2XSB9_CICAR	R.ALIVPQN.F	N	58.49	753.438	7	-0.4	754.445	1	36.38	2295200	1	F1:14955	2	2	434	440			PEAKS DB
A0A1S2XSB9|A0A1S2XSB9_CICAR	L.QGRDEDEEK.G	Y	58.3	1104.47	9	1.3	553.242	2	14.95	247040	2	F2:4696	2	2	235	243			PEAKS DB
A0A1S2XSB9|A0A1S2XSB9_CICAR	R.HIVDKLQGRDEDEEKG.A	Y	57.64	1866.91	16	-3.5	467.732	4	22.96	6478700	1	F1:8487	1	1	229	244			PEAKS DB
A0A1S2XSB9|A0A1S2XSB9_CICAR	R.DFLEDALN.V	N	56.81	935.424	8	-0.9	468.719	2	55.05	25252000	2	F2:23865	2	2	218	225			PEAKS DB
A0A1S2XSB9|A0A1S2XSB9_CICAR	D.EDEEEKRQPR.R	Y	56.64	1314.62	10	0.2	439.213	3	13.44	47406	1	F1:4045	2	2	311	320			PEAKS DB
A0A1S2XSB9|A0A1S2XSB9_CICAR	R.Q(-17.03)FRC(+57.02)AGVALSR.A	N	56.22	1246.62	11	-3.3	416.547	3	29.17	716000	1	F1:11610	1	1	61	71	Pyro-glu from Q; Carbamidomethylation	Q1:Pyro-glu from Q:1000.00;C4:Carbamidomethylation:1000.00	PEAKS DB
A0A1S2XSB9|A0A1S2XSB9_CICAR	R.EGDIIAVPTGVVFWM.Y	N	55.96	1632.82	15	-1.4	817.417	2	75.1	626470	2	F2:33509	2	2	137	151			PEAKS DB
A0A1S2XSB9|A0A1S2XSB9_CICAR	Q.GRDEDEEK.G	Y	55.91	976.41	8	1.4	489.213	2	14.95	128910	2	F2:4706	2	2	236	243			PEAKS DB
A0A1S2XSB9|A0A1S2XSB9_CICAR	F.RC(+57.02)AGVALSR.A	N	54.88	988.524	9	-1.2	330.515	3	21.71	667290	2	F2:7929	2	2	63	71	Carbamidomethylation	C2:Carbamidomethylation:1000.00	PEAKS DB
A0A1S2XSB9|A0A1S2XSB9_CICAR	R.Q(-17.03)DEDEDEKRR.P	Y	52.78	1301.55	10	0.2	434.857	3	16.13	80528	1	F1:5312	1	1	291	300	Pyro-glu from Q	Q1:Pyro-glu from Q:1000.00	PEAKS DB
A0A1S2XSB9|A0A1S2XSB9_CICAR	R.E(-18.01)GDIIAVPTGVV.F	N	51.69	1150.62	12	-1.2	576.318	2	63.66	23254000	1	F1:28158	2	2	137	148	Pyro-glu from E	E1:Pyro-glu from E:1000.00	PEAKS DB
A0A1S2XSB9|A0A1S2XSB9_CICAR	D.EEKGAIVK.V	N	51.2	872.497	8	-0.2	437.256	2	20.55	422990	2	F2:7355	1	1	241	248			PEAKS DB
A0A1S2XSB9|A0A1S2XSB9_CICAR	D.GELEAGR.A	N	50.45	730.361	7	0.4	366.188	2	19.04	697120	2	F2:6629	2	2	427	433			PEAKS DB
A0A1S2XSB9|A0A1S2XSB9_CICAR	R.FRDSHQK.V	N	50.16	916.452	7	0.8	306.491	3	10.47	4075300	2	F2:2661	2	2	125	131			PEAKS DB
A0A1S2XSB9|A0A1S2XSB9_CICAR	R.E(+27.99)QPQQNEC(+31.99)QLEHLNALEPDNRIESEGGLIETWNPNNR.Q	Y	49.73	4373.98	37	3.4	1094.51	4	53.65	18868000	2	F2:23377	1	1	24	60	Formylation; Dioxidation (C)	E1:Formylation:1000.00;C8:Dioxidation (C):1000.00	PEAKS DB
A0A1S2XSB9|A0A1S2XSB9_CICAR	R.RPFYTNAPQEIFIQQGNG.Y	N	49.52	2079.02	18	-0.2	1040.52	2	49.75	16001000	2	F2:21287	1	1	81	98			PEAKS DB
A0A1S2XSB9|A0A1S2XSB9_CICAR	K.LQGRDEDEEKG.A	Y	49.03	1274.57	11	1.8	425.866	3	15	5299700	1	F1:4763	1	1	234	244			PEAKS DB
A0A1S2XSB9|A0A1S2XSB9_CICAR	C.AGVALSR.A	N	47.14	672.392	7	-0.6	337.203	2	23.34	367070	2	F2:8706	1	1	65	71			PEAKS DB
A0A1S2XSB9|A0A1S2XSB9_CICAR	G.LSFISPSEK.Q	Y	46.73	1006.53	9	-2.1	504.273	2	39.48	747120	2	F2:16347	1	1	253	261			PEAKS DB
A0A1S2XSB9|A0A1S2XSB9_CICAR	D.E(-18.01)DEDEDEKRQPHR.H	N	46.24	1663.72	13	-1.1	555.58	3	15.73	258450	1	F1:5156	1	1	275	287	Pyro-glu from E	E1:Pyro-glu from E:1000.00	PEAKS DB
A0A1S2XVG1|A0A1S2XVG1_CICAR	R.EEEEDDDEDESHSHESR.Q	Y	170.49	2072.73	17	1.3	519.191	4	16.13	1777800	1	F1:5305	4	4	293	309			PEAKS DB
A0A1S2XVG1|A0A1S2XVG1_CICAR	R.RTIDPNGLHIPSFSPSPQLIFIVQGK.G	Y	163.35	2860.56	26	-0.8	954.527	3	60.76	62217000	1	F1:26756	4	4	77	102			PEAKS DB
A0A1S2XVG1|A0A1S2XVG1_CICAR	R.KGQMLVVPQNFVVAEQAGNEEGFEYVVFK.T	Y	150.75	3255.63	29	-0.7	1086.22	3	61.74	76065000	1	F1:27251	2	2	450	478			PEAKS DB
A0A1S2XVG1|A0A1S2XVG1_CICAR	R.IISPDLQDEEDEDEDEDEQEQGHSQR.E	Y	148.83	3084.26	26	-1.6	1029.09	3	35.01	55893000	2	F2:14436	4	4	267	292			PEAKS DB
A0A1S2XVG1|A0A1S2XVG1_CICAR	R.VESEAGLTETWNPNHPELQC(+57.02)AGVSLIR.R	Y	143.56	3006.45	27	-1.1	752.619	4	51.52	3245400000	1	F1:22264	10	10	50	76	Carbamidomethylation	C20:Carbamidomethylation:1000.00	PEAKS DB
A0A1S2XVG1|A0A1S2XVG1_CICAR	N.GLHIPSFSPSPQLIFIVQGK.G	Y	139.22	2164.2	20	-2	722.407	3	62.54	28326000	1	F1:27694	2	2	83	102			PEAKS DB
A0A1S2XVG1|A0A1S2XVG1_CICAR	R.IISPDLQDEEDEDEDEDEQEQGHSQREEEEDDDEDESHSHESR.Q	Y	139.01	5138.98	43	-2.5	1285.75	4	32.31	59927000	1	F1:13178	3	3	267	309			PEAKS DB
A0A1S2XVG1|A0A1S2XVG1_CICAR	R.FNQC(+57.02)QLDSINALEPDHR.V	Y	134.94	2055.94	17	-1	1028.98	2	45.44	1178900000	1	F1:19273	5	5	33	49	Carbamidomethylation	C4:Carbamidomethylation:1000.00	PEAKS DB
A0A1S2XVG1|A0A1S2XVG1_CICAR	R.KGQM(+15.99)LVVPQNFVVAEQAGNEEGFEYVVFK.T	Y	132.49	3271.62	29	-1.4	1091.55	3	59.82	11091000	1	F1:26324	2	2	450	478	Oxidation (M)	M4:Oxidation (M):1000.00	PEAKS DB
A0A1S2XVG1|A0A1S2XVG1_CICAR	R.VFYLGGNPEVEFPETQQQQQQQK.R	Y	132.27	2721.3	23	-0.4	908.108	3	51.25	2986700000	2	F2:21998	5	5	177	199			PEAKS DB
A0A1S2XVG1|A0A1S2XVG1_CICAR	R.SEEFDRFNQC(+57.02)QLDSINALEPDHR.V	Y	132.12	2819.26	23	-1.7	940.758	3	48.38	1231200000	1	F1:20664	5	5	27	49	Carbamidomethylation	C10:Carbamidomethylation:1000.00	PEAKS DB
A0A1S2XVG1|A0A1S2XVG1_CICAR	K.GQMLVVPQNFVVAEQAGNEEGFEYVVFK.T	Y	131.08	3127.53	28	-1.6	1043.52	3	65.74	15219000	1	F1:29151	2	2	451	478			PEAKS DB
A0A1S2XVG1|A0A1S2XVG1_CICAR	R.TIDPNGLHIPSFSPSPQLIFIVQGK.G	Y	129.5	2704.46	25	-0.7	902.493	3	63.73	582390000	2	F2:28031	4	4	78	102			PEAKS DB
A0A1S2XVG1|A0A1S2XVG1_CICAR	F.VVAEQAGNEEGFEYVVFK.T	Y	128.17	2013.97	18	-0.4	1007.99	2	53.08	47751000	2	F2:22965	4	4	461	478			PEAKS DB
A0A1S2XVG1|A0A1S2XVG1_CICAR	L.SGFSSEFLAQALNTDEDTAK.K	Y	127.04	2129.98	20	-1.4	1065.99	2	57.16	8844000	1	F1:25009	2	2	227	246			PEAKS DB
A0A1S2XVG1|A0A1S2XVG1_CICAR	Q.EEQNEGNSVLSGFSSEFLAQALNTDEDTAK.K	Y	124.88	3229.45	30	0.2	1077.49	3	65.82	38953000	2	F2:29092	3	3	217	246			PEAKS DB
A0A1S2XVG1|A0A1S2XVG1_CICAR	R.SEEFDRFNQC(+57.02)QLDSINALEPDHRVESEAGLTETWNPNHPELQC(+57.02)AGVSLIR.R	Y	123.94	5807.7	50	0	1452.93	4	55.23	53414000	1	F1:24085	2	2	27	76	Carbamidomethylation	C10:Carbamidomethylation:1000.00;C43:Carbamidomethylation:1000.00	PEAKS DB
A0A1S2XVG1|A0A1S2XVG1_CICAR	R.ISTVNSLTLPILSYLR.L	Y	123.85	1789.03	16	-0.8	895.524	2	71.91	2100200000	2	F2:31999	19	19	383	398			PEAKS DB
A0A1S2XVG1|A0A1S2XVG1_CICAR	F.SSEFLAQALNTDEDTAK.K	Y	123.02	1838.85	17	-0.4	920.434	2	47.16	16915000	2	F2:20069	2	2	230	246			PEAKS DB
A0A1S2XVG1|A0A1S2XVG1_CICAR	N.Q(-17.03)QEEQNEGNSVLSGFSSEFLAQALNTDEDTAKK.L	Y	122.48	3596.64	33	-0.6	900.167	4	66.47	100800000	1	F1:29510	5	5	215	247	Pyro-glu from Q	Q1:Pyro-glu from Q:1000.00	PEAKS DB
A0A1S2XVG1|A0A1S2XVG1_CICAR	R.VFYLGGNPEVEFPETQQQQQQQKR.H	Y	121.52	2877.4	24	-1.9	960.14	3	48.89	44697000	1	F1:20965	2	2	177	200			PEAKS DB
A0A1S2XVG1|A0A1S2XVG1_CICAR	K.GVLGLSIPGC(+57.02)PTTFEEQR.Q	Y	120.52	1959.97	18	-0.8	980.993	2	56.56	4982700000	2	F2:24656	11	11	103	120	Carbamidomethylation	C10:Carbamidomethylation:1000.00	PEAKS DB
A0A1S2XVG1|A0A1S2XVG1_CICAR	Q.MLVVPQNFVVAEQAGNEEGFEYVVFK.T	Y	120.2	2942.45	26	-0.5	981.824	3	65.69	4163800	2	F2:29074	2	2	453	478			PEAKS DB
A0A1S2XVG1|A0A1S2XVG1_CICAR	Y.NNGDEPVVAITLLDTSNFANQLDSTPR.V	Y	119.92	2900.41	27	-1.2	967.811	3	66.71	4440600	1	F1:29633	2	2	150	176			PEAKS DB
A0A1S2XVG1|A0A1S2XVG1_CICAR	Q.Q(-17.03)EEQNEGNSVLSGFSSEFLAQALNTDEDTAKK.L	Y	119.9	3468.58	32	-1.4	1157.2	3	66.24	52225000	2	F2:29261	4	4	216	247	Pyro-glu from Q	Q1:Pyro-glu from Q:1000.00	PEAKS DB
A0A1S2XVG1|A0A1S2XVG1_CICAR	Y.LGGNPEVEFPETQQQQQQQK.R	Y	119.46	2312.1	20	-1.4	771.707	3	39.09	87464000	1	F1:16194	4	4	180	199			PEAKS DB
A0A1S2XVG1|A0A1S2XVG1_CICAR	R.REHKEEEEEEEEKIC(+57.02)K.K	Y	119.31	2129.95	16	-0.3	533.495	4	20.61	39900000	2	F2:7335	4	4	326	341	Carbamidomethylation	C15:Carbamidomethylation:1000.00	PEAKS DB
A0A1S2XVG1|A0A1S2XVG1_CICAR	N.SVLSGFSSEFLAQALNTDEDTAK.K	Y	119.15	2429.16	23	-1	1215.59	2	65.35	21645000	2	F2:28864	4	4	224	246			PEAKS DB
A0A1S2XVG1|A0A1S2XVG1_CICAR	R.LSAEYVLLYR.N	Y	118.84	1225.67	10	-1.9	613.841	2	52.13	98151000	1	F1:22544	2	2	399	408			PEAKS DB
A0A1S2XVG1|A0A1S2XVG1_CICAR	N.GDEPVVAITLLDTSNFANQLDSTPR.V	Y	117.69	2672.33	25	-0.9	891.783	3	67	5983800	1	F1:29758	2	2	152	176			PEAKS DB
A0A1S2XVG1|A0A1S2XVG1_CICAR	Q.QEEQNEGNSVLSGFSSEFLAQALNTDEDTAK.K	Y	117.2	3357.51	31	-0.9	1120.18	3	65.63	63236000	2	F2:28972	4	4	216	246			PEAKS DB
A0A1S2XVG1|A0A1S2XVG1_CICAR	L.DTSNFANQLDSTPR.V	Y	115.99	1564.71	14	-2.2	783.361	2	39.5	29296000	1	F1:16396	2	2	163	176			PEAKS DB
A0A1S2XVG1|A0A1S2XVG1_CICAR	K.RHSLPFPGGR.K	Y	115.93	1122.6	10	-0.8	375.209	3	29.32	20935000	2	F2:11546	2	2	200	209			PEAKS DB
A0A1S2XVG1|A0A1S2XVG1_CICAR	L.LDTSNFANQLDSTPR.V	Y	115.52	1677.8	15	-0.2	839.905	2	43.74	97626000	1	F1:18480	3	3	162	176			PEAKS DB
A0A1S2XVG1|A0A1S2XVG1_CICAR	R.EHKEEEEEEEEKIC(+57.02)K.K	Y	115.49	1973.85	15	-0.6	658.958	3	22.26	272030000	1	F1:8188	6	6	327	341	Carbamidomethylation	C14:Carbamidomethylation:1000.00	PEAKS DB
A0A1S2XVG1|A0A1S2XVG1_CICAR	Y.WSYNNGDEPVVAITLLDTSNFANQLDSTPR.V	Y	114.13	3336.59	30	-1.3	1113.2	3	69.91	31319000	1	F1:31203	2	2	147	176			PEAKS DB
A0A1S2XVG1|A0A1S2XVG1_CICAR	R.E(-18.01)HKEEEEEEEEKIC(+57.02)K.K	Y	113.86	1955.84	15	-0.5	652.954	3	24.88	5487600	2	F2:9420	5	5	327	341	Pyro-glu from E; Carbamidomethylation	E1:Pyro-glu from E:1000.00;C14:Carbamidomethylation:1000.00	PEAKS DB
A0A1S2XVG1|A0A1S2XVG1_CICAR	N.Q(-17.03)QEEQNEGNSVLSGFSSEFLAQALNTDEDTAK.K	Y	113.49	3468.54	32	0	1157.19	3	69.63	230590000	1	F1:30972	6	6	215	246	Pyro-glu from Q	Q1:Pyro-glu from Q:1000.00	PEAKS DB
A0A1S2XVG1|A0A1S2XVG1_CICAR	Q.Q(-17.03)EEQNEGNSVLSGFSSEFLAQALNTDEDTAK.K	Y	112.91	3340.49	31	-0.3	1114.5	3	69.6	172020000	2	F2:30840	4	4	216	246	Pyro-glu from Q	Q1:Pyro-glu from Q:1000.00	PEAKS DB
A0A1S2XVG1|A0A1S2XVG1_CICAR	R.IRENIIRPARADLYNPR.A	Y	112.7	2066.15	17	-0.6	517.544	4	33.86	11434000	2	F2:13663	2	2	363	379			PEAKS DB
A0A1S2XVG1|A0A1S2XVG1_CICAR	N.PNHPELQC(+57.02)AGVSLIR.R	Y	111.67	1689.86	15	-2.3	564.293	3	40.66	17827000	2	F2:16914	2	2	62	76	Carbamidomethylation	C8:Carbamidomethylation:1000.00	PEAKS DB
A0A1S2XVG1|A0A1S2XVG1_CICAR	N.QQEEQNEGNSVLSGFSSEFLAQALNTDEDTAK.K	Y	111.05	3485.57	32	-0.9	1162.86	3	65.41	42363000	2	F2:28918	3	3	215	246			PEAKS DB
A0A1S2XVG1|A0A1S2XVG1_CICAR	Q.E(-18.01)EQNEGNSVLSGFSSEFLAQALNTDEDTAK.K	Y	111.02	3211.44	30	-0.4	1071.49	3	69.63	4447400	2	F2:30893	2	2	217	246	Pyro-glu from E	E1:Pyro-glu from E:1000.00	PEAKS DB
A0A1S2XVG1|A0A1S2XVG1_CICAR	Q.EEQNEGNSVLSGFSSEFLAQALNTDEDTAKK.L	Y	109.63	3357.55	31	-1.8	1120.19	3	63.36	12211000	1	F1:28001	2	2	217	247			PEAKS DB
A0A1S2XVG1|A0A1S2XVG1_CICAR	N.SVLSGFSSEFLAQALNTDEDTAKK.L	Y	109.52	2557.25	24	-1.4	853.424	3	62.1	5057400	2	F2:27345	2	2	224	247			PEAKS DB
A0A1S2XVG1|A0A1S2XVG1_CICAR	F.NQC(+57.02)QLDSINALEPDHR.V	Y	108.21	1908.87	16	-0.9	637.298	3	40.34	8092400	2	F2:16820	2	2	34	49	Carbamidomethylation	C3:Carbamidomethylation:1000.00	PEAKS DB
A0A1S2XVG1|A0A1S2XVG1_CICAR	A.TRSEEFDRFNQC(+57.02)QLDSINALEPDHR.V	Y	107.33	3076.41	25	-1.2	770.108	4	45.47	172790000	2	F2:19356	4	4	25	49	Carbamidomethylation	C12:Carbamidomethylation:1000.00	PEAKS DB
A0A1S2XVG1|A0A1S2XVG1_CICAR	R.VFYLGGNPEVEFPETQQQQQ.Q	Y	105.44	2337.09	20	-1.3	1169.55	2	55.8	151940000	2	F2:24215	4	4	177	196			PEAKS DB
A0A1S2XVG1|A0A1S2XVG1_CICAR	I.PGC(+57.02)PTTFEEQR.Q	Y	105.03	1320.58	11	-2	661.294	2	54.92	15618000	2	F2:23776	2	2	110	120	Carbamidomethylation	C3:Carbamidomethylation:1000.00	PEAKS DB
A0A1S2XVG1|A0A1S2XVG1_CICAR	R.VFYLGGNPEVEFPETQQQQ.Q	Y	104.56	2209.03	19	-0.7	1105.52	2	56.08	165130000	2	F2:24560	4	4	177	195			PEAKS DB
A0A1S2XVG1|A0A1S2XVG1_CICAR	F.LAQALNTDEDTAK.K	Y	103.65	1388.68	13	-1.4	695.346	2	27.57	23118000	2	F2:10638	2	2	234	246			PEAKS DB
A0A1S2XVG1|A0A1S2XVG1_CICAR	K.GVLGLSIPGC(+57.02)PTTFEEQRQHFDNHQK.I	Y	103.18	2994.44	26	-1.2	749.616	4	46.93	15793000	2	F2:19963	2	2	103	128	Carbamidomethylation	C10:Carbamidomethylation:1000.00	PEAKS DB
A0A1S2XVG1|A0A1S2XVG1_CICAR	K.NGLEETIC(+57.02)SAR.I	Y	102.73	1248.58	11	-1.1	625.295	2	41.78	88635000	2	F2:17439	8	8	352	362	Carbamidomethylation	C8:Carbamidomethylation:1000.00	PEAKS DB
A0A1S2XVG1|A0A1S2XVG1_CICAR	L.GLSIPGC(+57.02)PTTFEEQR.Q	Y	102.3	1690.8	15	-0.7	846.406	2	45.56	6828500	2	F2:19372	2	2	106	120	Carbamidomethylation	C7:Carbamidomethylation:1000.00	PEAKS DB
A0A1S2XVG1|A0A1S2XVG1_CICAR	P.RVFYLGGNPEVEFPETQQQQQQQK.R	Y	101.82	2877.4	24	-0.9	960.141	3	47.14	9486400	2	F2:20096	2	2	176	199			PEAKS DB
A0A1S2XVG1|A0A1S2XVG1_CICAR	R.VFYLGGNPEVEFPETQQQQQQ.Q	Y	101.37	2465.15	21	-1	1233.58	2	55.43	357390000	2	F2:24041	4	4	177	197			PEAKS DB
A0A1S2XVG1|A0A1S2XVG1_CICAR	R.FNQC(+57.02)QLDSINALEPDHRVESEAGLTETWNPNHPELQC(+57.02)AGVSLIR.R	Y	100.81	5044.38	44	-1	1262.1	4	54.18	283550000	2	F2:23441	2	2	33	76	Carbamidomethylation	C4:Carbamidomethylation:1000.00;C37:Carbamidomethylation:1000.00	PEAKS DB
A0A1S2XVG1|A0A1S2XVG1_CICAR	R.VFYLGGNPEVEFPETQQQQQQQ.K	Y	100.78	2593.21	22	-0.2	1297.61	2	55.14	482990000	2	F2:23949	4	4	177	198			PEAKS DB
A0A1S2XVG1|A0A1S2XVG1_CICAR	R.VFYLGGNPEVEFPETQQ.Q	Y	100.42	1952.92	17	-1.3	977.464	2	57.16	469970000	2	F2:25020	4	4	177	193			PEAKS DB
A0A1S2XVG1|A0A1S2XVG1_CICAR	N.HPELQC(+57.02)AGVSLIR.R	Y	100.32	1478.77	13	-1	493.929	3	40	13439000	2	F2:16632	2	2	64	76	Carbamidomethylation	C6:Carbamidomethylation:1000.00	PEAKS DB
A0A1S2XVG1|A0A1S2XVG1_CICAR	Q.QEEQNEGNSVLSGFSSEFLAQALNTDEDTAKK.L	Y	100.12	3485.61	32	-1.7	1162.87	3	66.24	10097000	2	F2:29298	2	2	216	247			PEAKS DB
A0A1S2XVG1|A0A1S2XVG1_CICAR	R.VESEAGLTETWNPNHPELQC(+57.02)AGVSL.I	Y	100.07	2737.27	25	-1.3	913.428	3	53.4	6590300	2	F2:23154	2	2	50	74	Carbamidomethylation	C20:Carbamidomethylation:1000.00	PEAKS DB
A0A1S2XVG1|A0A1S2XVG1_CICAR	F.YLGGNPEVEFPETQQQQQQQK.R	Y	99.77	2475.17	21	-0.3	826.063	3	42.13	16580000	2	F2:17637	2	2	179	199			PEAKS DB
A0A1S2XVG1|A0A1S2XVG1_CICAR	R.ISTVNSLTLPILSY.L	Y	99.77	1519.85	14	-1.5	760.931	2	67.23	46101000	2	F2:29813	2	2	383	396			PEAKS DB
A0A1S2XVG1|A0A1S2XVG1_CICAR	N.FANQLDSTPR.V	Y	99.54	1147.56	10	0	574.788	2	30.84	5313600	2	F2:12246	2	2	167	176			PEAKS DB
A0A1S2XVG1|A0A1S2XVG1_CICAR	N.Q(-17.03)QEEQNEGNSVLSGFSSEFLAQALNTDEDTAKKLQSPR.D	Y	99.43	4177.97	38	-0.3	1045.5	4	66	3538800	2	F2:29211	2	2	215	252	Pyro-glu from Q	Q1:Pyro-glu from Q:1000.00	PEAKS DB
A0A1S2XVG1|A0A1S2XVG1_CICAR	L.AQALNTDEDTAK.K	Y	98.71	1275.59	12	-0.3	638.804	2	21.78	1091200	2	F2:7946	2	2	235	246			PEAKS DB
A0A1S2XVG1|A0A1S2XVG1_CICAR	R.RTIDPNGLHIPSFSPSPQLIFIVQGKG.V	Y	98.71	2917.58	27	-1.9	730.401	4	60.52	9166500	1	F1:26641	1	1	77	103			PEAKS DB
A0A1S2XVG1|A0A1S2XVG1_CICAR	R.Q(-17.03)HFDNHQK.I	Y	98.5	1035.45	8	1.1	346.158	3	17.88	71010000	2	F2:6201	7	7	121	128	Pyro-glu from Q	Q1:Pyro-glu from Q:1000.00	PEAKS DB
A0A1S2XVG1|A0A1S2XVG1_CICAR	Q.Q(-17.03)EEQNEGNSVLSGFSSEFLAQALNTDEDTAKKLQSPR.D	Y	97.63	4049.91	37	-1.1	1013.48	4	66.24	1217800	2	F2:29338	1	1	216	252	Pyro-glu from Q	Q1:Pyro-glu from Q:1000.00	PEAKS DB
A0A1S2XVG1|A0A1S2XVG1_CICAR	K.GDIIAIPPGIPYWSYNNGDEPVVAITLLDTSNFANQLDSTPR.V	Y	97.11	4543.25	42	-4.8	1136.82	4	75.8	0	2	F2:33847	0	0	135	176			PEAKS DB
A0A1S2XVG1|A0A1S2XVG1_CICAR	R.VFYLGGNPEVEFPETQQQ.Q	Y	96.89	2080.97	18	-2.1	1041.49	2	56.58	119440000	2	F2:24589	4	4	177	194			PEAKS DB
A0A1S2XVG1|A0A1S2XVG1_CICAR	K.FSGNRGPLVQPR.S	Y	96.54	1326.72	12	-0.9	443.245	3	28.52	5591200	2	F2:11131	2	2	516	527			PEAKS DB
A0A1S2XVG1|A0A1S2XVG1_CICAR	L.SIPGC(+57.02)PTTFEEQR.Q	Y	96.49	1520.69	13	-1.4	761.353	2	36.95	143420000	2	F2:15227	2	2	108	120	Carbamidomethylation	C5:Carbamidomethylation:1000.00	PEAKS DB
A0A1S2XVG1|A0A1S2XVG1_CICAR	R.ATPAQVLANAFGLR.Q	Y	96.46	1427.79	14	-1.1	714.901	2	67.14	15336000	2	F2:29798	2	2	494	507			PEAKS DB
A0A1S2XVG1|A0A1S2XVG1_CICAR	K.GVLGLSIPGC(+57.02)PTTF.E	Y	96.32	1417.73	14	-2.2	709.87	2	63.61	110890000	2	F2:27987	2	2	103	116	Carbamidomethylation	C10:Carbamidomethylation:1000.00	PEAKS DB
A0A1S2XVG1|A0A1S2XVG1_CICAR	R.EHKEEEEEEEEKIC(+57.02)KK.R	Y	96.09	2101.95	16	-0.4	526.494	4	20.58	7019900	2	F2:7333	2	2	327	342	Carbamidomethylation	C14:Carbamidomethylation:1000.00	PEAKS DB
A0A1S2XVG1|A0A1S2XVG1_CICAR	N.GLEETIC(+57.02)SAR.I	Y	96.01	1134.53	10	-1.4	568.273	2	35.39	1205800000	2	F2:14407	5	5	353	362	Carbamidomethylation	C7:Carbamidomethylation:1000.00	PEAKS DB
A0A1S2XVG1|A0A1S2XVG1_CICAR	N.PEVEFPETQQQQQQQK.R	Y	95.65	1970.93	16	-1.4	657.984	3	35.36	2333200	2	F2:14411	1	1	184	199			PEAKS DB
A0A1S2XVG1|A0A1S2XVG1_CICAR	F.LAQALNTDEDTAKK.L	Y	95.38	1516.77	14	-1.3	506.598	3	24.25	4698200	2	F2:9090	2	2	234	247			PEAKS DB
A0A1S2XVG1|A0A1S2XVG1_CICAR	R.HSLPFPGGR.K	Y	93.81	966.504	9	-1.2	484.259	2	32.55	330720000	2	F2:12971	6	6	201	209			PEAKS DB
A0A1S2XVG1|A0A1S2XVG1_CICAR	R.AAVSNVKQVFR.A	Y	93.55	1217.69	11	-1.2	406.903	3	31.59	663410	2	F2:12614	1	1	483	493			PEAKS DB
A0A1S2XVG1|A0A1S2XVG1_CICAR	R.KGQMLVVPQNFVVAEQAGNEEGFEYVVF.K	Y	93.38	3127.53	28	-1.1	1043.52	3	66.54	11057000	2	F2:29447	2	2	450	477			PEAKS DB
A0A1S2XVG1|A0A1S2XVG1_CICAR	R.KGQMLVVPQNFVVAEQAGNEEGFEY.V	Y	91.95	2782.33	25	-1.3	928.448	3	58.36	9106700	2	F2:25520	2	2	450	474			PEAKS DB
A0A1S2XVG1|A0A1S2XVG1_CICAR	R.AQIVRVEGGLR.I	Y	91.86	1196.7	11	-1.5	399.906	3	31.54	9966900	2	F2:12541	2	2	256	266			PEAKS DB
A0A1S2XVG1|A0A1S2XVG1_CICAR	R.TIDPNGLHIPSFSPSPQLIF.I	Y	91.42	2179.13	20	-1.2	727.384	3	66.21	59329000	2	F2:29218	4	4	78	97			PEAKS DB
A0A1S2XVG1|A0A1S2XVG1_CICAR	R.ADLYNPR.A	Y	91.21	847.419	7	-0.3	424.716	2	28.3	590940000	2	F2:10981	4	4	373	379			PEAKS DB
A0A1S2XVG1|A0A1S2XVG1_CICAR	R.QHFDNHQK.I	Y	91	1052.48	8	0.3	527.247	2	12	16589000	1	F1:3364	5	4	121	128			PEAKS DB
A0A1S2XVG1|A0A1S2XVG1_CICAR	R.IISPDLQDEEDEDEDEDEQEQGHSQREEEED.D	Y	90.13	3715.45	31	-0.7	1239.49	3	36.47	1616400	2	F2:14969	1	1	267	297			PEAKS DB
A0A1S2XVG1|A0A1S2XVG1_CICAR	N.Q(-17.03)QEEQNEGNSVLSGFSSEFLAQALNTDEDTAKKLQSPRDQR.A	Y	89.48	4577.15	41	0	1145.3	4	63.76	8768000	2	F2:28129	2	2	215	255	Pyro-glu from Q	Q1:Pyro-glu from Q:1000.00	PEAKS DB
A0A1S2XVG1|A0A1S2XVG1_CICAR	R.IVNC(+57.02)EGK.A	Y	89.26	818.396	7	1.1	410.205	2	15.99	1989800	2	F2:5181	2	2	435	441	Carbamidomethylation	C4:Carbamidomethylation:1000.00	PEAKS DB
A0A1S2XVG1|A0A1S2XVG1_CICAR	R.ATPAQVLANAF.G	Y	89.12	1101.58	11	-1	551.798	2	63.01	1649000000	2	F2:27774	5	5	494	504			PEAKS DB
A0A1S2XVG1|A0A1S2XVG1_CICAR	R.REHKEEEEEEEEK.I	Y	88.97	1728.74	13	1.6	577.256	3	13.42	2367800	2	F2:3988	4	4	326	338			PEAKS DB
A0A1S2XVG1|A0A1S2XVG1_CICAR	R.RTIDPNGLHIPSFSPSPQLIF.I	Y	88.51	2335.23	21	-1.5	779.417	3	61.72	7552800	2	F2:27149	2	2	77	97			PEAKS DB
A0A1S2XVG1|A0A1S2XVG1_CICAR	Q.Q(-17.03)EEQNEGNSVLSGFSSEFLAQALNTDEDTAKKLQSPRDQR.A	Y	86.75	4449.1	40	-0.9	1113.28	4	63.95	5354200	2	F2:28247	2	2	216	255	Pyro-glu from Q	Q1:Pyro-glu from Q:1000.00	PEAKS DB
A0A1S2XVG1|A0A1S2XVG1_CICAR	R.KGQMLVVPQNF.V	Y	86.62	1259.67	11	-2	630.841	2	48.21	5714700	2	F2:20628	2	2	450	460			PEAKS DB
A0A1S2XVG1|A0A1S2XVG1_CICAR	R.EHKEEEEEEEEK.I	Y	85.87	1572.64	12	-1.5	525.221	3	14.47	8145200	1	F1:4513	4	4	327	338			PEAKS DB
A0A1S2XVG1|A0A1S2XVG1_CICAR	F.ANQLDSTPR.V	Y	85.13	1000.49	9	2.2	501.255	2	22.26	493790000	2	F2:8103	7	7	168	176			PEAKS DB
A0A1S2XVG1|A0A1S2XVG1_CICAR	K.GDIIAIPPGIPY.W	Y	83.75	1224.68	12	-1.2	613.344	2	61.56	572500000	2	F2:27112	2	2	135	146			PEAKS DB
A0A1S2XVG1|A0A1S2XVG1_CICAR	K.AVFDDNVR.K	Y	83.5	934.451	8	0.4	468.233	2	32.15	933990000	2	F2:12790	4	4	442	449			PEAKS DB
A0A1S2XVG1|A0A1S2XVG1_CICAR	R.ATPAQVLANAFG.L	Y	83.29	1158.6	12	-1.6	580.308	2	64.71	33096000	2	F2:28681	3	3	494	505			PEAKS DB
A0A1S2XVG1|A0A1S2XVG1_CICAR	R.IRENIIRPAR.A	Y	82.89	1236.74	10	-0.5	310.192	4	25.02	936710000	2	F2:9555	7	7	363	372			PEAKS DB
A0A1S2XVG1|A0A1S2XVG1_CICAR	T.LLDTSNFANQLDSTPR.V	Y	82.36	1790.88	16	0.6	896.448	2	47.9	3483400	1	F1:20527	1	1	161	176			PEAKS DB
A0A1S2XVG1|A0A1S2XVG1_CICAR	R.TIDPNGLHIPSFSPSPQLIFIVQGKG.V	Y	81.55	2761.48	26	-2.7	921.498	3	63.84	180110000	1	F1:28292	2	2	78	103			PEAKS DB
A0A1S2XVG1|A0A1S2XVG1_CICAR	A.TRSEEFDR.F	Y	81.49	1038.47	8	-0.4	347.165	3	19.95	173420000	2	F2:6981	5	5	25	32			PEAKS DB
A0A1S2XVG1|A0A1S2XVG1_CICAR	R.HSLPFPGG.R	Y	80.85	810.402	8	0	406.209	2	38.09	69251000	2	F2:15761	2	2	201	208			PEAKS DB
A0A1S2XVG1|A0A1S2XVG1_CICAR	R.LSAEYVLLY.R	Y	80.23	1069.57	9	-1.1	535.792	2	60.67	7533000	2	F2:26668	2	2	399	407			PEAKS DB
A0A1S2XVG1|A0A1S2XVG1_CICAR	K.GDIIAIPPGIPYWSY.N	Y	78.5	1660.85	15	-0.4	831.432	2	69.85	45792000	1	F1:31139	2	2	135	149			PEAKS DB
A0A1S2XVG1|A0A1S2XVG1_CICAR	K.AVFDDNVRK.G	Y	76.12	1062.55	9	0.4	355.189	3	26.28	77115000	2	F2:10005	4	4	442	450			PEAKS DB
A0A1S2XVG1|A0A1S2XVG1_CICAR	Q.HFDNHQK.I	Y	74.99	924.42	7	1.4	463.218	2	12.23	26661	2	F2:3422	1	1	122	128			PEAKS DB
A0A1S2XVG1|A0A1S2XVG1_CICAR	R.ENIIRPAR.A	Y	74.4	967.556	8	-0.8	323.526	3	23.19	199020000	2	F2:8665	4	4	365	372			PEAKS DB
A0A1S2XVG1|A0A1S2XVG1_CICAR	Q.ALNTDEDTAK.K	Y	73.02	1076.5	10	-0.1	539.256	2	19.64	334310	2	F2:6915	1	1	237	246			PEAKS DB
A0A1S2XVG1|A0A1S2XVG1_CICAR	N.QQEEQNEGNSVLSGFSSEFLAQALNTDEDTAKK.L	Y	72.88	3613.67	33	0.9	1205.56	3	65.92	14435000	2	F2:29202	1	1	215	247			PEAKS DB
A0A1S2XVG1|A0A1S2XVG1_CICAR	R.GPLVQPR.S	Y	71.07	765.45	7	-0.7	383.732	2	24.32	515950000	2	F2:9143	2	2	521	527			PEAKS DB
A0A1S2XVG1|A0A1S2XVG1_CICAR	Q.C(+57.02)AGVSLIR.R	Y	70.93	874.47	8	-1.1	438.241	2	34.78	4237000	2	F2:14106	2	2	69	76	Carbamidomethylation	C1:Carbamidomethylation:1000.00	PEAKS DB
A0A1S2XVG1|A0A1S2XVG1_CICAR	R.E(-18.01)NIIRPAR.A	Y	70.87	949.546	8	-1.6	317.522	3	23.2	24024000	2	F2:8528	4	4	365	372	Pyro-glu from E	E1:Pyro-glu from E:1000.00	PEAKS DB
A0A1S2XVG1|A0A1S2XVG1_CICAR	T.W(+27.99)NPNHPELQC(+57.02)AGVSLIR.R	Y	70.26	2017.98	17	7.7	1010	2	55.04	0	2	F2:23920	0	0	60	76	Formylation; Carbamidomethylation	W1:Formylation:1000.00;C10:Carbamidomethylation:1000.00	PEAKS DB
A0A1S2XVG1|A0A1S2XVG1_CICAR	R.KNGLEETIC(+57.02)SAR.I	Y	70.14	1376.67	12	-2.1	459.897	3	33.22	732830	2	F2:13399	1	1	351	362	Carbamidomethylation	C9:Carbamidomethylation:1000.00	PEAKS DB
A0A1S2XVG1|A0A1S2XVG1_CICAR	R.AAVSNVK.Q	Y	67.05	687.391	7	-0.1	344.703	2	14.68	10787000	2	F2:4495	2	2	483	489			PEAKS DB
A0A1S2XVG1|A0A1S2XVG1_CICAR	I.RENIIRPAR.A	Y	66.68	1123.66	9	0.2	375.56	3	25.92	13166000	1	F1:9961	4	4	364	372			PEAKS DB
A0A1S2XVG1|A0A1S2XVG1_CICAR	N.SLTLPILSYLR.L	Y	65.71	1274.76	11	-2	638.386	2	67.98	193380000	1	F1:30224	2	2	388	398			PEAKS DB
A0A1S2XVG1|A0A1S2XVG1_CICAR	R.ATPAQVLAN.A	Y	64.5	883.476	9	-0.6	442.745	2	34.42	16217000	2	F2:13994	2	2	494	502			PEAKS DB
A0A1S2XVG1|A0A1S2XVG1_CICAR	L.TLPILSYLR.L	Y	63.89	1074.64	9	-1.5	538.328	2	60.75	8857100	2	F2:26684	2	2	390	398			PEAKS DB
A0A1S2XVG1|A0A1S2XVG1_CICAR	K.NQQEEQNEGNSVLSGFSSEFLAQALNTDEDTAK.K	Y	63.89	3599.61	33	4.9	1200.88	3	65.65	5915700	2	F2:28996	1	1	214	246			PEAKS DB
A0A1S2XVG1|A0A1S2XVG1_CICAR	N.QLDSTPR.V	Y	63.31	815.414	7	0.1	408.714	2	19.41	5934700	2	F2:6755	3	3	170	176			PEAKS DB
A0A1S2XVG1|A0A1S2XVG1_CICAR	R.IVNC(+31.99)EGK.A	Y	63.25	793.364	7	1.4	397.69	2	15.49	8396300	2	F2:4892	2	2	435	441	Dioxidation (C)	C4:Dioxidation (C):1000.00	PEAKS DB
A0A1S2XVG1|A0A1S2XVG1_CICAR	R.QHFDNHQKIR.R	Y	63	1321.66	10	-2.3	441.561	3	16.72	215710	2	F2:5577	1	1	121	130			PEAKS DB
A0A1S2XVG1|A0A1S2XVG1_CICAR	L.PILSYLR.L	Y	60.89	860.512	7	-1.6	431.263	2	69.95	884400	1	F1:31261	1	1	392	398			PEAKS DB
A0A1S2XVG1|A0A1S2XVG1_CICAR	R.VFYLGGNPEVEFPETQ.Q	Y	59.87	1824.86	16	-1.7	913.434	2	58.32	10617000	1	F1:25648	2	2	177	192			PEAKS DB
A0A1S2XVG1|A0A1S2XVG1_CICAR	T.RSEEFDR.F	Y	59.28	937.425	7	0.6	469.72	2	19.16	1191500	2	F2:6677	2	2	26	32			PEAKS DB
A0A1S2XVG1|A0A1S2XVG1_CICAR	R.SEEFDRF.N	Y	59.27	928.393	7	-0.4	465.203	2	40.17	7355500	2	F2:16698	2	2	27	33			PEAKS DB
A0A1S2XVG1|A0A1S2XVG1_CICAR	R.SEEFDRFN.Q	Y	54.84	1042.44	8	-0.8	522.225	2	36.18	125020	2	F2:14792	1	1	27	34			PEAKS DB
A0A1S2XVG1|A0A1S2XVG1_CICAR	R.KYREEEK.Q	Y	53.67	980.493	7	1.3	327.839	3	11.28	0	2	F2:2983	0	0	314	320			PEAKS DB
A0A1S2XVG1|A0A1S2XVG1_CICAR	A.VFDDNVRK.G	Y	52.01	991.509	8	-0.5	496.761	2	26.27	489200	2	F2:10097	1	1	443	450			PEAKS DB
A0A1S2XVG1|A0A1S2XVG1_CICAR	R.HSLPFPG.G	Y	51.9	753.381	7	0.1	377.698	2	38.49	6105100	2	F2:15890	2	2	201	207			PEAKS DB
A0A1S2XVG1|A0A1S2XVG1_CICAR	K.AVFDDNVRKGQM(+15.99)LVVP.Q	Y	51.47	1802.93	16	-1.8	601.984	3	46.79	16824000	1	F1:19966	2	2	442	457	Oxidation (M)	M12:Oxidation (M):1000.00	PEAKS DB
A0A1S2XVG1|A0A1S2XVG1_CICAR	K.AVFDDNVRKG.Q	Y	50.92	1119.57	10	-0.7	374.196	3	26.33	17123000	2	F2:10182	2	2	442	451			PEAKS DB
A0A1S2XVG1|A0A1S2XVG1_CICAR	Q.LIFIVQGK.G	Y	50.58	916.575	8	-1.1	459.294	2	45.91	31546000	2	F2:19438	2	2	95	102			PEAKS DB
A0A1S2XVG1|A0A1S2XVG1_CICAR	V.RKGQM(+15.99)LVVPQNFVVAEQAGNEEGFEYVVFK.T	Y	49.07	3427.72	30	-9.6	857.93	4	55.96	0	2	F2:24370	0	0	449	478	Oxidation (M)	M5:Oxidation (M):1000.00	PEAKS DB
A0A1S2XVG1|A0A1S2XVG1_CICAR	R.ISTVNSL.T	Y	47.16	732.402	7	-2.1	733.408	1	36.73	1134100	1	F1:15154	1	1	383	389			PEAKS DB
A0A1S2XVG1|A0A1S2XVG1_CICAR	R.IRENIIR.P	Y	46.79	912.551	7	-2.9	305.19	3	26.77	58440000	1	F1:10299	1	1	363	369			PEAKS DB
A0A1S2XVG1|A0A1S2XVG1_CICAR	L.A(+27.99)TRSEEFDRFNQC(+15.99)QLDSINALEPDHR.V	Y	46.7	3134.41	26	0.4	784.61	4	47.44	8081800	2	F2:20185	1	1	24	49	Formylation; Oxidation (C)	A1:Formylation:1000.00;C13:Oxidation (C):1000.00	PEAKS DB
A0A1S3E1N3|A0A1S3E1N3_CICAR	R.RTHGEGEGEGGC(+57.02)EGEEEEVVEEKETK.T	Y	200	2889.22	26	-1.4	723.311	4	27.31	39588000	1	F1:10595	4	4	310	335	Carbamidomethylation	C12:Carbamidomethylation:1000.00	PEAKS DB
A0A1S3E1N3|A0A1S3E1N3_CICAR	R.RTHGEGEGEGGC(+57.02)EGEEEEVVEEK.E	Y	200	2531.04	23	-1.2	633.765	4	27.37	32933000	1	F1:10623	4	4	310	332	Carbamidomethylation	C12:Carbamidomethylation:1000.00	PEAKS DB
A0A1S3E1N3|A0A1S3E1N3_CICAR	R.THGEGEGEGGC(+57.02)EGEEEEVVEEKETK.T	Y	200	2733.12	25	-0.6	912.047	3	29.32	66077000	1	F1:11549	4	4	311	335	Carbamidomethylation	C11:Carbamidomethylation:1000.00	PEAKS DB
A0A1S3E1N3|A0A1S3E1N3_CICAR	R.THGEGEGEGGC(+57.02)EGEEEEVVEEK.E	Y	200	2374.93	22	-0.9	792.651	3	29.71	34815000	1	F1:11724	2	2	311	332	Carbamidomethylation	C11:Carbamidomethylation:1000.00	PEAKS DB
A0A1S3E1N3|A0A1S3E1N3_CICAR	R.Q(-17.03)QSEFNEC(+57.02)QLDSIDALEPDNRIESEAGLTEIWDANHPELR.C	Y	200	4651.1	40	-1.6	1163.78	4	61.81	77745000	2	F2:27185	4	4	33	72	Pyro-glu from Q; Carbamidomethylation	Q1:Pyro-glu from Q:1000.00;C8:Carbamidomethylation:1000.00	PEAKS DB
A0A1S3E1N3|A0A1S3E1N3_CICAR	R.NSAISATPGEVLANAFGLSPEEVIALK.N	Y	138.18	2697.42	27	-0.9	1349.72	2	70.32	257050000	2	F2:31266	11	11	502	528			PEAKS DB
A0A1S3E1N3|A0A1S3E1N3_CICAR	R.IESEAGLTEIWDANHPELR.C	Y	137.2	2179.05	19	-1	1090.53	2	51.26	233460000	1	F1:22165	4	4	54	72			PEAKS DB
A0A1S3E1N3|A0A1S3E1N3_CICAR	R.QQSEFNEC(+57.02)QLDSIDALEPDNR.I	Y	129.19	2507.09	21	-1.4	836.702	3	50.42	96212000	1	F1:21686	4	4	33	53	Carbamidomethylation	C8:Carbamidomethylation:1000.00	PEAKS DB
A0A1S3E1N3|A0A1S3E1N3_CICAR	K.SLHLSAQWVNLYK.D	Y	127.38	1557.83	13	-1.2	779.922	2	51.04	177700000	1	F1:22040	4	4	407	419			PEAKS DB
A0A1S3E1N3|A0A1S3E1N3_CICAR	R.QQSEFNEC(+57.02)QLDSIDALEPDNRIESEAGLTEIWDANHPELR.C	Y	121.16	4668.13	40	-1	1557.05	3	59.36	294780000	1	F1:26133	5	5	33	72	Carbamidomethylation	C8:Carbamidomethylation:1000.00	PEAKS DB
A0A1S3E1N3|A0A1S3E1N3_CICAR	R.Q(-17.03)QSEFNEC(+57.02)QLDSIDALEPDNR.I	Y	118.65	2490.06	21	-0.9	831.027	3	54.5	21253000	2	F2:23626	2	2	33	53	Pyro-glu from Q; Carbamidomethylation	Q1:Pyro-glu from Q:1000.00;C8:Carbamidomethylation:1000.00	PEAKS DB
A0A1S3E1N3|A0A1S3E1N3_CICAR	Y.GNTPLIIITLLDTSNPLNQLDR.T	Y	117.74	2420.33	22	-0.6	807.783	3	76.41	4226200	1	F1:34188	4	4	164	185			PEAKS DB
A0A1S3E1N3|A0A1S3E1N3_CICAR	L.IIITLLDTSNPLNQLDR.T	Y	117.14	1938.08	17	-1	970.046	2	62.83	4268600	2	F2:27684	2	2	169	185			PEAKS DB
A0A1S3E1N3|A0A1S3E1N3_CICAR	R.GQLLVVPQNFAVAK.Q	Y	116.35	1482.86	14	-1.3	742.434	2	51.04	129430000	1	F1:22014	2	2	462	475			PEAKS DB
A0A1S3E1N3|A0A1S3E1N3_CICAR	K.NNRNEGVLATPDSR.I	Y	114.33	1541.75	14	-0.3	514.925	3	26.03	10214000	2	F2:9917	2	2	529	542			PEAKS DB
A0A1S3E1N3|A0A1S3E1N3_CICAR	Y.NYGNTPLIIITLLDTSNPLNQLDR.T	Y	114.19	2697.43	24	-0.3	900.152	3	77.75	71615000	2	F2:34699	9	9	162	185			PEAKS DB
A0A1S3E1N3|A0A1S3E1N3_CICAR	K.LHENIADPSR.A	Y	113.29	1150.57	10	-0.8	576.293	2	24.28	119430000	2	F2:9186	4	4	374	383			PEAKS DB
A0A1S3E1N3|A0A1S3E1N3_CICAR	R.RTHGEGEGEGGC(+57.02)EGEEEE.V	Y	113.23	1946.72	18	0.1	649.913	3	18.33	897070	1	F1:6316	2	2	310	327	Carbamidomethylation	C12:Carbamidomethylation:1000.00	PEAKS DB
A0A1S3E1N3|A0A1S3E1N3_CICAR	K.RVEEREEEVEDEPC(+57.02)KR.E	Y	111.62	2087.95	16	-0.8	696.991	3	21.41	204690000	2	F2:7750	4	4	285	300	Carbamidomethylation	C14:Carbamidomethylation:1000.00	PEAKS DB
A0A1S3E1N3|A0A1S3E1N3_CICAR	N.SAISATPGEVLANAFGLSPEEVIALK.N	Y	110.45	2583.38	26	-1.1	862.133	3	70.54	7380300	2	F2:31279	3	3	503	528			PEAKS DB
A0A1S3E1N3|A0A1S3E1N3_CICAR	K.GGLSIIRPPLEPEIR.S	Y	110.32	1645.95	15	-0.4	549.658	3	49.31	613780000	1	F1:21256	4	4	257	271			PEAKS DB
A0A1S3E1N3|A0A1S3E1N3_CICAR	R.VEEREEEVEDEPC(+57.02)KR.E	Y	109.88	1931.85	15	-0.5	483.97	4	22.79	59566000	2	F2:8394	4	4	286	300	Carbamidomethylation	C13:Carbamidomethylation:1000.00	PEAKS DB
A0A1S3E1N3|A0A1S3E1N3_CICAR	N.TPLIIITLLDTSNPLNQLDR.T	Y	109.59	2249.26	20	-0.3	750.761	3	75.58	899510	2	F2:33736	2	2	166	185			PEAKS DB
A0A1S3E1N3|A0A1S3E1N3_CICAR	R.ITTANSLTLPVLK.S	Y	107.91	1369.82	13	-1.6	685.915	2	49.99	234100000	2	F2:21520	2	2	394	406			PEAKS DB
A0A1S3E1N3|A0A1S3E1N3_CICAR	R.FYLAGNPETEK.Q	Y	106.25	1267.61	11	-0.7	634.811	2	37.89	265900000	2	F2:15698	2	2	190	200			PEAKS DB
A0A1S3E1N3|A0A1S3E1N3_CICAR	R.GRPQLQQDR.H	Y	105.35	1096.57	9	-0.3	366.532	3	18.4	48274000	2	F2:6295	4	4	129	137			PEAKS DB
A0A1S3E1N3|A0A1S3E1N3_CICAR	R.VEEREEEVEDEPC(+57.02)K.R	Y	104.62	1775.75	14	0	592.925	3	24.23	2589900	2	F2:9107	2	2	286	299	Carbamidomethylation	C13:Carbamidomethylation:1000.00	PEAKS DB
A0A1S3E1N3|A0A1S3E1N3_CICAR	R.RGRPQLQQDR.H	Y	104.54	1252.67	10	1	418.566	3	16.51	39401000	2	F2:5419	4	4	128	137			PEAKS DB
A0A1S3E1N3|A0A1S3E1N3_CICAR	M.AIPGC(+57.02)AETYEEPQWER.R	Y	104.38	1934.85	16	-1.8	968.429	2	42.77	33746000	2	F2:17914	2	2	112	127	Carbamidomethylation	C5:Carbamidomethylation:1000.00	PEAKS DB
A0A1S3E1N3|A0A1S3E1N3_CICAR	R.THGEGEGEGGC(+57.02)EGEEEE.V	Y	102.97	1790.62	17	-0.4	896.316	2	20.22	684900	1	F1:7262	2	2	311	327	Carbamidomethylation	C11:Carbamidomethylation:1000.00	PEAKS DB
A0A1S3E1N3|A0A1S3E1N3_CICAR	R.NEGVLATPDSR.I	Y	102.41	1157.57	11	-1.2	579.79	2	29.56	130030000	2	F2:11660	2	2	532	542			PEAKS DB
A0A1S3E1N3|A0A1S3E1N3_CICAR	R.C(+57.02)AGVSVLKR.T	Y	99.98	988.549	9	-0.5	330.523	3	25.82	4666200	2	F2:9836	4	4	73	81	Carbamidomethylation	C1:Carbamidomethylation:1000.00	PEAKS DB
A0A1S3E1N3|A0A1S3E1N3_CICAR	Y.WTYNYGNTPLIIITLLDTSNPLNQLDR.T	Y	95.96	3147.62	27	1.9	1050.22	3	81.56	735410	1	F1:36637	2	2	159	185			PEAKS DB
A0A1S3E1N3|A0A1S3E1N3_CICAR	R.NSAISATPGEVLANAF.G	Y	95.88	1560.78	16	-1.3	781.395	2	61.04	22948000	1	F1:26883	2	2	502	517			PEAKS DB
A0A1S3E1N3|A0A1S3E1N3_CICAR	K.SLHLSAQWVNLY.K	Y	93.11	1429.74	12	-1.3	715.874	2	57.22	8363700	2	F2:24982	2	2	407	418			PEAKS DB
A0A1S3E1N3|A0A1S3E1N3_CICAR	N.YGNTPLIIITLLDTSNPLNQLDR.T	Y	91.47	2583.39	23	0.2	862.138	3	77.42	1468100	2	F2:34576	2	2	163	185			PEAKS DB
A0A1S3E1N3|A0A1S3E1N3_CICAR	K.SVFNGEVGR.G	Y	89.87	963.477	9	-1	482.745	2	34.08	17102000	2	F2:13755	2	2	453	461			PEAKS DB
A0A1S3E1N3|A0A1S3E1N3_CICAR	N.SLEETVC(+57.02)TLK.L	Y	87	1178.59	10	-1.6	590.299	2	38.58	224840000	2	F2:15858	2	2	364	373	Carbamidomethylation	C7:Carbamidomethylation:1000.00	PEAKS DB
A0A1S3E1N3|A0A1S3E1N3_CICAR	L.SIIRPPLEPEIR.S	Y	86.87	1418.82	12	-1.4	473.948	3	42.51	5406500	1	F1:17936	2	2	260	271			PEAKS DB
A0A1S3E1N3|A0A1S3E1N3_CICAR	K.QAGNEGMEYVAFK.T	Y	86.47	1442.65	13	-1.1	722.332	2	42.53	3330300	2	F2:17851	1	1	476	488			PEAKS DB
A0A1S3E1N3|A0A1S3E1N3_CICAR	R.C(+57.02)AGVSVLK.R	Y	85.72	832.448	8	0.4	417.231	2	29.65	50600000	2	F2:11593	2	2	73	80	Carbamidomethylation	C1:Carbamidomethylation:1000.00	PEAKS DB
A0A1S3E1N3|A0A1S3E1N3_CICAR	K.SLHLSAQW.V	Y	85.53	940.477	8	-0.5	471.245	2	46.52	9133800	2	F2:19764	2	2	407	414			PEAKS DB
A0A1S3E1N3|A0A1S3E1N3_CICAR	R.GQLLVVPQNF.A	Y	85.16	1113.62	10	-0.5	557.816	2	56.47	65662000	2	F2:24547	2	2	462	471			PEAKS DB
A0A1S3E1N3|A0A1S3E1N3_CICAR	R.THGEGEGEGGC(+57.02)EGEEE.E	Y	85.03	1661.57	16	-1.2	831.794	2	19.13	157960	1	F1:6740	1	1	311	326	Carbamidomethylation	C11:Carbamidomethylation:1000.00	PEAKS DB
A0A1S3E1N3|A0A1S3E1N3_CICAR	R.EEEVEDEPC(+57.02)KR.E	Y	84.54	1418.6	11	-0.9	473.873	3	20.64	9098000	2	F2:7343	2	2	290	300	Carbamidomethylation	C9:Carbamidomethylation:1000.00	PEAKS DB
A0A1S3E1N3|A0A1S3E1N3_CICAR	R.AEISTMIGR.N	Y	82.08	976.501	9	-0.8	489.257	2	36.89	6599700	2	F2:15128	1	1	493	501			PEAKS DB
A0A1S3E1N3|A0A1S3E1N3_CICAR	R.VQVVNNEGK.S	Y	82.04	985.519	9	-0.6	493.767	2	19.61	24844000	2	F2:6858	2	2	444	452			PEAKS DB
A0A1S3E1N3|A0A1S3E1N3_CICAR	R.NSAISATPGEVLANAFGLSPEEVIALKN.N	Y	81.92	2811.47	28	-2	938.16	3	69.91	6555800	2	F2:31067	2	2	502	529			PEAKS DB
A0A1S3E1N3|A0A1S3E1N3_CICAR	R.AEISTM(+15.99)IGR.N	Y	80.7	992.496	9	1.5	497.256	2	29.7	3760600	2	F2:11681	2	2	493	501	Oxidation (M)	M6:Oxidation (M):1000.00	PEAKS DB
A0A1S3E1N3|A0A1S3E1N3_CICAR	R.RTHGEGEGEGGC(+57.02)EGEEE.E	Y	80.43	1817.68	17	0.1	606.899	3	16.93	303620	2	F2:5649	2	2	310	326	Carbamidomethylation	C12:Carbamidomethylation:1000.00	PEAKS DB
A0A1S3E1N3|A0A1S3E1N3_CICAR	K.QGDLIAIPPGVPY.W	Y	80.43	1338.72	13	-1.3	670.365	2	58.64	81315000	2	F2:25709	3	3	146	158			PEAKS DB
A0A1S3E1N3|A0A1S3E1N3_CICAR	R.ADVFNPR.A	Y	79.79	817.408	7	-1.2	409.711	2	30.72	160270000	2	F2:12226	4	4	384	390			PEAKS DB
A0A1S3E1N3|A0A1S3E1N3_CICAR	R.KHQIIEVK.G	Y	76.66	993.597	8	-0.6	497.805	2	20.88	55651000	2	F2:7502	4	4	249	256			PEAKS DB
A0A1S3E1N3|A0A1S3E1N3_CICAR	D.ALEPDNR.I	N	76.23	813.398	7	-0.9	407.706	2	19.13	3694800	2	F2:6636	2	2	47	53			PEAKS DB
A0A1S3E1N3|A0A1S3E1N3_CICAR	K.HQIIEVK.G	Y	74.73	865.502	7	-2	433.757	2	25.33	40622000	2	F2:9566	2	2	250	256			PEAKS DB
A0A1S3E1N3|A0A1S3E1N3_CICAR	K.Q(-17.03)GDLIAIPPGVPY.W	Y	72.92	1321.69	13	-0.6	661.853	2	66.54	23252000	2	F2:29459	2	2	146	158	Pyro-glu from Q	Q1:Pyro-glu from Q:1000.00	PEAKS DB
A0A1S3E1N3|A0A1S3E1N3_CICAR	K.DGIFVPHWN.M	Y	72.82	1083.51	9	-1.6	542.763	2	53.4	6181500	2	F2:23121	2	2	420	428			PEAKS DB
A0A1S3E1N3|A0A1S3E1N3_CICAR	R.SEEEETHR.R	Y	72.12	1015.42	8	0.9	508.718	2	12.35	197100	2	F2:3484	4	4	272	279			PEAKS DB
A0A1S3E1N3|A0A1S3E1N3_CICAR	R.SEEEETHRR.H	Y	71.47	1171.52	9	3.1	391.516	3	11.81	1966900	1	F1:3275	2	2	272	280			PEAKS DB
A0A1S3E1N3|A0A1S3E1N3_CICAR	K.QGDLIAIPPGVPYWTY.N	Y	70.94	1788.91	16	0.1	895.462	2	67.57	43493000	2	F2:30018	2	2	146	161			PEAKS DB
A0A1S3E1N3|A0A1S3E1N3_CICAR	K.HQIIEVKG.G	Y	70	922.524	8	-0.7	462.269	2	25.36	2018700	2	F2:9619	2	2	250	257			PEAKS DB
A0A1S3E1N3|A0A1S3E1N3_CICAR	Y.LAGNPETEK.Q	Y	68.93	957.477	9	-0.6	479.745	2	19.57	1033100	1	F1:6901	2	2	192	200			PEAKS DB
A0A1S3E1N3|A0A1S3E1N3_CICAR	R.KLQSPDKHR.K	Y	67.98	1107.61	9	-0.3	370.212	3	12.13	319620	2	F2:3428	2	2	240	248			PEAKS DB
A0A1S3E1N3|A0A1S3E1N3_CICAR	K.LQSPDKHR.K	Y	66.79	979.52	8	0.9	327.514	3	13.42	269630	2	F2:3977	2	2	241	248			PEAKS DB
A0A1S3E1N3|A0A1S3E1N3_CICAR	R.PQLQQDR.H	Y	65.81	883.451	7	-1.5	442.732	2	18.51	2316000	2	F2:6371	2	2	131	137			PEAKS DB
A0A1S3E1N3|A0A1S3E1N3_CICAR	F.GLSPEEVIALK.N	Y	64.86	1154.65	11	-0.6	578.334	2	47.56	54345000	2	F2:20216	2	2	518	528			PEAKS DB
A0A1S3E1N3|A0A1S3E1N3_CICAR	K.Q(-17.03)GDLIAIPPGVPYWTY.N	Y	64.22	1771.88	16	-0.1	886.948	2	75.45	5565100	2	F2:33758	2	2	146	161	Pyro-glu from Q	Q1:Pyro-glu from Q:1000.00	PEAKS DB
A0A1S3E1N3|A0A1S3E1N3_CICAR	R.FLGQVLK.V	Y	59.67	803.49	7	-0.6	402.752	2	40.55	244190000	2	F2:16805	2	2	226	232			PEAKS DB
A0A1S3E1N3|A0A1S3E1N3_CICAR	N.PLNQLDR.T	Y	56.71	854.461	7	-0.5	428.238	2	27.32	719010	2	F2:10557	2	2	179	185			PEAKS DB
A0A1S3E1N3|A0A1S3E1N3_CICAR	N.SLTLPVLK.S	Y	52	869.559	8	-0.8	435.786	2	47.83	19562000	2	F2:20315	2	2	399	406			PEAKS DB
A0A1S3E1N3|A0A1S3E1N3_CICAR	R.NSAISATPGEVLANAFGLSPEEVIAL.K	Y	51.97	2569.33	26	0.6	857.45	3	78.16	132920	1	F1:35057	1	1	502	527			PEAKS DB
A0A1S3E1N3|A0A1S3E1N3_CICAR	K.VKESIIR.K	Y	49.19	843.518	7	-1.3	422.766	2	23.31	7877400	2	F2:8655	2	2	233	239			PEAKS DB
A0A1S3E1N3|A0A1S3E1N3_CICAR	R.KLQSPDK.H	Y	48.92	814.455	7	-0.1	408.235	2	14.41	2435800	1	F1:4481	2	2	240	246			PEAKS DB
A0A1S3E1N3|A0A1S3E1N3_CICAR	I.IRPPLEPEIR.S	Y	46.06	1218.71	10	-1.4	610.361	2	49.3	3505700	1	F1:21221	1	1	262	271			PEAKS DB
A0A1S2Y087|A0A1S2Y087_CICAR	R.NEQQEQQQEEDEEQEEEERNNQVQR.F	Y	179.34	3201.33	25	-0.5	801.34	4	28.21	605170000	2	F2:10985	9	9	459	483			PEAKS DB
A0A1S2Y087|A0A1S2Y087_CICAR	K.ARPHTLLLPQHIDADFILVVLSGK.A	Y	163.48	2652.51	24	-1.2	664.134	4	65.17	20572000	2	F2:28788	2	2	215	238			PEAKS DB
A0A1S2Y087|A0A1S2Y087_CICAR	R.NEQQEQQQEEDEEQEEEER.N	Y	148.23	2461.96	19	-0.3	821.66	3	26.49	64692000	2	F2:10153	4	4	459	477			PEAKS DB
A0A1S2Y087|A0A1S2Y087_CICAR	R.NFLAGEDDNVISQIQNPVK.E	Y	141.72	2100.05	19	-1	1051.03	2	52.5	1684700000	1	F1:22932	6	6	525	543			PEAKS DB
A0A1S2Y087|A0A1S2Y087_CICAR	K.LPAGTTAYLANHDDEEDLR.V	Y	141.32	2099.98	19	-0.3	1050.99	2	39.88	290240000	2	F2:16554	4	4	262	280			PEAKS DB
A0A1S2Y087|A0A1S2Y087_CICAR	K.EDEEESSSESQGR.R	Y	140.5	1467.56	13	0.6	734.788	2	16.28	354520	1	F1:5394	2	2	155	167			PEAKS DB
A0A1S2Y087|A0A1S2Y087_CICAR	K.LPAGTTAYLANHDDEEDLRVVELAIPVNRPGK.F	Y	139.35	3472.79	32	-0.8	1158.6	3	53.62	398580000	1	F1:23297	4	4	262	293			PEAKS DB
A0A1S2Y087|A0A1S2Y087_CICAR	R.GDTIKLPAGTTAYLANHDDEEDLR.V	Y	137.2	2614.25	24	-0.5	654.57	4	45.28	15541000	1	F1:19258	3	3	257	280			PEAKS DB
A0A1S2Y087|A0A1S2Y087_CICAR	N.FLAGEDDNVISQIQNPVK.E	Y	130.37	1986.01	18	-1.9	994.008	2	50.27	12900000	1	F1:21701	2	2	526	543			PEAKS DB
A0A1S2Y087|A0A1S2Y087_CICAR	K.KSESKEDEEESSSESQGR.R	Y	126.17	2026.86	18	0.9	676.627	3	15.21	35222000	1	F1:4857	11	11	150	167			PEAKS DB
A0A1S2Y087|A0A1S2Y087_CICAR	R.NEQQEQQQEEDEEQEEEERN.N	Y	124.6	2576	20	-0.4	859.674	3	26.49	719330	2	F2:10205	1	1	459	478			PEAKS DB
A0A1S2Y087|A0A1S2Y087_CICAR	R.NFLAGEDDNVISQIQNPVKELTFPGSAQEVNR.L	Y	123.11	3528.75	32	-0.8	1177.26	3	60.21	15803000	2	F2:26384	3	3	525	556			PEAKS DB
A0A1S2Y087|A0A1S2Y087_CICAR	Y.LANHDDEEDLRVVELAIPVNRPGK.F	Y	122.02	2698.4	24	-0.8	900.475	3	48.08	199170000	1	F1:20615	4	4	270	293			PEAKS DB
A0A1S2Y087|A0A1S2Y087_CICAR	R.QSYFANAQPQQR.E	Y	121.95	1436.68	12	-1.1	719.346	2	32.07	215230000	1	F1:12791	4	4	563	574			PEAKS DB
A0A1S2Y087|A0A1S2Y087_CICAR	K.FQTIFENQHGHIR.L	Y	121.08	1625.81	13	-0.9	813.91	2	35.8	932000000	2	F2:14595	6	6	178	190			PEAKS DB
A0A1S2Y087|A0A1S2Y087_CICAR	R.LSPGDVFIIPAGHPVAVNASSDLNFVGFGINAENNQR.N	Y	120.9	3835.93	37	-0.8	1279.65	3	63.44	7118300	2	F2:27972	3	3	488	524			PEAKS DB
A0A1S2Y087|A0A1S2Y087_CICAR	R.RGSEESEEGDAIVK.V	Y	118.86	1504.7	14	0.7	502.574	3	24.2	244640000	2	F2:9156	4	4	345	358			PEAKS DB
A0A1S2Y087|A0A1S2Y087_CICAR	R.GSEESEEGDAIVK.V	Y	118.16	1348.6	13	-0.2	675.307	2	28.21	172940000	2	F2:10969	5	5	346	358			PEAKS DB
A0A1S2Y087|A0A1S2Y087_CICAR	R.Q(-17.03)SYFANAQPQQR.E	Y	117.74	1419.65	12	-1.1	710.833	2	38.89	51406000	1	F1:16092	2	2	563	574	Pyro-glu from Q	Q1:Pyro-glu from Q:1000.00	PEAKS DB
A0A1S2Y087|A0A1S2Y087_CICAR	K.SPQLQDLNIFVSC(+57.02)VEINEGGLMLPHFNSR.A	Y	117.72	3313.62	29	0.9	1105.55	3	69.27	2327000	2	F2:30741	2	2	410	438	Carbamidomethylation	C13:Carbamidomethylation:1000.00	PEAKS DB
A0A1S2Y087|A0A1S2Y087_CICAR	K.LPAGTTAYLANHDDEEDLRVVEL.A	Y	117.49	2540.24	23	-0.1	847.754	3	52.37	108760000	2	F2:22594	2	2	262	284			PEAKS DB
A0A1S2Y087|A0A1S2Y087_CICAR	R.VLLEEQEPEQSR.G	Y	116.95	1455.72	12	-0.6	728.867	2	33.59	1309000000	1	F1:13607	5	5	331	342			PEAKS DB
A0A1S2Y087|A0A1S2Y087_CICAR	K.SESKEDEEESSSESQGR.R	Y	116.65	1898.76	17	1.6	633.929	3	16.53	17342000	2	F2:5435	5	5	151	167			PEAKS DB
A0A1S2Y087|A0A1S2Y087_CICAR	R.GRQEGEKEEEHREQR.R	Y	115.81	1895.88	15	5.2	474.981	4	12.63	12640000	2	F2:3632	5	5	76	90			PEAKS DB
A0A1S2Y087|A0A1S2Y087_CICAR	H.TLLLPQHIDADFILVVLSGK.A	Y	114.49	2191.26	20	-1.6	731.427	3	72.81	4470100	1	F1:32566	2	2	219	238			PEAKS DB
A0A1S2Y087|A0A1S2Y087_CICAR	K.AILTVLNPNDR.N	N	112.18	1224.68	11	-1.2	613.348	2	46.26	5967100000	2	F2:19657	12	12	239	249			PEAKS DB
A0A1S2Y087|A0A1S2Y087_CICAR	R.HPHHEREEEEDEEFR.E	Y	110.47	2003.84	15	-2	501.965	4	20.29	25343000	1	F1:7254	4	4	109	123			PEAKS DB
A0A1S2Y087|A0A1S2Y087_CICAR	K.KSESKEDEEESSSESQGRR.N	Y	109.74	2182.96	19	0.9	546.747	4	14.85	11655000	1	F1:4689	5	5	150	168			PEAKS DB
A0A1S2Y087|A0A1S2Y087_CICAR	R.EREEDEQKQR.H	Y	109.24	1345.62	10	0.9	449.548	3	11.68	1001400	1	F1:3220	4	4	99	108			PEAKS DB
A0A1S2Y087|A0A1S2Y087_CICAR	R.REEEEYEERSEHSVPGQR.E	Y	108.7	2245	18	0.5	562.257	4	24.2	3269700	2	F2:9075	2	2	56	73			PEAKS DB
A0A1S2Y087|A0A1S2Y087_CICAR	R.PHTLLLPQHIDADFILVVLSGK.A	Y	108.12	2425.37	22	-2.2	607.349	4	68.79	716030	1	F1:30644	1	1	217	238			PEAKS DB
A0A1S2Y087|A0A1S2Y087_CICAR	K.ELTFPGSAQEVNR.L	Y	107.8	1446.71	13	-0.2	724.362	2	40.63	1350100000	2	F2:16848	6	6	544	556			PEAKS DB
A0A1S2Y087|A0A1S2Y087_CICAR	R.KSISSESEPFNLR.S	Y	107.78	1492.75	13	-0.7	747.383	2	37.32	177660000	2	F2:15289	4	4	377	389			PEAKS DB
A0A1S2Y087|A0A1S2Y087_CICAR	R.QSYFANAQPQQREEE.S	Y	107.01	1823.81	15	-0.6	912.91	2	33.28	5597700	2	F2:13382	2	2	563	577			PEAKS DB
A0A1S2Y087|A0A1S2Y087_CICAR	R.QSYFANAQPQQREE.E	Y	106.67	1694.76	14	-0.7	848.389	2	32.86	5892100	2	F2:13197	2	2	563	576			PEAKS DB
A0A1S2Y087|A0A1S2Y087_CICAR	R.GRQEGEKEEEHR.E	Y	105.78	1482.68	12	1.5	495.235	3	11.65	3213500	1	F1:3204	3	3	76	87			PEAKS DB
A0A1S2Y087|A0A1S2Y087_CICAR	K.RSNLFQNLQNYR.F	Y	105.35	1551.79	12	-2	518.27	3	44.52	1954800	2	F2:18831	1	1	198	209			PEAKS DB
A0A1S2Y087|A0A1S2Y087_CICAR	R.HRGDTEETRFR.R	Y	105.23	1402.67	11	-2	351.674	4	18.16	1688500	2	F2:6198	2	2	127	137			PEAKS DB
A0A1S2Y087|A0A1S2Y087_CICAR	K.FFEITPEK.S	N	104.53	1009.51	8	0.1	505.763	2	43.12	1093700000	2	F2:18062	3	3	402	409			PEAKS DB
A0A1S2Y087|A0A1S2Y087_CICAR	R.SNLFQNLQNYR.F	Y	104.53	1395.69	11	-0.6	698.852	2	50.87	750630000	2	F2:22014	2	2	199	209			PEAKS DB
A0A1S2Y087|A0A1S2Y087_CICAR	K.GHLELVGLR.N	Y	104.12	992.577	9	-2	497.295	2	39.14	554460000	2	F2:16141	6	5	450	458			PEAKS DB
A0A1S2Y087|A0A1S2Y087_CICAR	R.HPHHEREEEEDEEFRER.R	Y	104.01	2288.98	17	0.7	573.253	4	20.48	87440000	1	F1:7325	5	5	109	125			PEAKS DB
A0A1S2Y087|A0A1S2Y087_CICAR	R.QSYFANAQPQQREEES.Q	Y	103.94	1910.84	16	-0.8	956.426	2	32.83	7693500	2	F2:13170	2	2	563	578			PEAKS DB
A0A1S2Y087|A0A1S2Y087_CICAR	K.SISSESEPFNLR.S	Y	103.82	1364.66	12	-1.2	683.335	2	42.52	237010000	2	F2:17862	3	3	378	389			PEAKS DB
A0A1S2Y087|A0A1S2Y087_CICAR	K.SESKEDEEESSSESQGRR.N	Y	103.33	2054.86	18	1	514.723	4	16.13	0	2	F2:5255	0	0	151	168			PEAKS DB
A0A1S2Y087|A0A1S2Y087_CICAR	K.E(-18.01)LTFPGSAQEVNR.L	Y	103.24	1428.7	13	-0.7	715.357	2	48.14	11671000	2	F2:20553	2	2	544	556	Pyro-glu from E	E1:Pyro-glu from E:1000.00	PEAKS DB
A0A1S2Y087|A0A1S2Y087_CICAR	R.VVELAIPVNRPGK.F	Y	102.92	1390.83	13	0.2	696.422	2	39.88	359310000	2	F2:16516	4	4	281	293			PEAKS DB
A0A1S2Y087|A0A1S2Y087_CICAR	K.LPAGTTAYLANHDDEEDLRVVELAIPVNR.P	Y	102.1	3190.63	29	-1.4	798.663	4	56.19	2615300	1	F1:24591	1	1	262	290			PEAKS DB
A0A1S2Y087|A0A1S2Y087_CICAR	R.VLLEEQEPEQSRGR.R	Y	101.11	1668.84	14	-0.2	557.288	3	29.64	5168500	2	F2:11555	2	2	331	344			PEAKS DB
A0A1S2Y087|A0A1S2Y087_CICAR	Y.LANHDDEEDLR.V	Y	100.61	1325.58	11	-1.4	663.799	2	23.49	28263000	2	F2:8745	5	5	270	280			PEAKS DB
A0A1S2Y087|A0A1S2Y087_CICAR	L.ANHDDEEDLRVVELAIPVNRPGK.F	Y	100.6	2585.32	23	-1.6	647.336	4	46.86	17266000	2	F2:19913	2	2	271	293			PEAKS DB
A0A1S2Y087|A0A1S2Y087_CICAR	R.EEEEYEERSEHSVPGQR.E	Y	100.6	2088.9	17	-1.3	523.231	4	25.3	3222600	2	F2:9612	2	2	57	73			PEAKS DB
A0A1S2Y087|A0A1S2Y087_CICAR	G.SEESEEGDAIVK.V	Y	99.74	1291.58	12	-0.4	646.796	2	27.74	23982000	2	F2:10738	2	2	347	358			PEAKS DB
A0A1S2Y087|A0A1S2Y087_CICAR	K.FQSFFPSSNQNQQSYF.N	Y	99.54	1954.85	16	-1.1	978.43	2	60.94	31071000	2	F2:26696	2	2	294	309			PEAKS DB
A0A1S2Y087|A0A1S2Y087_CICAR	K.SILEASFNTK.Y	Y	97.98	1108.58	10	-1.7	555.295	2	39.11	723930000	2	F2:16155	7	7	315	324			PEAKS DB
A0A1S2Y087|A0A1S2Y087_CICAR	R.QSYFANAQPQQREEESQ.R	Y	97.73	2038.9	17	-0.9	1020.46	2	32.74	15644000	2	F2:13120	4	4	563	579			PEAKS DB
A0A1S2Y087|A0A1S2Y087_CICAR	N.HDDEEDLRVVELAIPVNRPGK.F	Y	97.24	2400.24	21	-1.3	601.066	4	47.14	8709800	2	F2:20071	2	2	273	293			PEAKS DB
A0A1S2Y087|A0A1S2Y087_CICAR	K.RREEEEYEER.S	Y	97.22	1423.63	10	1	475.552	3	18.34	84522000	2	F2:6268	6	6	55	64			PEAKS DB
A0A1S2Y087|A0A1S2Y087_CICAR	R.NFLAGEDDNVISQIQN.P	Y	96.87	1775.83	16	-1.3	888.922	2	52.56	8365800	2	F2:22742	2	2	525	540			PEAKS DB
A0A1S2Y087|A0A1S2Y087_CICAR	R.Q(-17.03)EGEKEEEHREQR.R	Y	95.19	1665.73	13	0.6	417.441	4	15.99	2393000	2	F2:5190	5	5	78	90	Pyro-glu from Q	Q1:Pyro-glu from Q:1000.00	PEAKS DB
A0A1S2Y087|A0A1S2Y087_CICAR	R.SEHSVPGQR.E	Y	94.87	995.479	9	0	498.747	2	15.92	38260000	2	F2:5154	4	4	65	73			PEAKS DB
A0A1S2Y087|A0A1S2Y087_CICAR	R.QSYFANAQPQQREEESQR.R	Y	94.46	2195	18	-0.9	732.673	3	30.42	12321000	1	F1:12055	2	2	563	580			PEAKS DB
A0A1S2Y087|A0A1S2Y087_CICAR	R.AIVVLFINEGK.G	Y	94.44	1201.71	11	-2	601.86	2	54.9	65174000	1	F1:23863	2	2	439	449			PEAKS DB
A0A1S2Y087|A0A1S2Y087_CICAR	R.GDTIKLPAGTTAY.L	Y	93.95	1306.68	13	-1.7	654.345	2	42.19	22074000	2	F2:17630	2	2	257	269			PEAKS DB
A0A1S2Y087|A0A1S2Y087_CICAR	R.REEEEYEER.S	Y	93.74	1267.53	9	0.3	423.518	3	19.7	8943700	2	F2:6920	4	4	56	64			PEAKS DB
A0A1S2Y087|A0A1S2Y087_CICAR	V.GFGINAENNQR.N	Y	92.98	1218.57	11	-1	610.294	2	31.59	4756100	2	F2:12585	2	2	514	524			PEAKS DB
A0A1S2Y087|A0A1S2Y087_CICAR	R.HRGDTEETR.F	Y	92.94	1099.5	9	-0.8	367.507	3	11.07	1684300	2	F2:2876	2	2	127	135			PEAKS DB
A0A1S2Y087|A0A1S2Y087_CICAR	K.ARPHTLLLPQHIDADFILVVL.S	Y	92.57	2380.36	21	-0.9	596.097	4	65.72	5437600	2	F2:29066	4	4	215	235			PEAKS DB
A0A1S2Y087|A0A1S2Y087_CICAR	K.RREEEEYEERSEHSVPGQR.E	Y	91.28	2401.1	19	-2.2	601.281	4	23.49	1001400	2	F2:8766	1	1	55	73			PEAKS DB
A0A1S2Y087|A0A1S2Y087_CICAR	K.Q(-17.03)RHPHHEREEEEDEEFRER.R	Y	91.24	2556.11	19	-0.2	640.035	4	21.03	1278800	2	F2:7585	2	2	107	125	Pyro-glu from Q	Q1:Pyro-glu from Q:1000.00	PEAKS DB
A0A1S2Y087|A0A1S2Y087_CICAR	P.HHEREEEEDEEFRER.R	Y	90.35	2054.87	15	-0.7	514.724	4	21.38	2597400	2	F2:7768	2	2	111	125			PEAKS DB
A0A1S2Y087|A0A1S2Y087_CICAR	R.QEGEKEEEHREQR.R	Y	89.88	1682.76	13	0.9	421.698	4	13.17	3839600	2	F2:3844	4	4	78	90			PEAKS DB
A0A1S2Y087|A0A1S2Y087_CICAR	Y.FANAQPQQR.E	Y	89.83	1058.53	9	0.4	530.27	2	20.09	1378200	1	F1:7158	2	2	566	574			PEAKS DB
A0A1S2Y087|A0A1S2Y087_CICAR	K.SPQLQDLNIFVS.C	Y	88.19	1359.7	12	-0.6	680.859	2	60.49	0	2	F2:26559	0	0	410	421			PEAKS DB
A0A1S2Y087|A0A1S2Y087_CICAR	R.AIVVLFINEGKG.H	Y	87.79	1258.73	12	-0.7	630.371	2	54.24	4832800	2	F2:23554	2	2	439	450			PEAKS DB
A0A1S2Y087|A0A1S2Y087_CICAR	R.RHRGDTEETRFR.R	Y	87.36	1558.77	12	0.5	390.7	4	16.6	222340	1	F1:5531	1	1	126	137			PEAKS DB
A0A1S2Y087|A0A1S2Y087_CICAR	R.EEEEDEEFRER.R	Y	87.14	1495.61	11	-1.3	499.542	3	26.64	13462000	2	F2:10222	2	2	115	125			PEAKS DB
A0A1S2Y087|A0A1S2Y087_CICAR	R.NSFNLER.G	Y	86.46	878.425	7	0	440.22	2	32.8	320740000	2	F2:13094	4	4	250	256			PEAKS DB
A0A1S2Y087|A0A1S2Y087_CICAR	K.FQTIFENQHGH.I	Y	86.2	1356.62	11	-2.2	453.213	3	37.47	11752000	2	F2:15382	2	2	178	188			PEAKS DB
A0A1S2Y087|A0A1S2Y087_CICAR	R.ESEREREEDEQKQR.H	Y	86.06	1846.84	14	4.2	462.719	4	15.36	22425000	1	F1:4903	4	4	95	108			PEAKS DB
A0A1S2Y087|A0A1S2Y087_CICAR	R.E(-18.01)QIEELSK.H	N	85.84	956.481	8	0.3	479.248	2	28.69	43221000	2	F2:11200	4	4	362	369	Pyro-glu from E	E1:Pyro-glu from E:1000.00	PEAKS DB
A0A1S2Y087|A0A1S2Y087_CICAR	R.QEGEKEEEHR.E	Y	85.5	1269.56	10	0.7	424.194	3	11.94	342250	2	F2:3280	3	3	78	87			PEAKS DB
A0A1S2Y087|A0A1S2Y087_CICAR	R.SRNPIYSNK.F	N	84.25	1077.56	9	0.6	360.193	3	20.82	592910000	2	F2:7433	6	6	390	398			PEAKS DB
A0A1S2Y087|A0A1S2Y087_CICAR	R.RNPFFFR.S	Y	82.39	982.514	7	-0.8	328.512	3	43.71	447340000	2	F2:18442	5	5	168	174			PEAKS DB
A0A1S2Y087|A0A1S2Y087_CICAR	K.ARPHTLLLPQ.H	Y	82.16	1144.67	10	-2.1	382.564	3	36.01	5354700	2	F2:14711	2	2	215	224			PEAKS DB
A0A1S2Y087|A0A1S2Y087_CICAR	R.ESEREREEDEQK.Q	Y	82.12	1562.68	12	-0.1	521.901	3	13.64	3968800	2	F2:4078	3	3	95	106			PEAKS DB
A0A1S2Y087|A0A1S2Y087_CICAR	E.ERSEHSVPGQR.E	Y	81.7	1280.62	11	1.1	427.882	3	15.08	359210	2	F2:4771	2	2	63	73			PEAKS DB
A0A1S2Y087|A0A1S2Y087_CICAR	R.LLQNFDKR.S	Y	80.8	1032.57	8	-0.4	517.293	2	29.79	595060000	2	F2:11700	7	7	191	198			PEAKS DB
A0A1S2Y087|A0A1S2Y087_CICAR	R.Q(-17.03)EGEKEEEHR.E	Y	80.25	1252.53	10	-1.2	418.517	3	15.66	417530	1	F1:5071	1	1	78	87	Pyro-glu from Q	Q1:Pyro-glu from Q:1000.00	PEAKS DB
A0A1S2Y087|A0A1S2Y087_CICAR	K.FQSFFPSSNQNQQSY.F	Y	80.04	1807.78	15	-0.5	904.897	2	52.97	8986500	2	F2:22877	2	2	294	308			PEAKS DB
A0A1S2Y087|A0A1S2Y087_CICAR	K.SPQLQDLNIF.V	Y	79.9	1173.6	10	-1.1	587.808	2	60.31	26988000	2	F2:26420	2	2	410	419			PEAKS DB
A0A1S2Y087|A0A1S2Y087_CICAR	I.LTVLNPNDR.N	N	79.5	1040.56	9	-1.1	521.287	2	44.89	6027500	2	F2:19002	2	2	241	249			PEAKS DB
A0A1S2Y087|A0A1S2Y087_CICAR	R.KSISSESEPF.N	N	79.33	1109.52	10	-1	555.769	2	35.02	243560000	2	F2:14310	2	2	377	386			PEAKS DB
A0A1S2Y087|A0A1S2Y087_CICAR	R.EQIEELSKHAK.S	Y	78.46	1310.68	11	-0.6	437.901	3	24.16	1120000	2	F2:9073	2	2	362	372			PEAKS DB
A0A1S2Y087|A0A1S2Y087_CICAR	L.TVLNPNDR.N	N	78.42	927.477	8	0	464.746	2	25.02	101150000	2	F2:9509	2	2	242	249			PEAKS DB
A0A1S2Y087|A0A1S2Y087_CICAR	F.ENQHGHIR.L	Y	77.79	989.479	8	-0.6	495.747	2	35.8	966520	2	F2:14622	1	1	183	190			PEAKS DB
A0A1S2Y087|A0A1S2Y087_CICAR	R.NPIYSNK.F	N	77.5	834.423	7	2.4	418.22	2	22.82	302680000	2	F2:8519	3	3	392	398			PEAKS DB
A0A1S2Y087|A0A1S2Y087_CICAR	F.GINAENNQR.N	Y	77.23	1014.48	9	0.2	508.25	2	16.87	3800500	2	F2:5581	2	2	516	524			PEAKS DB
A0A1S2Y087|A0A1S2Y087_CICAR	F.QNLQNYR.F	Y	76.61	934.462	7	-1.1	468.238	2	24.88	64412000	2	F2:9361	2	2	203	209			PEAKS DB
A0A1S2Y087|A0A1S2Y087_CICAR	N.EQQEQQQEEDEEQEEEERNNQVQR.F	Y	76.15	3087.29	24	-0.9	1030.1	3	26.58	2802900	2	F2:10226	2	2	460	483			PEAKS DB
A0A1S2Y087|A0A1S2Y087_CICAR	R.EEEEYEER.S	Y	74.89	1111.43	8	-0.1	556.722	2	21.71	9103100	2	F2:7881	2	2	57	64			PEAKS DB
A0A1S2Y087|A0A1S2Y087_CICAR	E.RSEHSVPGQR.E	Y	74.65	1151.58	10	5.1	384.869	3	14.2	364100	2	F2:4313	2	2	64	73			PEAKS DB
A0A1S2Y087|A0A1S2Y087_CICAR	R.SRNPIYSN.K	N	74.39	949.462	8	-1.1	475.738	2	25.32	0	2	F2:9621	0	0	390	397			PEAKS DB
A0A1S2Y087|A0A1S2Y087_CICAR	R.EQIEELSK.H	N	74.26	974.492	8	-0.2	488.253	2	29.72	2424400000	2	F2:11709	10	10	362	369			PEAKS DB
A0A1S2Y087|A0A1S2Y087_CICAR	R.GDTEETR.F	Y	73.66	806.341	7	1	404.178	2	11.91	245250	2	F2:3305	2	2	129	135			PEAKS DB
A0A1S2Y087|A0A1S2Y087_CICAR	F.KRREEEEYEER.S	Y	72.92	1551.73	11	-1.6	518.249	3	16.89	7566800	1	F1:5654	4	4	54	64			PEAKS DB
A0A1S2Y087|A0A1S2Y087_CICAR	L.ANHDDEEDLR.V	Y	72.86	1212.5	10	0.5	405.174	3	20.22	401870	2	F2:7199	2	2	271	280			PEAKS DB
A0A1S2Y087|A0A1S2Y087_CICAR	R.SNKFQTIFENQHGHIR.L	Y	71.96	1954.98	16	-1.6	489.75	4	36.26	3065300	2	F2:14826	1	1	175	190			PEAKS DB
A0A1S2Y087|A0A1S2Y087_CICAR	F.ANAQPQQR.E	Y	70.8	911.457	8	-0.1	456.736	2	12.45	738510	2	F2:3480	2	2	567	574			PEAKS DB
A0A1S2Y087|A0A1S2Y087_CICAR	K.AILTVLNPNDRN.S	N	70.49	1338.73	12	-1.5	670.369	2	43.94	1158200	2	F2:18460	1	1	239	250			PEAKS DB
A0A1S2Y087|A0A1S2Y087_CICAR	I.LEASFNTK.Y	Y	70.11	908.46	8	-0.5	909.467	1	41.39	1921700	2	F2:17304	1	1	317	324			PEAKS DB
A0A1S2Y087|A0A1S2Y087_CICAR	L.AIPVNRPGK.F	Y	69.01	950.566	9	-1.1	317.862	3	21	29414000	2	F2:7485	4	4	285	293			PEAKS DB
A0A1S2Y087|A0A1S2Y087_CICAR	K.SILEASF.N	Y	68.35	765.391	7	-0.9	766.398	1	51.77	3719200	2	F2:22299	1	1	315	321			PEAKS DB
A0A1S2Y087|A0A1S2Y087_CICAR	F.FEITPEK.S	N	65.65	862.444	7	-1	432.229	2	33.47	3381100	2	F2:13497	2	2	403	409			PEAKS DB
A0A1S2Y087|A0A1S2Y087_CICAR	M.LPHFNSR.A	N	65.5	869.451	7	0.1	435.733	2	45.3	8143400	2	F2:19193	2	2	432	438			PEAKS DB
A0A1S2Y087|A0A1S2Y087_CICAR	R.LLQNFDK.R	Y	64.8	876.471	7	0.1	439.243	2	33.72	139820000	2	F2:13753	2	2	191	197			PEAKS DB
A0A1S2Y087|A0A1S2Y087_CICAR	K.LPAGTTAY.L	Y	63.35	792.402	8	-0.9	397.208	2	33.47	7316900	2	F2:13437	2	2	262	269			PEAKS DB
A0A1S2Y087|A0A1S2Y087_CICAR	R.LSPGDVF.I	Y	62.73	733.365	7	-0.4	734.372	1	49.08	38172000	2	F2:20944	1	1	488	494			PEAKS DB
A0A1S2Y087|A0A1S2Y087_CICAR	L.LQNFDKR.S	Y	62.38	919.487	7	-1.2	460.75	2	29.79	14681000	2	F2:11719	3	3	192	198			PEAKS DB
A0A1S2Y087|A0A1S2Y087_CICAR	F.Q(-17.03)NLQNYR.F	Y	60.73	917.436	7	-0.8	459.725	2	33.56	18388000	2	F2:13580	2	2	203	209	Pyro-glu from Q	Q1:Pyro-glu from Q:1000.00	PEAKS DB
A0A1S2Y087|A0A1S2Y087_CICAR	K.SPQLQDLN.I	Y	59.93	913.451	8	-1.6	457.732	2	35.04	2082800	1	F1:14306	2	2	410	417			PEAKS DB
A0A1S2Y087|A0A1S2Y087_CICAR	K.FQSFFPSSNQNQQSYFNGFSK(+27.99)S.I	Y	59.35	2603.14	22	-0.6	868.718	3	55.8	23303000	2	F2:24285	1	1	294	315	Formylation	K21:Formylation:38.61	PEAKS DB
A0A1S2Y087|A0A1S2Y087_CICAR	V.NASSDLNFVGFGINAENNQR.N	Y	58.79	2166.01	20	5.8	723.014	3	46.39	6785700	2	F2:19728	2	2	505	524			PEAKS DB
A0A1S2Y087|A0A1S2Y087_CICAR	N.KFQTIFENQHGHIR.L	Y	58.63	1753.9	14	-0.9	439.482	4	33.04	328470	2	F2:13281	1	1	177	190			PEAKS DB
A0A1S2Y087|A0A1S2Y087_CICAR	K.QRHPHHEREEEEDEEFRER.R	Y	54.23	2573.14	19	-1.1	644.291	4	19.54	993160	1	F1:6925	2	2	107	125			PEAKS DB
A0A1S2Y087|A0A1S2Y087_CICAR	K.S(+27.99)PQLQDLNIFVSC(+15.99)VEINEGGLMLPHFNSR.A	Y	50.83	3300.59	29	1	826.156	4	66.71	4938300	1	F1:29563	1	1	410	438	Formylation; Oxidation (C)	S1:Formylation:1000.00;C13:Oxidation (C):1000.00	PEAKS DB
A0A1S2Y087|A0A1S2Y087_CICAR	K.AILTVLN.P	N	50.38	742.459	7	-0.6	743.466	1	52.3	4765600	2	F2:22660	2	2	239	245			PEAKS DB
A0A1S2Y087|A0A1S2Y087_CICAR	R.HRGDTEETRFRR.R	Y	47.5	1558.77	12	0.1	390.7	4	16.99	84108	2	F2:5669	1	1	127	138			PEAKS DB
A0A1S2Y087|A0A1S2Y087_CICAR	N.VISQIQNPVK.E	Y	47.21	1124.66	10	1	563.335	2	32.8	187650	2	F2:13181	1	1	534	543			PEAKS DB
A0A1S2Y087|A0A1S2Y087_CICAR	S.RNPIYSNK.F	N	47.14	990.525	8	-0.5	496.269	2	20.24	85619	1	F1:7250	1	1	391	398			PEAKS DB
A0A1S2Y087|A0A1S2Y087_CICAR	R.Q(+27.99)SYFANAQPQQR.E	Y	46.85	1464.67	12	-2.3	733.343	2	40.74	6308300	2	F2:16965	1	1	563	574	Formylation	Q1:Formylation:1000.00	PEAKS DB
A0A1S2Y087|A0A1S2Y087_CICAR	K.SISSESEPF.N	N	46.44	981.429	9	-0.3	491.722	2	41.6	16229000	2	F2:17321	1	1	378	386			PEAKS DB
A0A1S2Y087|A0A1S2Y087_CICAR	R.RESEREREEDEQK.Q	Y	46.3	1718.78	13	2.1	573.936	3	12.79	37120	2	F2:3703	1	1	94	106			PEAKS DB
A0A1S2Y087|A0A1S2Y087_CICAR	K.EDEEESSSESQGRR.N	Y	45.83	1623.66	14	1.6	542.228	3	15.48	8576.1	1	F1:4967	1	1	155	168			PEAKS DB
A0A1S2YZ56|A0A1S2YZ56_CICAR	R.EQEEESEGEGEAKTEEEEEETESEGGRR.Q	Y	200	3197.29	28	-0.7	1066.77	3	29.7	373620000	2	F2:11689	4	4	613	640			PEAKS DB
A0A1S2YZ56|A0A1S2YZ56_CICAR	R.EQEEESEGEGEAKTEEEEEETESEGGR.R	Y	200	3041.19	27	-0.3	1014.74	3	30.9	76064000	2	F2:12230	2	2	613	639			PEAKS DB
A0A1S2YZ56|A0A1S2YZ56_CICAR	K.TEEEEEETESEGGR.R	Y	146.42	1609.62	14	0.3	805.819	2	21.34	2015800	2	F2:7734	2	2	626	639			PEAKS DB
A0A1S2YZ56|A0A1S2YZ56_CICAR	K.LSWANEDETGTTEIC(+57.02)EGDVGSLR.E	Y	135.16	2538.12	23	-2	1270.06	2	48.98	390950000	1	F1:21023	4	4	158	180	Carbamidomethylation	C15:Carbamidomethylation:1000.00	PEAKS DB
A0A1S2YZ56|A0A1S2YZ56_CICAR	R.TLFDTEYGEISAIDVK.D	Y	134.78	1799.88	16	-1	900.948	2	56.38	368480000	1	F1:24589	4	4	102	117			PEAKS DB
A0A1S2YZ56|A0A1S2YZ56_CICAR	R.RTLFDTEYGEISAIDVK.D	Y	128.87	1955.98	17	-0.5	653.002	3	53.59	26022000	1	F1:23263	2	2	101	117			PEAKS DB
A0A1S2YZ56|A0A1S2YZ56_CICAR	R.SREEETTEWEEEVAKR.Q	Y	127	2006.92	16	0	669.98	3	36.83	156610000	2	F2:15052	4	4	645	660			PEAKS DB
A0A1S2YZ56|A0A1S2YZ56_CICAR	R.VVC(+57.02)GSNNVDEC(+57.02)QNK.R	Y	126.22	1621.68	14	-0.8	811.848	2	20.88	28124000	2	F2:7482	3	3	361	374	Carbamidomethylation	C3:Carbamidomethylation:1000.00;C11:Carbamidomethylation:1000.00	PEAKS DB
A0A1S2YZ56|A0A1S2YZ56_CICAR	K.KETPAIVHAPSK.R	Y	124.55	1276.71	12	-1.5	426.578	3	22.07	2993300	1	F1:8108	2	2	252	263			PEAKS DB
A0A1S2YZ56|A0A1S2YZ56_CICAR	R.TIDQLLDSPDDSIIFGC(+57.02)NSC(+57.02)AEEEEK.L	Y	124.04	2984.29	26	0.3	995.771	3	59.11	11927000	2	F2:25863	2	2	444	469	Carbamidomethylation	C17:Carbamidomethylation:1000.00;C20:Carbamidomethylation:1000.00	PEAKS DB
A0A1S2YZ56|A0A1S2YZ56_CICAR	R.VVC(+57.02)GSNNVDEC(+57.02)QNKR.F	Y	122.48	1777.78	15	-0.6	889.899	2	19.41	58027000	2	F2:6803	4	4	361	375	Carbamidomethylation	C3:Carbamidomethylation:1000.00;C11:Carbamidomethylation:1000.00	PEAKS DB
A0A1S2YZ56|A0A1S2YZ56_CICAR	R.SREEETTEWEEEVAK.R	Y	118.75	1850.82	15	-1.8	926.414	2	37.68	119990000	2	F2:15485	4	4	645	659			PEAKS DB
A0A1S2YZ56|A0A1S2YZ56_CICAR	K.NSHGWTLTVTK.K	Y	117.16	1242.64	11	-1.6	622.324	2	36.59	150410000	2	F2:14946	4	4	304	314			PEAKS DB
A0A1S2YZ56|A0A1S2YZ56_CICAR	R.RTEEAESEEEAAR.R	Y	116.74	1505.66	13	1.9	502.895	3	19.08	52090000	2	F2:6613	4	4	587	599			PEAKS DB
A0A1S2YZ56|A0A1S2YZ56_CICAR	F.TNTDDSTFDPSIGAYSR.I	Y	116.2	1845.8	17	-0.9	923.907	2	41.48	176990000	2	F2:17282	4	4	205	221			PEAKS DB
A0A1S2YZ56|A0A1S2YZ56_CICAR	K.KNHPQFLAGK.G	Y	115.52	1138.62	10	-0.8	570.319	2	22.66	111600000	2	F2:8319	4	4	413	422			PEAKS DB
A0A1S2YZ56|A0A1S2YZ56_CICAR	R.EEETTEWEEEVAK.R	Y	114.82	1607.68	13	-1.2	804.848	2	41.16	13467000	2	F2:17169	2	2	647	659			PEAKS DB
A0A1S2YZ56|A0A1S2YZ56_CICAR	K.LQTYNIFDNDPDFK.N	Y	114.68	1728.8	14	-1.4	865.406	2	53.73	296340000	2	F2:23210	4	4	290	303			PEAKS DB
A0A1S2YZ56|A0A1S2YZ56_CICAR	R.KREEEEEEEKGR.E	Y	113.63	1546.72	12	2.2	516.582	3	12.73	8110100	2	F2:3639	3	3	486	497			PEAKS DB
A0A1S2YZ56|A0A1S2YZ56_CICAR	R.RKEEEEEEVR.R	Y	113.15	1331.63	10	-0.3	444.884	3	15.92	22959000	2	F2:5155	5	5	516	525			PEAKS DB
A0A1S2YZ56|A0A1S2YZ56_CICAR	R.RTEEAESEEEAARR.Q	Y	111.18	1661.76	14	1.2	554.928	3	19.38	39601000	2	F2:6782	4	4	587	600			PEAKS DB
A0A1S2YZ56|A0A1S2YZ56_CICAR	K.VPEDLVEAITNK.K	Y	108.45	1326.7	12	-1.3	443.241	3	50.14	129280000	2	F2:21539	4	4	240	251			PEAKS DB
A0A1S2YZ56|A0A1S2YZ56_CICAR	K.VPEDLVEAITNKK.E	Y	107.29	1454.8	13	-1.5	728.405	2	45.76	331300000	2	F2:19379	5	5	240	252			PEAKS DB
A0A1S2YZ56|A0A1S2YZ56_CICAR	G.KESSEEHSVKPHKGPVVER.D	Y	107.29	2158.11	19	1.1	540.536	4	16.07	1517300	2	F2:5222	2	2	79	97			PEAKS DB
A0A1S2YZ56|A0A1S2YZ56_CICAR	R.EEETTEWEEEVAKR.Q	Y	106.22	1763.78	14	-1.4	588.935	3	39.63	15096000	2	F2:16444	2	2	647	660			PEAKS DB
A0A1S2YZ56|A0A1S2YZ56_CICAR	R.TEEAESEEEAAR.R	Y	105.77	1349.56	12	-0.9	675.786	2	21.26	7251200	2	F2:7680	2	2	588	599			PEAKS DB
A0A1S2YZ56|A0A1S2YZ56_CICAR	K.Q(-17.03)IVATSLC(+57.02)VSK.R	Y	105.36	1187.62	11	-1	594.818	2	45.47	30501000	2	F2:19245	2	2	432	442	Pyro-glu from Q; Carbamidomethylation	Q1:Pyro-glu from Q:1000.00;C8:Carbamidomethylation:1000.00	PEAKS DB
A0A1S2YZ56|A0A1S2YZ56_CICAR	R.TEEAESEEEAARR.Q	Y	104.3	1505.66	13	-1.3	502.893	3	21.22	6318300	2	F2:7659	2	2	588	600			PEAKS DB
A0A1S2YZ56|A0A1S2YZ56_CICAR	K.ETPAIVHAPSK.R	Y	103.78	1148.62	11	-1.6	575.316	2	25.82	122490000	2	F2:9941	4	4	253	263			PEAKS DB
A0A1S2YZ56|A0A1S2YZ56_CICAR	K.Q(-17.03)GDVFLVPR.F	Y	103.75	1012.53	9	-1.7	507.274	2	52.71	11626000	2	F2:22754	2	2	380	388	Pyro-glu from Q	Q1:Pyro-glu from Q:1000.00	PEAKS DB
A0A1S2YZ56|A0A1S2YZ56_CICAR	K.REEEEEEEKGR.E	Y	103.27	1418.63	11	2.5	473.884	3	13.58	175580	2	F2:4061	2	2	487	497			PEAKS DB
A0A1S2YZ56|A0A1S2YZ56_CICAR	K.NHPQFLAGK.G	Y	101.08	1010.53	9	-0.4	506.272	2	27.33	64560000	2	F2:10627	4	4	414	422			PEAKS DB
A0A1S2YZ56|A0A1S2YZ56_CICAR	K.TEEEEEETESEGGRR.Q	Y	100.57	1765.72	15	-0.2	589.582	3	20.4	8535600	2	F2:7242	3	3	626	640			PEAKS DB
A0A1S2YZ56|A0A1S2YZ56_CICAR	F.GC(+57.02)NSC(+57.02)AEEEEK.L	Y	100.31	1311.47	11	0.3	656.743	2	16.54	158510	1	F1:5504	1	1	459	469	Carbamidomethylation	C2:Carbamidomethylation:1000.00;C5:Carbamidomethylation:1000.00	PEAKS DB
A0A1S2YZ56|A0A1S2YZ56_CICAR	R.RSREEETTEWEEEVAKR.Q	Y	98.53	2163.02	17	-2.1	541.761	4	34.6	3312000	2	F2:14036	2	2	644	660			PEAKS DB
A0A1S2YZ56|A0A1S2YZ56_CICAR	K.QGDVFLVPR.F	Y	97.76	1029.56	9	-0.4	515.787	2	43.37	83198000	2	F2:18209	2	2	380	388			PEAKS DB
A0A1S2YZ56|A0A1S2YZ56_CICAR	K.QIVATSLC(+57.02)VSK.R	Y	97.68	1204.65	11	-2.4	603.33	2	36.13	157060000	2	F2:14727	2	2	432	442	Carbamidomethylation	C8:Carbamidomethylation:1000.00	PEAKS DB
A0A1S2YZ56|A0A1S2YZ56_CICAR	R.EQEEESEGEGEAK.T	Y	96.29	1449.57	13	0.6	725.795	2	17.49	1483200	2	F2:5898	2	2	613	625			PEAKS DB
A0A1S2YZ56|A0A1S2YZ56_CICAR	F.YIHSNLEAQR.K	Y	95.34	1229.62	10	-0.7	615.814	2	24.77	62347000	2	F2:9331	4	4	186	195			PEAKS DB
A0A1S2YZ56|A0A1S2YZ56_CICAR	K.KLQTYNIFDNDPDFK.N	Y	95.13	1856.89	15	-0.6	619.972	3	49.14	33580000	2	F2:21031	2	2	289	303			PEAKS DB
A0A1S2YZ56|A0A1S2YZ56_CICAR	R.TIDQLLDSPDDSIIF.G	Y	94.95	1690.83	15	-2.3	846.42	2	67.28	185470000	2	F2:29804	2	2	444	458			PEAKS DB
A0A1S2YZ56|A0A1S2YZ56_CICAR	G.KESSEEHSVKPHK.G	Y	94.09	1520.76	13	0.9	381.197	4	11.16	6076900	1	F1:2962	2	2	79	91			PEAKS DB
A0A1S2YZ56|A0A1S2YZ56_CICAR	K.RTIDQLLDSPDDSIIF.G	Y	93.96	1846.93	16	-1.1	924.472	2	62.86	10578000	2	F2:27687	2	2	443	458			PEAKS DB
A0A1S2YZ56|A0A1S2YZ56_CICAR	R.VKQGDVFLVPR.F	Y	92.85	1256.72	11	-2.1	419.914	3	38.92	1211300	2	F2:16127	1	1	378	388			PEAKS DB
A0A1S2YZ56|A0A1S2YZ56_CICAR	T.PAIVHAPSK.R	Y	92.67	918.529	9	-1.3	307.183	3	25.82	6077700	2	F2:9889	4	4	255	263			PEAKS DB
A0A1S2YZ56|A0A1S2YZ56_CICAR	R.KEEEEEEVR.R	Y	92.08	1175.53	9	-0.7	392.851	3	17.22	1403000	2	F2:5761	2	2	517	525			PEAKS DB
A0A1S2YZ56|A0A1S2YZ56_CICAR	R.RRKEEEEEEVR.R	Y	91.24	1487.73	11	1.9	372.941	4	14.8	3103800	2	F2:4637	2	2	515	525			PEAKS DB
A0A1S2YZ56|A0A1S2YZ56_CICAR	R.TIDQLLDSPDDSIIFG.C	Y	91.02	1747.85	16	-0.9	874.932	2	68.3	37455000	2	F2:30291	3	3	444	459			PEAKS DB
A0A1S2YZ56|A0A1S2YZ56_CICAR	K.TLPYHLQFF.T	Y	90.31	1164.6	9	-1.6	583.305	2	59.88	93193000	2	F2:26215	2	2	122	130			PEAKS DB
A0A1S2YZ56|A0A1S2YZ56_CICAR	R.EEEEEEEKGR.E	Y	90.13	1262.53	10	1	421.85	3	14.37	500480	2	F2:4421	2	2	488	497			PEAKS DB
A0A1S2YZ56|A0A1S2YZ56_CICAR	R.RKEEEEEEVRR.R	Y	90.03	1487.73	11	1.5	496.919	3	15.3	16819000	1	F1:4895	4	4	516	526			PEAKS DB
A0A1S2YZ56|A0A1S2YZ56_CICAR	K.E(-18.01)TPAIVHAPSK.R	Y	88.91	1130.61	11	0.2	377.877	3	25.85	9081400	2	F2:9780	2	2	253	263	Pyro-glu from E	E1:Pyro-glu from E:1000.00	PEAKS DB
A0A1S2YZ56|A0A1S2YZ56_CICAR	K.KETPAIVHAPSKR.K	Y	88.42	1432.81	13	-1.8	359.21	4	19.87	378830	1	F1:7091	1	1	252	264			PEAKS DB
A0A1S2YZ56|A0A1S2YZ56_CICAR	K.GSVLQILDK.Q	Y	86.33	971.565	9	-1	486.789	2	48.73	288520000	2	F2:20791	2	2	423	431			PEAKS DB
A0A1S2YZ56|A0A1S2YZ56_CICAR	R.KEEEEEEVRR.R	Y	86.32	1331.63	10	-0.3	444.884	3	16.35	2305100	2	F2:5351	2	2	517	526			PEAKS DB
A0A1S2YZ56|A0A1S2YZ56_CICAR	G.KESSEEHSVKPHKGPVVERDER.R	Y	85.35	2558.28	22	-0.9	640.578	4	16.4	757070	1	F1:5425	2	2	79	100			PEAKS DB
A0A1S2YZ56|A0A1S2YZ56_CICAR	R.RSREEETTEWEEEVAK.R	Y	84.03	2006.92	16	-0.5	502.737	4	35.5	949100	1	F1:14549	1	1	644	659			PEAKS DB
A0A1S2YZ56|A0A1S2YZ56_CICAR	K.GPVVERDER.R	Y	83.92	1055.54	9	0	352.853	3	17.88	25771000	2	F2:6035	4	4	92	100			PEAKS DB
A0A1S2YZ56|A0A1S2YZ56_CICAR	K.EEEEEEVR.R	Y	83.7	1047.44	8	-0.8	524.725	2	20.01	2766200	2	F2:7040	2	2	518	525			PEAKS DB
A0A1S2YZ56|A0A1S2YZ56_CICAR	K.ETPAIVHAPSKR.K	Y	83.2	1304.72	12	-1.5	435.913	3	23.13	34871000	2	F2:8658	4	4	253	264			PEAKS DB
A0A1S2YZ56|A0A1S2YZ56_CICAR	Y.NIFDNDPDFK.N	Y	82.5	1223.55	10	-1.6	612.779	2	45.94	92150000	2	F2:19440	2	2	294	303			PEAKS DB
A0A1S2YZ56|A0A1S2YZ56_CICAR	E.GKESSEEHSVKPHK.G	Y	82.43	1577.78	14	0.4	395.452	4	11.52	3916300	1	F1:3140	1	1	78	91			PEAKS DB
A0A1S2YZ56|A0A1S2YZ56_CICAR	Y.IHSNLEAQR.K	Y	81.86	1066.55	9	-0.1	534.283	2	20.01	48150000	2	F2:7051	4	4	187	195			PEAKS DB
A0A1S2YZ56|A0A1S2YZ56_CICAR	R.TIDQLLDSPDDSIIFGC(+57.02)NSC(+57.02)AEEEEKLMEEEKEK.E	Y	81.21	4000.78	34	-0.6	1001.2	4	56.94	0	2	F2:24840	0	0	444	477	Carbamidomethylation	C17:Carbamidomethylation:1000.00;C20:Carbamidomethylation:1000.00	PEAKS DB
A0A1S2YZ56|A0A1S2YZ56_CICAR	K.EEEEEEVRR.R	Y	81.08	1203.54	9	-1.2	402.186	3	18.49	1367600	2	F2:6372	2	2	518	526			PEAKS DB
A0A1S2YZ56|A0A1S2YZ56_CICAR	E.GKESSEEHSVKPHKGPVVER.D	Y	81.04	2215.13	20	0.1	554.791	4	16.11	796340	2	F2:5239	1	1	78	97			PEAKS DB
A0A1S2YZ56|A0A1S2YZ56_CICAR	K.NHPQFLAGKG.S	Y	80.42	1067.55	10	-1.7	534.782	2	26.77	9945100	1	F1:10666	6	6	414	423			PEAKS DB
A0A1S2YZ56|A0A1S2YZ56_CICAR	Y.IHSNLEAQRK.K	Y	79.45	1194.65	10	-0.1	399.223	3	16.63	121480	1	F1:5545	1	1	187	196			PEAKS DB
A0A1S2YZ56|A0A1S2YZ56_CICAR	K.KNHPQFLAGKG.S	Y	78.43	1195.65	11	-0.5	399.556	3	22.63	47045000	2	F2:8340	2	2	413	423			PEAKS DB
A0A1S2YZ56|A0A1S2YZ56_CICAR	F.MGFSTAAK.K	Y	73.68	811.39	8	-0.3	406.702	2	28.63	2239200	2	F2:11199	2	2	405	412			PEAKS DB
A0A1S2YZ56|A0A1S2YZ56_CICAR	R.E(-18.01)QEEESEGEGEAKTEEEEEETESEGGRR.Q	Y	73.3	3179.28	28	-0.9	1060.77	3	34.46	1075400	1	F1:14049	1	1	613	640	Pyro-glu from E	E1:Pyro-glu from E:1000.00	PEAKS DB
A0A1S2YZ56|A0A1S2YZ56_CICAR	F.TLEPNSVFLPVLLHAAMVFYVHTGSGK.L	Y	71.93	2926.54	27	-1.2	732.642	4	75.9	468240	1	F1:33977	1	1	131	157			PEAKS DB
A0A1S2YZ56|A0A1S2YZ56_CICAR	K.KIIQAAFK.V	Y	70.14	917.57	8	-1.1	459.792	2	29.41	10169000	2	F2:11510	4	4	232	239			PEAKS DB
A0A1S2YZ56|A0A1S2YZ56_CICAR	H.KGPVVERDER.R	Y	68.83	1183.63	10	-0.6	395.551	3	15.99	396650	2	F2:5194	2	2	91	100			PEAKS DB
A0A1S2YZ56|A0A1S2YZ56_CICAR	N.HPQFLAGK.G	Y	65.5	896.487	8	-0.6	449.25	2	26.64	3092500	2	F2:10243	2	2	415	422			PEAKS DB
A0A1S2YZ56|A0A1S2YZ56_CICAR	K.E(-18.01)TPAIVHAPSKR.K	Y	65.13	1286.71	12	0.9	322.685	4	23.1	3995800	2	F2:8552	2	2	253	264	Pyro-glu from E	E1:Pyro-glu from E:1000.00	PEAKS DB
A0A1S2YZ56|A0A1S2YZ56_CICAR	E.SEEEAAR.R	Y	64.04	790.346	7	0.3	396.18	2	19.07	106700	2	F2:6676	2	2	593	599			PEAKS DB
A0A1S2YZ56|A0A1S2YZ56_CICAR	K.IIQAAFK.V	Y	62.83	789.475	7	-0.6	395.745	2	32.89	205300000	2	F2:13146	2	2	233	239			PEAKS DB
A0A1S2YZ56|A0A1S2YZ56_CICAR	R.KREEEEEEEK.G	Y	62.33	1333.6	10	0.4	445.541	3	11.84	114790	1	F1:3303	2	2	486	495			PEAKS DB
A0A1S2YZ56|A0A1S2YZ56_CICAR	K.NSHGWTL.T	Y	61.12	813.377	7	-1.4	407.695	2	41.92	8197500	2	F2:17557	2	2	304	310			PEAKS DB
A0A1S2YZ56|A0A1S2YZ56_CICAR	V.PEDLVEAITNKK(+27.99).E	Y	59.33	1383.72	12	-1.1	692.869	2	50.33	38456000	2	F2:21597	2	2	241	252	Formylation	K12:Formylation:12.28	PEAKS DB
A0A1S2YZ56|A0A1S2YZ56_CICAR	R.EEEEEEEKGREK.E	Y	57.98	1519.66	12	-0.2	507.562	3	13.74	10524	2	F2:4140	1	1	488	499			PEAKS DB
A0A1S2YZ56|A0A1S2YZ56_CICAR	R.TIDQLLDSPDDSIIFGC(+47.98)NSC(+31.99)AE.E	Y	56.85	2435	22	0.8	812.674	3	52.82	0	2	F2:22850	0	0	444	465	Trioxidation (C); Dioxidation (C)	C17:Trioxidation (C):0.00;C20:Dioxidation (C):0.00	PEAKS DB
A0A1S2YZ56|A0A1S2YZ56_CICAR	R.EEEEEEEKGREKEEAK.K	Y	56.83	1976.88	16	0.4	495.228	4	16.18	122950	1	F1:5350	1	1	488	503			PEAKS DB
A0A1S2YZ56|A0A1S2YZ56_CICAR	K.KNHPQFL.A	Y	55.55	882.471	7	-2.2	442.242	2	30.79	2532400	1	F1:12252	2	2	413	419			PEAKS DB
A0A1S2YZ56|A0A1S2YZ56_CICAR	K.QHNIGFL.M	Y	54.11	827.429	7	-0.1	414.722	2	44.46	8221300	2	F2:18776	2	2	322	328			PEAKS DB
A0A1S2YZ56|A0A1S2YZ56_CICAR	K.KREEEEKER.E	Y	52.87	1231.62	9	-1.6	411.545	3	2.2	109920	1	F1:551	1	1	504	512			PEAKS DB
A0A1S2YZ56|A0A1S2YZ56_CICAR	R.VKQGDVF.L	Y	51.22	791.418	7	-1.5	396.716	2	31.21	4703300	2	F2:12364	1	1	378	384			PEAKS DB
A0A1S2YZ56|A0A1S2YZ56_CICAR	R.RKQEEIRR.Q	Y	49.94	1113.64	8	2	372.22	3	11.81	91837	1	F1:3282	1	1	562	569			PEAKS DB
A0A1S2YZ56|A0A1S2YZ56_CICAR	R.KREEEEAKR.Q	Y	49.52	1173.61	9	-1.2	392.21	3	2.21	48748	2	F2:570	1	1	532	540			PEAKS DB
A0A1S2YZ56|A0A1S2YZ56_CICAR	R.RKQEEIR.R	Y	49.11	957.535	7	-0.1	320.186	3	12.15	3165700	1	F1:3399	1	1	562	568			PEAKS DB
A0A1S2YZ56|A0A1S2YZ56_CICAR	R.KQEEIRR.Q	Y	46.35	957.535	7	0.8	320.186	3	12.67	784370	2	F2:3635	1	1	563	569			PEAKS DB
A0A1S2YZ56|A0A1S2YZ56_CICAR	K.QIVATSL.C	Y	46.22	730.423	7	-0.9	731.429	1	40.78	21111000	2	F2:16963	1	1	432	438			PEAKS DB
A0A1S2YZ56|A0A1S2YZ56_CICAR	K.K(+27.99)(+27.99)NHPQFLAGK.G	Y	46.18	1194.61	10	-2.9	399.211	3	21.75	930220	2	F2:7924	1	1	413	422	Formylation	K1:Formylation:31.62;K1:Formylation:31.62	PEAKS DB
A0A1S2YZ56|A0A1S2YZ56_CICAR	E.E(-18.01)EEKLMEEEK.E	Y	46.16	1274.57	10	5.8	638.296	2	15.01	340180	2	F2:4762	1	1	466	475	Pyro-glu from E	E1:Pyro-glu from E:1000.00	PEAKS DB
A0A3Q7XNW1|A0A3Q7XNW1_CICAR	R.RPFYTNAPQEIFIQQGNGYFGMVFPGC(+57.02)VETFEEPRESEQGEGSK.F	Y	155.21	5056.31	44	-3.9	1265.08	4	62.93	8862600	1	F1:27830	1	1	81	124	Carbamidomethylation	C27:Carbamidomethylation:1000.00	PEAKS DB
A0A3Q7XNW1|A0A3Q7XNW1_CICAR	R.GSRQEEDEDEDEK.R	N	147.32	1564.61	13	0.8	522.545	3	14.77	1149400	1	F1:4657	3	3	269	281			PEAKS DB
A0A3Q7XNW1|A0A3Q7XNW1_CICAR	R.LHQNIGSSSSPDIYNPQAGR.I	N	146.37	2140.03	20	-0.9	1071.02	2	33.87	7711700000	1	F1:13645	12	12	325	344			PEAKS DB
A0A3Q7XNW1|A0A3Q7XNW1_CICAR	Y.TNAPQEIFIQQGNGYFGMVFPGC(+57.02)VETFEEPRESEQGEGSK.F	Y	145.8	4493.02	40	-6.8	1124.26	4	63.87	0	1	F1:28285	0	0	85	124	Carbamidomethylation	C23:Carbamidomethylation:1000.00	PEAKS DB
A0A3Q7XNW1|A0A3Q7XNW1_CICAR	R.RPFYTNAPQEIFIQQGNGYFGM(+15.99)VFPGC(+57.02)VETFEEPRESEQGEGSK(+27.99).F	Y	140.18	5100.3	44	-1.3	1276.08	4	60.09	73799000	1	F1:26433	4	4	81	124	Oxidation (M); Carbamidomethylation; Formylation	M22:Oxidation (M):1000.00;C27:Carbamidomethylation:1000.00;K44:Formylation:70.42	PEAKS DB
A0A3Q7XNW1|A0A3Q7XNW1_CICAR	R.IKSEGGLIETWNPSNK.Q	N	135.34	1771.91	16	-1.1	886.962	2	42.54	847340000	1	F1:17965	7	7	45	60			PEAKS DB
A0A3Q7XNW1|A0A3Q7XNW1_CICAR	K.SEGGLIETWNPSNK.Q	N	127.54	1530.73	14	1.3	766.374	2	45.2	7338200000	2	F2:19057	13	13	47	60			PEAKS DB
A0A3Q7XNW1|A0A3Q7XNW1_CICAR	R.Q(-17.03)EEDEDEDEKR.Q	N	126.07	1403.53	11	-0.2	702.773	2	19.71	6241300	1	F1:6986	2	2	272	282	Pyro-glu from Q	Q1:Pyro-glu from Q:1000.00	PEAKS DB
A0A3Q7XNW1|A0A3Q7XNW1_CICAR	R.R(+27.99)PFYTNAPQEIFIQQGNGYFGM(+15.99)VFPGC(+57.02)VETFEEPR.E	Y	125.19	4168.91	35	-1.7	1390.64	3	62.63	95723000	2	F2:27601	8	8	81	115	Formylation; Oxidation (M); Carbamidomethylation	R1:Formylation:1000.00;M22:Oxidation (M):1000.00;C27:Carbamidomethylation:1000.00	PEAKS DB
A0A3Q7XNW1|A0A3Q7XNW1_CICAR	K.FNSPFSFLVPPR.S	Y	121.65	1406.73	12	-1.8	704.373	2	66.21	4035400000	1	F1:29405	18	18	480	491			PEAKS DB
A0A3Q7XNW1|A0A3Q7XNW1_CICAR	R.IKSEGGLIETWNPSNKQFR.C	Y	121.16	2203.14	19	-1.2	735.386	3	42.8	36003000	2	F2:17978	4	4	45	63			PEAKS DB
A0A3Q7XNW1|A0A3Q7XNW1_CICAR	K.SEGGLIETWNPSNKQFR.C	Y	121.15	1961.96	17	-1.6	654.993	3	45.93	54315000	2	F2:19419	2	2	47	63			PEAKS DB
A0A3Q7XNW1|A0A3Q7XNW1_CICAR	R.DFLEDALNVNR.R	N	119.36	1304.64	11	-1.8	653.324	2	56.8	12334000000	1	F1:24856	9	9	219	229			PEAKS DB
A0A3Q7XNW1|A0A3Q7XNW1_CICAR	R.GSRQEEDEDEDEKRQPHR.H	N	118.81	2238.98	18	-0.3	747.335	3	15.64	340740000	2	F2:5031	12	12	269	286			PEAKS DB
A0A3Q7XNW1|A0A3Q7XNW1_CICAR	A.LRDQPEQNEC(+57.02)QLEHLNALEPDNRIK.S	Y	117.98	3058.49	25	-1.2	765.629	4	39.76	16489000	2	F2:16515	2	2	22	46	Carbamidomethylation	C10:Carbamidomethylation:1000.00	PEAKS DB
A0A3Q7XNW1|A0A3Q7XNW1_CICAR	R.ALIVPQNFAIAAKSLSDR.F	N	117.4	1913.07	18	-1.5	638.697	3	54.56	1296200	2	F2:23666	1	1	415	432			PEAKS DB
A0A3Q7XNW1|A0A3Q7XNW1_CICAR	N.E(-18.01)C(+57.02)QLEHLNALEPDNR.I	N	116.8	1818.83	15	-0.3	910.423	2	45.93	12691000	1	F1:19571	2	2	30	44	Pyro-glu from E; Carbamidomethylation	E1:Pyro-glu from E:1000.00;C2:Carbamidomethylation:1000.00	PEAKS DB
A0A3Q7XNW1|A0A3Q7XNW1_CICAR	N.IGSSSSPDIYNPQAGR.I	N	115.41	1647.79	16	-0.2	824.9	2	34.42	72364000	2	F2:13875	2	2	329	344			PEAKS DB
A0A3Q7XNW1|A0A3Q7XNW1_CICAR	F.NDQDTPVIAVSLIDTSSFQNQLDQMPR.R	N	115.17	3031.46	27	-1.1	1011.49	3	64	17159000	2	F2:28224	2	2	153	179			PEAKS DB
A0A3Q7XNW1|A0A3Q7XNW1_CICAR	K.NAM(+15.99)FVPHYNLNAN.S	N	114.92	1519.69	13	-0.7	760.851	2	41.29	28528000	2	F2:17183	2	2	371	383	Oxidation (M)	M3:Oxidation (M):1000.00	PEAKS DB
A0A3Q7XNW1|A0A3Q7XNW1_CICAR	K.VKGGLSIITPPEKEPR.Q	Y	114.74	1719.99	16	-1.6	861	2	35.09	925330000	2	F2:14279	7	7	250	265			PEAKS DB
A0A3Q7XNW1|A0A3Q7XNW1_CICAR	K.GGLSIITPPEKEPR.Q	Y	114.14	1492.82	14	-0.8	747.419	2	38.19	6192200000	2	F2:15747	6	6	252	265			PEAKS DB
A0A3Q7XNW1|A0A3Q7XNW1_CICAR	L.IDTSSFQNQLDQMPR.R	N	113.4	1778.83	15	-0.5	890.42	2	47.89	2897800	2	F2:20454	1	1	165	179			PEAKS DB
A0A3Q7XNW1|A0A3Q7XNW1_CICAR	K.RDFLEDALNVNR.R	N	113.34	1460.74	12	0.6	487.92	3	49.53	1480300000	2	F2:21173	6	6	218	229			PEAKS DB
A0A3Q7XNW1|A0A3Q7XNW1_CICAR	R.LQIVNC(+31.99)KGNSVFDGELEAGR.A	Y	112.94	2180.05	20	-0.7	727.691	3	47.83	14512000	2	F2:20420	2	2	395	414	Dioxidation (C)	C6:Dioxidation (C):1000.00	PEAKS DB
A0A3Q7XNW1|A0A3Q7XNW1_CICAR	R.HSRQDEDEDEKRQPR.R	Y	111.05	1923.88	15	3.1	642.302	3	13.26	696290	2	F2:3902	2	2	287	301			PEAKS DB
A0A3Q7XNW1|A0A3Q7XNW1_CICAR	A.LRDQPEQNEC(+57.02)QLEHLNALEPDNR.I	Y	110.31	2817.31	23	-1.1	940.11	3	40	7945900000	2	F2:16701	10	10	22	44	Carbamidomethylation	C10:Carbamidomethylation:1000.00	PEAKS DB
A0A3Q7XNW1|A0A3Q7XNW1_CICAR	R.NEDEEKGAIVK.V	N	110.21	1230.61	11	-0.4	616.312	2	20.6	1304000000	1	F1:7385	4	4	239	249			PEAKS DB
A0A3Q7XNW1|A0A3Q7XNW1_CICAR	F.WMFNDQDTPVIAVSLIDTSSFQNQLDQMPR.R	N	109.85	3495.64	30	-0.8	1166.22	3	71.94	14060000	1	F1:32042	2	2	150	179			PEAKS DB
A0A3Q7XNW1|A0A3Q7XNW1_CICAR	K.NAMFVPHYNLNANSILYALK.G	N	109.65	2292.17	20	-1.9	765.063	3	60.55	3491200	1	F1:26699	2	2	371	390			PEAKS DB
A0A3Q7XNW1|A0A3Q7XNW1_CICAR	K.NAMFVPHYNLNAN.S	N	109.53	1503.69	13	-0.7	752.853	2	45.9	110890000	2	F2:19417	2	2	371	383			PEAKS DB
A0A3Q7XNW1|A0A3Q7XNW1_CICAR	K.GNSVFDGELEAGR.A	N	108.79	1349.62	13	-0.7	675.817	2	42.44	3019700000	2	F2:17802	5	5	402	414			PEAKS DB
A0A3Q7XNW1|A0A3Q7XNW1_CICAR	R.RPFYTNAPQEIFIQQGNGYF.G	N	108.26	2389.15	20	-1.1	1195.58	2	58.99	32461000	2	F2:25804	3	3	81	100			PEAKS DB
A0A3Q7XNW1|A0A3Q7XNW1_CICAR	R.RPFYTNAPQEIFIQQGN.G	N	108.18	2022	17	-1.2	675.005	3	49.84	167790000	2	F2:21369	4	4	81	97			PEAKS DB
A0A3Q7XNW1|A0A3Q7XNW1_CICAR	R.GSRQEEDEDEDEKR.Q	N	107.29	1720.71	14	1.6	574.579	3	14.68	9371400	2	F2:4561	8	8	269	282			PEAKS DB
A0A3Q7XNW1|A0A3Q7XNW1_CICAR	R.ALIVPQNFAIAAK.S	N	106.73	1354.8	13	-1.9	678.405	2	52.87	3551200000	2	F2:22876	8	8	415	427			PEAKS DB
A0A3Q7XNW1|A0A3Q7XNW1_CICAR	F.GMVFPGC(+57.02)VETFEEPR.E	N	106.31	1753.78	15	-1.5	585.6	3	52.3	269780000	2	F2:22579	4	4	101	115	Carbamidomethylation	C7:Carbamidomethylation:1000.00	PEAKS DB
A0A3Q7XNW1|A0A3Q7XNW1_CICAR	R.DFLEDALNVNRR.I	N	105.81	1460.74	12	-0.7	731.375	2	51.44	5782400000	2	F2:22099	13	13	219	230			PEAKS DB
A0A3Q7XNW1|A0A3Q7XNW1_CICAR	K.NAMFVPHYNLNANSILY.A	N	105.11	1979.96	17	-0.8	990.985	2	58.13	323630000	1	F1:25460	4	4	371	387			PEAKS DB
A0A3Q7XNW1|A0A3Q7XNW1_CICAR	R.LHQNIGSSSSPDIYN.P	N	104	1630.76	15	0	816.387	2	33.5	22139000	2	F2:13474	4	4	325	339			PEAKS DB
A0A3Q7XNW1|A0A3Q7XNW1_CICAR	K.FRDSHQKVNR.F	N	103.86	1285.66	10	2.1	429.563	3	13.48	3419400	2	F2:4018	4	4	125	134			PEAKS DB
A0A3Q7XNW1|A0A3Q7XNW1_CICAR	R.LLGASSLINGMPEEVVAAAF.N	Y	102.66	1988.03	20	-0.4	995.021	2	71.76	58843000	2	F2:31907	5	5	449	468			PEAKS DB
A0A3Q7XNW1|A0A3Q7XNW1_CICAR	K.RDFLEDALNVNRR.I	N	102.03	1616.84	13	-0.7	539.953	3	45.94	352960000	2	F2:19437	6	6	218	230			PEAKS DB
A0A3Q7XNW1|A0A3Q7XNW1_CICAR	N.EC(+57.02)QLEHLNALEPDNR.I	N	102.03	1836.84	15	0.2	613.288	3	39.96	23964000	2	F2:16591	2	2	30	44	Carbamidomethylation	C2:Carbamidomethylation:1000.00	PEAKS DB
A0A3Q7XNW1|A0A3Q7XNW1_CICAR	M.VFPGC(+57.02)VETFEEPR.E	N	101.51	1565.72	13	-1.3	783.865	2	46.29	121570000	2	F2:19713	2	2	103	115	Carbamidomethylation	C5:Carbamidomethylation:1000.00	PEAKS DB
A0A3Q7XNW1|A0A3Q7XNW1_CICAR	F.NSPFSFLVPPR.S	Y	101.37	1259.67	11	-1.2	630.84	2	57.83	11429000	2	F2:25252	2	2	481	491			PEAKS DB
A0A3Q7XNW1|A0A3Q7XNW1_CICAR	R.QEEDEDEDEKRQPHR.H	N	101.23	1938.83	15	-0.3	970.422	2	15.7	872980000	2	F2:5078	12	12	272	286			PEAKS DB
A0A3Q7XNW1|A0A3Q7XNW1_CICAR	K.NAMFVPHYNLN.A	N	101.1	1318.61	11	-0.9	660.313	2	46.41	4815500	2	F2:19739	2	2	371	381			PEAKS DB
A0A3Q7XNW1|A0A3Q7XNW1_CICAR	R.QDEDEDEKRQPR.R	Y	100.99	1543.69	12	-0.1	515.569	3	14.3	284510000	2	F2:4373	11	11	290	301			PEAKS DB
A0A3Q7XNW1|A0A3Q7XNW1_CICAR	R.RPFYTNAPQEIF.I	N	100	1481.73	12	-0.2	741.872	2	50.68	224840000	2	F2:21740	2	2	81	92			PEAKS DB
A0A3Q7XNW1|A0A3Q7XNW1_CICAR	R.DQPEQNEC(+57.02)QLEHLNALEPDNR.I	Y	99.83	2548.12	21	-0.7	850.382	3	42.4	1587600000	2	F2:17786	4	4	24	44	Carbamidomethylation	C8:Carbamidomethylation:1000.00	PEAKS DB
A0A3Q7XNW1|A0A3Q7XNW1_CICAR	K.TVTSFDLPALR.F	N	98.54	1218.66	11	-0.6	610.337	2	52.1	12243000000	2	F2:22501	9	9	347	357			PEAKS DB
A0A3Q7XNW1|A0A3Q7XNW1_CICAR	R.LLGASSLINGM(+15.99)PEEVVAAAF.N	Y	98.4	2004.02	20	-0.9	1003.02	2	66.33	1536800	2	F2:29355	1	1	449	468	Oxidation (M)	M11:Oxidation (M):1000.00	PEAKS DB
A0A3Q7XNW1|A0A3Q7XNW1_CICAR	S.SSSPDIYNPQAGR.I	N	98.32	1390.65	13	0.4	696.331	2	31.71	8269400	2	F2:12604	2	2	332	344			PEAKS DB
A0A3Q7XNW1|A0A3Q7XNW1_CICAR	S.PDIYNPQAGR.I	N	98.18	1129.55	10	-0.6	565.783	2	33.56	5742100	2	F2:13539	2	2	335	344			PEAKS DB
A0A3Q7XNW1|A0A3Q7XNW1_CICAR	R.NEDEEKGAIVKVK.G	N	98.05	1457.77	13	-1.3	486.931	3	23.25	5815300	2	F2:8627	4	4	239	251			PEAKS DB
A0A3Q7XNW1|A0A3Q7XNW1_CICAR	K.NAM(+15.99)FVPHYNLNANSILY.A	N	98	1995.95	17	-0.1	998.983	2	54.83	80195000	1	F1:23827	2	2	371	387	Oxidation (M)	M3:Oxidation (M):1000.00	PEAKS DB
A0A3Q7XNW1|A0A3Q7XNW1_CICAR	F.GM(+15.99)VFPGC(+57.02)VETFEEPR.E	N	97.82	1769.78	15	-1.1	885.894	2	47.56	17439000	2	F2:20342	1	1	101	115	Oxidation (M); Carbamidomethylation	M2:Oxidation (M):1000.00;C7:Carbamidomethylation:1000.00	PEAKS DB
A0A3Q7XNW1|A0A3Q7XNW1_CICAR	R.QLKFNSPFSFLVPPRSDSDN.K	Y	97.71	2294.13	20	0.1	765.718	3	60.28	28560000	2	F2:26365	2	2	477	496			PEAKS DB
A0A3Q7XNW1|A0A3Q7XNW1_CICAR	R.Q(-17.03)EEDEDEDEKRQPHR.H	N	97.01	1921.8	15	-0.4	641.608	3	18.16	574970000	2	F2:6215	13	13	272	286	Pyro-glu from Q	Q1:Pyro-glu from Q:1000.00	PEAKS DB
A0A3Q7XNW1|A0A3Q7XNW1_CICAR	K.N(+27.99)AM(+15.99)FVPHYNLNANSILY.A	N	96.82	2023.95	17	-0.8	1012.98	2	58.96	72894000	2	F2:25805	6	6	371	387	Formylation; Oxidation (M)	N1:Formylation:1000.00;M3:Oxidation (M):1000.00	PEAKS DB
A0A3Q7XNW1|A0A3Q7XNW1_CICAR	T.FEEPRESEQGEGSK.F	N	96.55	1607.71	14	-0.4	536.909	3	23.21	3694400	2	F2:8612	2	2	111	124			PEAKS DB
A0A3Q7XNW1|A0A3Q7XNW1_CICAR	D.NGFEETIC(+57.02)TAR.L	N	96.3	1296.58	11	-1.1	649.295	2	41.84	403860000	2	F2:17440	4	4	314	324	Carbamidomethylation	C8:Carbamidomethylation:1000.00	PEAKS DB
A0A3Q7XNW1|A0A3Q7XNW1_CICAR	R.Q(-17.03)DEDEDEKRQPR.R	Y	95.58	1526.66	12	-0.2	509.894	3	14.3	389110000	2	F2:4347	12	12	290	301	Pyro-glu from Q	Q1:Pyro-glu from Q:1000.00	PEAKS DB
A0A3Q7XNW1|A0A3Q7XNW1_CICAR	N.GFEETIC(+57.02)TAR.L	N	95.53	1182.53	10	-1.3	592.274	2	37	2788200000	2	F2:15183	10	10	315	324	Carbamidomethylation	C7:Carbamidomethylation:1000.00	PEAKS DB
A0A3Q7XNW1|A0A3Q7XNW1_CICAR	R.IKTVTSFDLPALR.F	N	95.17	1459.84	13	-2.3	487.619	3	49.3	5326100	1	F1:21219	1	1	345	357			PEAKS DB
A0A3Q7XNW1|A0A3Q7XNW1_CICAR	K.RGSRQEEDEDEDEKR.Q	N	95.11	1876.81	15	1.9	470.212	4	13.48	261750	2	F2:4027	2	2	268	282			PEAKS DB
A0A3Q7XNW1|A0A3Q7XNW1_CICAR	K.SLSDRFSYVAFK.T	N	94.99	1418.72	12	-2.4	473.913	3	46.73	3988400	1	F1:19970	2	2	428	439			PEAKS DB
A0A3Q7XNW1|A0A3Q7XNW1_CICAR	R.IVNKLQGRNEDEEKGAIVK.V	N	94.5	2139.16	19	0.1	535.798	4	25.02	22914000	2	F2:9471	4	4	231	249			PEAKS DB
A0A3Q7XNW1|A0A3Q7XNW1_CICAR	K.N(+27.99)AM(+15.99)FVPHYNLNAN.S	N	94.26	1547.68	13	-1.2	774.848	2	45.97	7199900	2	F2:19547	2	2	371	383	Formylation; Oxidation (M)	N1:Formylation:1000.00;M3:Oxidation (M):1000.00	PEAKS DB
A0A3Q7XNW1|A0A3Q7XNW1_CICAR	R.LQIVNC(+47.98)KGNSVFDGELEAGR.A	Y	93.57	2196.05	20	-3.8	733.02	3	49.99	9293300	1	F1:21458	2	2	395	414	Trioxidation (C)	C6:Trioxidation (C):1000.00	PEAKS DB
A0A3Q7XNW1|A0A3Q7XNW1_CICAR	R.RPFYTNAPQEIFIQQGNGYFG.M	N	93.51	2446.17	21	-0.2	816.397	3	56.77	17442000	2	F2:24718	4	4	81	101			PEAKS DB
A0A3Q7XNW1|A0A3Q7XNW1_CICAR	K.FNSPFSFLVPPRSDSDN.K	Y	93.07	1924.9	17	-0.7	963.454	2	62.49	2941700	2	F2:27539	1	1	480	496			PEAKS DB
A0A3Q7XNW1|A0A3Q7XNW1_CICAR	K.SEGGLIETWNPSN.K	N	92.85	1402.64	13	-2	702.324	2	49.73	9471900	2	F2:21298	2	2	47	59			PEAKS DB
A0A3Q7XNW1|A0A3Q7XNW1_CICAR	N.SPFSFLVPPR.S	Y	92.63	1145.62	10	-0.7	573.818	2	56.8	78607000	2	F2:24786	2	2	482	491			PEAKS DB
A0A3Q7XNW1|A0A3Q7XNW1_CICAR	R.EGDIIAVPTGVVF.W	N	92.55	1315.7	13	-0.7	658.858	2	65.85	3714200000	2	F2:29129	2	2	137	149			PEAKS DB
A0A3Q7XNW1|A0A3Q7XNW1_CICAR	R.HSRQDEDEDEKR.Q	N	92.46	1542.67	12	2	386.675	4	11.7	1888600	2	F2:3207	3	3	287	298			PEAKS DB
A0A3Q7XNW1|A0A3Q7XNW1_CICAR	R.IKSEGGLIETWN.P	N	92.15	1345.69	12	-1.2	673.85	2	45.05	7160900	2	F2:19098	2	2	45	56			PEAKS DB
A0A3Q7XNW1|A0A3Q7XNW1_CICAR	K.LSAEFGSLHK.N	N	91.86	1087.57	10	-1.5	544.79	2	33.07	2840100000	2	F2:13308	11	11	361	370			PEAKS DB
A0A3Q7XNW1|A0A3Q7XNW1_CICAR	R.ATLQPNSLR.R	Y	91.82	998.551	9	-1.4	500.282	2	29.97	5825500	2	F2:11827	1	1	72	80			PEAKS DB
A0A3Q7XNW1|A0A3Q7XNW1_CICAR	R.FREGDIIAVPTGVVFW.M	N	91.16	1804.95	16	0.6	903.483	2	67.48	211970000	2	F2:29988	3	3	135	150			PEAKS DB
A0A3Q7XNW1|A0A3Q7XNW1_CICAR	L.SIITPPEKEPR.Q	Y	90.95	1265.7	11	-0.6	633.856	2	38.19	272490000	2	F2:15760	7	7	255	265			PEAKS DB
A0A3Q7XNW1|A0A3Q7XNW1_CICAR	K.GGLSIITPPEK.E	Y	90.67	1110.63	11	-1.3	556.321	2	41.54	246130000	2	F2:17345	2	2	252	262			PEAKS DB
A0A3Q7XNW1|A0A3Q7XNW1_CICAR	R.EGDIIAVPTGVVFW.M	N	90.61	1501.78	14	-0.8	751.898	2	71.39	94077000	2	F2:31824	2	2	137	150			PEAKS DB
A0A3Q7XNW1|A0A3Q7XNW1_CICAR	R.RPFYTNAPQEIFIQ.Q	N	90.29	1722.87	14	-0.9	862.443	2	51.95	14540000	2	F2:22412	2	2	81	94			PEAKS DB
A0A3Q7XNW1|A0A3Q7XNW1_CICAR	R.C(+57.02)AGVALSR.A	N	89.44	832.423	8	-0.9	417.218	2	25.71	2127100000	2	F2:9801	10	10	64	71	Carbamidomethylation	C1:Carbamidomethylation:1000.00	PEAKS DB
A0A3Q7XNW1|A0A3Q7XNW1_CICAR	R.GSRQEEDEDEDEKRQPH.R	N	88.83	2082.88	17	-1.7	521.727	4	15.73	5771900	1	F1:5111	2	2	269	285			PEAKS DB
A0A3Q7XNW1|A0A3Q7XNW1_CICAR	R.FREGDIIAVPTGVVF.W	N	88.65	1618.87	15	-1.2	810.442	2	63.08	13329000000	2	F2:27806	7	7	135	149			PEAKS DB
A0A3Q7XNW1|A0A3Q7XNW1_CICAR	F.A(+27.99)LRDQPEQNEC(+15.99)QLEHLNALEPDNR.I	Y	88.61	2875.32	24	-0.3	959.445	3	41.91	614410000	1	F1:17554	4	4	21	44	Formylation; Oxidation (C)	A1:Formylation:1000.00;C11:Oxidation (C):1000.00	PEAKS DB
A0A3Q7XNW1|A0A3Q7XNW1_CICAR	R.QEEDEDEDEKR.Q	N	88.47	1420.56	11	2.6	711.289	2	15.01	2323300	2	F2:4714	3	3	272	282			PEAKS DB
A0A3Q7XNW1|A0A3Q7XNW1_CICAR	R.NEDEEKGAIVKVKGG.L	N	88.03	1571.82	15	-0.8	524.945	3	23.58	2282900	2	F2:8791	2	2	239	253			PEAKS DB
A0A3Q7XNW1|A0A3Q7XNW1_CICAR	R.RPFYTNAPQEIFIQQGNGYFGMVFPGC(+57.02)VETFEEPR.E	Y	87.88	4124.92	35	-0.4	1375.98	3	65.98	0	1	F1:29295	0	0	81	115	Carbamidomethylation	C27:Carbamidomethylation:1000.00	PEAKS DB
A0A3Q7XNW1|A0A3Q7XNW1_CICAR	R.GSRQEEDEDEDEKRQ.P	N	87.47	1848.77	15	2.2	463.201	4	14.77	296840	2	F2:4620	2	2	269	283			PEAKS DB
A0A3Q7XNW1|A0A3Q7XNW1_CICAR	N.SVFDGELEAGR.A	N	87.28	1178.56	11	-0.4	590.285	2	41.32	93067000	2	F2:17228	2	2	404	414			PEAKS DB
A0A3Q7XNW1|A0A3Q7XNW1_CICAR	F.GM(+15.99)VFPGC(+57.02)VETFEEPRESEQGEGSK.F	N	86.74	2701.16	24	-1.5	901.394	3	43.93	25352000	1	F1:18590	2	2	101	124	Oxidation (M); Carbamidomethylation	M2:Oxidation (M):1000.00;C7:Carbamidomethylation:1000.00	PEAKS DB
A0A3Q7XNW1|A0A3Q7XNW1_CICAR	G.LSIITPPEKEPR.Q	Y	86.67	1378.78	12	-1	460.601	3	38.21	5122000	2	F2:15798	1	1	254	265			PEAKS DB
A0A3Q7XNW1|A0A3Q7XNW1_CICAR	R.FSYVAFK.T	N	86.17	860.443	7	-1.2	431.228	2	44.74	5180700000	2	F2:18917	6	6	433	439			PEAKS DB
A0A3Q7XNW1|A0A3Q7XNW1_CICAR	K.VKGGLSIITPPEK.E	Y	86.08	1337.79	13	-0.8	446.938	3	37.59	20789000	2	F2:15274	1	1	250	262			PEAKS DB
A0A3Q7XNW1|A0A3Q7XNW1_CICAR	M.VFPGC(+57.02)VETFEEPRESEQGEGSK.F	N	85.86	2497.11	22	-0.7	833.376	3	41.86	86710000	2	F2:17531	2	2	103	124	Carbamidomethylation	C5:Carbamidomethylation:1000.00	PEAKS DB
A0A3Q7XNW1|A0A3Q7XNW1_CICAR	F.GMVFPGC(+57.02)VETFEEPRESEQGEGSK.F	N	85.84	2685.17	24	-1	896.063	3	47.76	254410000	2	F2:20429	2	2	101	124	Carbamidomethylation	C7:Carbamidomethylation:1000.00	PEAKS DB
A0A3Q7XNW1|A0A3Q7XNW1_CICAR	R.GSRQEEDEDEDEKRQP.H	N	85.81	1945.82	16	-0.6	487.463	4	17.46	381030	2	F2:5899	2	2	269	284			PEAKS DB
A0A3Q7XNW1|A0A3Q7XNW1_CICAR	R.HSRQDEDEDEK.R	N	85.74	1386.56	11	0.9	463.196	3	11.36	121520	2	F2:3017	1	1	287	297			PEAKS DB
A0A3Q7XNW1|A0A3Q7XNW1_CICAR	R.LQIVNC(+57.02)K.G	Y	85.48	873.474	7	-1.8	437.744	2	28.87	67103000	2	F2:11268	2	2	395	401	Carbamidomethylation	C6:Carbamidomethylation:1000.00	PEAKS DB
A0A3Q7XNW1|A0A3Q7XNW1_CICAR	R.Q(-17.03)DEDEDEKR.Q	N	84.68	1145.45	9	0.2	573.731	2	16.9	8220300	2	F2:5600	2	2	290	298	Pyro-glu from Q	Q1:Pyro-glu from Q:1000.00	PEAKS DB
A0A3Q7XNW1|A0A3Q7XNW1_CICAR	K.SEGGLIETWN.P	N	84.55	1104.51	10	-1.2	553.261	2	49.11	16752000	2	F2:21042	2	2	47	56			PEAKS DB
A0A3Q7XNW1|A0A3Q7XNW1_CICAR	V.TSFDLPALR.F	N	84.26	1018.54	9	-1.8	510.279	2	51.19	13798000	2	F2:22081	2	2	349	357			PEAKS DB
A0A3Q7XNW1|A0A3Q7XNW1_CICAR	G.FEETIC(+57.02)TAR.L	N	83.56	1125.51	9	0.3	563.764	2	31.69	3939900	2	F2:12618	2	2	316	324	Carbamidomethylation	C6:Carbamidomethylation:1000.00	PEAKS DB
A0A3Q7XNW1|A0A3Q7XNW1_CICAR	F.QNQLDQMPR.R	N	83.55	1128.53	9	-0.9	565.274	2	31.18	33883000	2	F2:12479	2	2	171	179			PEAKS DB
A0A3Q7XNW1|A0A3Q7XNW1_CICAR	R.NEDEEKGAIVKVKG.G	N	83.5	1514.79	14	-0.7	505.938	3	23.34	5098400	2	F2:8670	2	2	239	252			PEAKS DB
A0A3Q7XNW1|A0A3Q7XNW1_CICAR	R.Q(-17.03)EEDEDEDEKRQPH.R	N	83.21	1765.7	14	0.2	589.575	3	19.56	1276000	2	F2:6869	2	2	272	285	Pyro-glu from Q	Q1:Pyro-glu from Q:1000.00	PEAKS DB
A0A3Q7XNW1|A0A3Q7XNW1_CICAR	N.EDEEKGAIVK.V	N	83	1116.57	10	0.4	559.291	2	20.55	10437000	2	F2:7308	8	8	240	249			PEAKS DB
A0A3Q7XNW1|A0A3Q7XNW1_CICAR	Y.TNAPQEIFIQQGNGYFGMVFPGC(+57.02)VETFEEPR.E	Y	82.97	3561.63	31	-2.7	1188.22	3	66.24	337190	2	F2:29310	1	1	85	115	Carbamidomethylation	C23:Carbamidomethylation:1000.00	PEAKS DB
A0A3Q7XNW1|A0A3Q7XNW1_CICAR	R.ALIVPQNF.A	N	82.49	900.507	8	-0.6	451.26	2	52.61	861670000	2	F2:22671	2	2	415	422			PEAKS DB
A0A3Q7XNW1|A0A3Q7XNW1_CICAR	F.QNQLDQM(+15.99)PR.R	N	82.46	1144.53	9	0	573.272	2	21.65	7776300	2	F2:7844	2	2	171	179	Oxidation (M)	M7:Oxidation (M):1000.00	PEAKS DB
A0A3Q7XNW1|A0A3Q7XNW1_CICAR	I.TPPEKEPR.Q	N	82.41	952.498	8	0.3	477.256	2	38.18	23821000	2	F2:15741	4	4	258	265			PEAKS DB
A0A3Q7XNW1|A0A3Q7XNW1_CICAR	G.SRQEEDEDEDEKRQPHR.H	N	82.25	2181.96	17	1.9	546.499	4	15.48	0	2	F2:4949	0	0	270	286			PEAKS DB
A0A3Q7XNW1|A0A3Q7XNW1_CICAR	L.SAEFGSLHK.N	N	81.91	974.482	9	-0.8	488.248	2	33.86	86947000	2	F2:13660	8	8	362	370			PEAKS DB
A0A3Q7XNW1|A0A3Q7XNW1_CICAR	F.Q(-17.03)NQLDQMPR.R	N	81.84	1111.51	9	-0.7	556.761	2	38.08	4619000	2	F2:15709	2	2	171	179	Pyro-glu from Q	Q1:Pyro-glu from Q:1000.00	PEAKS DB
A0A3Q7XNW1|A0A3Q7XNW1_CICAR	E.DEDEDEKRQPHR.H	N	81.66	1552.69	12	0.3	518.57	3	15.64	6337100	2	F2:5048	6	6	275	286			PEAKS DB
A0A3Q7XNW1|A0A3Q7XNW1_CICAR	R.RIVNKLQGR.N	N	81.25	1082.67	9	0.8	361.897	3	18.86	1158700	2	F2:6547	2	2	230	238			PEAKS DB
A0A3Q7XNW1|A0A3Q7XNW1_CICAR	R.LQIVNC(+47.98)K.G	Y	81.24	864.437	7	-0.5	433.226	2	29.64	169890000	2	F2:11822	3	3	395	401	Trioxidation (C)	C6:Trioxidation (C):1000.00	PEAKS DB
A0A3Q7XNW1|A0A3Q7XNW1_CICAR	D.EDEDEKRQPHR.H	N	80.6	1437.66	11	-0.4	480.227	3	16.69	2544000	2	F2:5516	3	3	276	286			PEAKS DB
A0A3Q7XNW1|A0A3Q7XNW1_CICAR	R.ESEQGEGSKFR.D	Y	80.51	1252.57	11	-1.2	418.53	3	18.73	977640	2	F2:6499	3	3	116	126			PEAKS DB
A0A3Q7XNW1|A0A3Q7XNW1_CICAR	R.DFLEDALNVN.R	N	80.24	1148.53	10	-1	575.274	2	59.36	25491000	2	F2:25947	2	2	219	228			PEAKS DB
A0A3Q7XNW1|A0A3Q7XNW1_CICAR	G.GLIETWNPSNK.Q	N	80.02	1257.64	11	-2.2	629.824	2	44.3	1564000	1	F1:18803	1	1	50	60			PEAKS DB
A0A3Q7XNW1|A0A3Q7XNW1_CICAR	K.LSAEFGSLHKN.A	N	79.81	1201.61	11	-1.7	601.811	2	32.33	122650000	2	F2:12915	7	7	361	371			PEAKS DB
A0A3Q7XNW1|A0A3Q7XNW1_CICAR	R.QEEDEDEDEKRQPH.R	N	79.57	1782.73	14	0	446.69	4	15.87	2748900	2	F2:5141	4	4	272	285			PEAKS DB
A0A3Q7XNW1|A0A3Q7XNW1_CICAR	R.QEEDEDEDEK.R	N	79.28	1264.46	10	1.9	633.237	2	15.08	311560	2	F2:4754	2	2	272	281			PEAKS DB
A0A3Q7XNW1|A0A3Q7XNW1_CICAR	R.QDEDEDEKR.Q	N	77.72	1162.47	9	2.3	388.499	3	12.79	6089100	2	F2:3691	3	3	290	298			PEAKS DB
A0A3Q7XNW1|A0A3Q7XNW1_CICAR	D.FLEDALNVNR.R	N	77.31	1189.61	10	-3.5	595.81	2	43.05	0	2	F2:18100	0	0	220	229			PEAKS DB
A0A3Q7XNW1|A0A3Q7XNW1_CICAR	R.L(+27.99)LGASSLINGM(+15.99)PEEVVAAAF.N	Y	77.08	2032.02	20	-0.7	1017.02	2	68.39	140840000	2	F2:30294	7	7	449	468	Formylation; Oxidation (M)	L1:Formylation:1000.00;M11:Oxidation (M):1000.00	PEAKS DB
A0A3Q7XNW1|A0A3Q7XNW1_CICAR	R.RFYLAGN.H	N	76.8	839.429	7	-2.1	420.721	2	37.26	10752000	2	F2:15271	3	3	180	186			PEAKS DB
A0A3Q7XNW1|A0A3Q7XNW1_CICAR	F.LEDALNVNR.R	N	76.26	1042.54	9	-1	522.277	2	55.05	7414100	2	F2:23967	2	2	221	229			PEAKS DB
A0A3Q7XNW1|A0A3Q7XNW1_CICAR	N.ALEPDNR.I	N	76.23	813.398	7	-0.9	407.706	2	19.13	3694800	2	F2:6636	2	2	38	44			PEAKS DB
A0A3Q7XNW1|A0A3Q7XNW1_CICAR	K.LSAEFGSLH.K	N	76.01	959.471	9	-2.1	480.742	2	39.56	3228500	2	F2:16413	1	1	361	369			PEAKS DB
A0A3Q7XNW1|A0A3Q7XNW1_CICAR	R.QDEDEDEKRQPRR.H	Y	75.57	1699.79	13	2.3	425.955	4	13.58	887070	2	F2:4033	2	2	290	302			PEAKS DB
A0A3Q7XNW1|A0A3Q7XNW1_CICAR	N.E(-18.01)DEEK(+27.99)GAIVK.V	N	75.19	1126.55	10	0.5	564.283	2	20.55	1173200	2	F2:7345	3	3	240	249	Pyro-glu from E; Formylation	E1:Pyro-glu from E:1000.00;K5:Formylation:79.02	PEAKS DB
A0A3Q7XNW1|A0A3Q7XNW1_CICAR	F.LEDALNVNRR.I	N	74.79	1198.64	10	-0.7	600.328	2	51.44	82349000	2	F2:22150	2	2	221	230			PEAKS DB
A0A3Q7XNW1|A0A3Q7XNW1_CICAR	F.EETIC(+57.02)TAR.L	N	74.24	978.444	8	0.9	490.23	2	36.01	4060400	2	F2:14712	2	2	317	324	Carbamidomethylation	C5:Carbamidomethylation:1000.00	PEAKS DB
A0A3Q7XNW1|A0A3Q7XNW1_CICAR	E.EDEDEDEKRQPHR.H	N	73.97	1681.73	13	-1.3	561.583	3	15.7	1517400	2	F2:5071	4	4	274	286			PEAKS DB
A0A3Q7XNW1|A0A3Q7XNW1_CICAR	S.RQEEDEDEDEKRQPHR.H	N	73.77	2094.93	16	1.8	524.741	4	14.82	152900	1	F1:4698	2	2	271	286			PEAKS DB
A0A3Q7XNW1|A0A3Q7XNW1_CICAR	R.IVNKLQGR.N	N	72.9	926.566	8	0	464.29	2	19.43	9145300	2	F2:6807	4	4	231	238			PEAKS DB
A0A3Q7XNW1|A0A3Q7XNW1_CICAR	Y.T(+27.99)NAPQEIFIQQGNGYFGM(+15.99)VFPGC(+57.02)VETFEEPR.E	Y	72.71	3605.62	31	0.3	1202.88	3	64.56	22245000	2	F2:28533	4	4	85	115	Formylation; Oxidation (M); Carbamidomethylation	T1:Formylation:1000.00;M18:Oxidation (M):1000.00;C23:Carbamidomethylation:1000.00	PEAKS DB
A0A3Q7XNW1|A0A3Q7XNW1_CICAR	S.VFDGELEAGR.A	N	72.61	1091.52	10	-0.5	546.769	2	35.85	5717500	2	F2:14640	2	2	405	414			PEAKS DB
A0A3Q7XNW1|A0A3Q7XNW1_CICAR	D.E(-18.01)DEDEKRQPR.R	Y	72.53	1282.59	10	0.6	428.538	3	14.24	174730	2	F2:4392	2	2	292	301	Pyro-glu from E	E1:Pyro-glu from E:1000.00	PEAKS DB
A0A3Q7XNW1|A0A3Q7XNW1_CICAR	T.PPEKEPR.Q	N	72.44	851.45	7	-0.6	426.732	2	38.21	26953000	2	F2:15691	4	4	259	265			PEAKS DB
A0A3Q7XNW1|A0A3Q7XNW1_CICAR	F.SFLVPPR.S	Y	72.17	814.47	7	-0.9	408.242	2	38.83	1506300000	2	F2:16086	3	3	485	491			PEAKS DB
A0A3Q7XNW1|A0A3Q7XNW1_CICAR	R.HSRQDEDEDEKRQ.P	N	72.09	1670.72	13	1	418.689	4	11.82	57458	2	F2:3233	1	1	287	299			PEAKS DB
A0A3Q7XNW1|A0A3Q7XNW1_CICAR	N.GFEETIC(+31.99)TAR.L	N	71.75	1157.5	10	-0.8	579.758	2	38.03	1386900	1	F1:15755	1	1	315	324	Dioxidation (C)	C7:Dioxidation (C):1000.00	PEAKS DB
A0A3Q7XNW1|A0A3Q7XNW1_CICAR	Q.DEDEDEKRQPR.R	Y	71.67	1415.63	11	-1	472.883	3	14.43	637750	1	F1:4502	2	2	291	301			PEAKS DB
A0A3Q7XNW1|A0A3Q7XNW1_CICAR	R.QDEDEDEK.R	N	70.91	1006.37	8	0.9	504.194	2	12.04	341130	2	F2:3399	2	2	290	297			PEAKS DB
A0A3Q7XNW1|A0A3Q7XNW1_CICAR	I.ITPPEKEPR.Q	Y	70.3	1065.58	9	-1.1	533.798	2	35.09	74052000	2	F2:14213	6	6	257	265			PEAKS DB
A0A3Q7XNW1|A0A3Q7XNW1_CICAR	R.RPFYTNAPQ.E	N	70.3	1092.54	9	0.2	547.275	2	31.69	5192000	2	F2:12616	2	2	81	89			PEAKS DB
A0A3Q7XNW1|A0A3Q7XNW1_CICAR	R.E(-18.01)GDIIAVPTGVVF.W	N	70.02	1297.69	13	-0.2	649.853	2	70.85	33539000	2	F2:31590	5	5	137	149	Pyro-glu from E	E1:Pyro-glu from E:1000.00	PEAKS DB
A0A3Q7XNW1|A0A3Q7XNW1_CICAR	R.Q(-17.03)DEDEDEKRQ.P	N	69.66	1273.51	10	-0.7	637.76	2	16.84	143080	2	F2:5614	1	1	290	299	Pyro-glu from Q	Q1:Pyro-glu from Q:1000.00	PEAKS DB
A0A3Q7XNW1|A0A3Q7XNW1_CICAR	N.EGGNIFSGFK.R	N	69.41	1054.51	10	-0.6	528.261	2	48.06	6154500	2	F2:20534	2	2	208	217			PEAKS DB
A0A3Q7XNW1|A0A3Q7XNW1_CICAR	R.RPFYTNAPQEIFIQQ.G	N	69.31	1850.93	15	0.6	926.474	2	50.72	13440000	2	F2:21824	2	2	81	95			PEAKS DB
A0A3Q7XNW1|A0A3Q7XNW1_CICAR	R.FREGDIIAVPT.G	N	69.06	1216.65	11	-0.2	609.33	2	45.85	6232600	2	F2:19457	2	2	135	145			PEAKS DB
A0A3Q7XNW1|A0A3Q7XNW1_CICAR	G.GLSIITPPEKEPR.Q	Y	68.91	1435.8	13	-2	479.608	3	38	3881700	1	F1:15726	1	1	253	265			PEAKS DB
A0A3Q7XNW1|A0A3Q7XNW1_CICAR	D.EDEDEKRQPR.R	Y	68.77	1300.6	10	1.7	434.542	3	12.91	263470	2	F2:3739	4	4	292	301			PEAKS DB
A0A3Q7XNW1|A0A3Q7XNW1_CICAR	R.QEEDEDEDEKRQ.P	N	67.82	1548.62	12	2	517.214	3	15.01	153570	2	F2:4742	2	2	272	283			PEAKS DB
A0A3Q7XNW1|A0A3Q7XNW1_CICAR	D.E(-18.01)DEDEKRQPHR.H	N	67.47	1419.65	11	0.6	474.224	3	15.73	136950	1	F1:5118	1	1	276	286	Pyro-glu from E	E1:Pyro-glu from E:1000.00	PEAKS DB
A0A3Q7XNW1|A0A3Q7XNW1_CICAR	H.SRQDEDEDEKRQPR.R	Y	67.28	1786.82	14	-0.8	447.712	4	14.07	130960	1	F1:4316	1	1	288	301			PEAKS DB
A0A3Q7XNW1|A0A3Q7XNW1_CICAR	R.QEEDEDEDEKRQP.H	N	67.27	1645.67	13	-1	549.563	3	18.28	633920	2	F2:6285	2	2	272	284			PEAKS DB
A0A3Q7XNW1|A0A3Q7XNW1_CICAR	C.K(+27.99)GNSVFDGELEAGR.A	N	67.25	1505.71	14	0	753.863	2	48.9	3308400	2	F2:20734	1	1	401	414	Formylation	K1:Formylation:1000.00	PEAKS DB
A0A3Q7XNW1|A0A3Q7XNW1_CICAR	R.LQIVNC(+31.99)K.G	Y	66.86	848.443	7	-0.5	425.228	2	28.93	167580000	2	F2:11296	2	2	395	401	Dioxidation (C)	C6:Dioxidation (C):1000.00	PEAKS DB
A0A3Q7XNW1|A0A3Q7XNW1_CICAR	K.FNSPFSFL.V	Y	66.34	957.46	8	-2.1	479.736	2	69.76	1994300	2	F2:30966	2	2	480	487			PEAKS DB
A0A3Q7XNW1|A0A3Q7XNW1_CICAR	R.DNGFEETIC(+57.02)TAR.L	N	66.13	1411.6	12	-1.5	706.808	2	46.42	8586700	1	F1:19809	2	2	313	324	Carbamidomethylation	C9:Carbamidomethylation:1000.00	PEAKS DB
A0A3Q7XNW1|A0A3Q7XNW1_CICAR	S.AEFGSLHK.N	N	65.97	887.45	8	-0.2	444.732	2	33.86	15457000	2	F2:13672	2	2	363	370			PEAKS DB
A0A3Q7XNW1|A0A3Q7XNW1_CICAR	L.EDALNVNRR.I	N	65.84	1085.56	9	-4.4	543.784	2	51.5	19989000	2	F2:22147	2	2	222	230			PEAKS DB
A0A3Q7XNW1|A0A3Q7XNW1_CICAR	R.LLGASSLINGMPEEVVAAAFNMER.N	Y	65.17	2518.26	24	-2.5	840.424	3	73.36	1005000	1	F1:32823	2	2	449	472			PEAKS DB
A0A3Q7XNW1|A0A3Q7XNW1_CICAR	L.SIITPPEK.E	Y	64.91	883.501	8	-1.4	442.757	2	30.41	4913100	2	F2:12116	2	2	255	262			PEAKS DB
A0A3Q7XNW1|A0A3Q7XNW1_CICAR	E.DEDEKRQPR.R	Y	64.7	1171.56	9	-0.5	391.526	3	14.3	47834	2	F2:4376	1	1	293	301			PEAKS DB
A0A3Q7XNW1|A0A3Q7XNW1_CICAR	R.LQIVNC(+31.99)K(+27.99)GNSVFDGELEAGR.A	Y	64.58	2208.05	20	-4.4	737.02	3	49.93	3318400	1	F1:21505	1	1	395	414	Dioxidation (C); Formylation	C6:Dioxidation (C):1000.00;K7:Formylation:6.67	PEAKS DB
A0A3Q7XNW1|A0A3Q7XNW1_CICAR	E.DEDEKRQPHR.H	N	64.31	1308.62	10	-1.6	437.212	3	16.76	2332600	1	F1:5597	3	3	277	286			PEAKS DB
A0A3Q7XNW1|A0A3Q7XNW1_CICAR	R.QDEDEDEKRQP.R	N	63.73	1387.59	11	-0.8	463.535	3	16.52	207490	1	F1:5488	1	1	290	300			PEAKS DB
A0A3Q7XNW1|A0A3Q7XNW1_CICAR	E.NEGGNIFSGFKRDFLEDALNVNR.R	N	63.47	2611.28	23	-4.3	871.429	3	55.29	0	2	F2:24044	0	0	207	229			PEAKS DB
A0A3Q7XNW1|A0A3Q7XNW1_CICAR	S.IITPPEKEPR.Q	Y	62.47	1178.67	10	-0.8	590.34	2	38.79	33655000	1	F1:16014	5	5	256	265			PEAKS DB
A0A3Q7XNW1|A0A3Q7XNW1_CICAR	L.Q(-17.03)IVNC(+57.02)K(+27.99)GNSVFDGELEAGR.A	Y	62.05	2102.97	19	7.7	1052.5	2	49.35	3855900	2	F2:21167	1	1	396	414	Pyro-glu from Q; Carbamidomethylation; Formylation	Q1:Pyro-glu from Q:1000.00;C5:Carbamidomethylation:1000.00;K6:Formylation:1000.00	PEAKS DB
A0A3Q7XNW1|A0A3Q7XNW1_CICAR	F.A(+42.01)LRDQPEQNEC(+47.98)QLEHLNALEPDNR.I	Y	61.56	2921.32	24	8.1	731.343	4	40.6	494540000	2	F2:16961	4	4	21	44	Acetylation (Protein N-term); Trioxidation (C)	A1:Acetylation (Protein N-term):1000.00;C11:Trioxidation (C):1000.00	PEAKS DB
A0A3Q7XNW1|A0A3Q7XNW1_CICAR	R.DSHQKVNRFR.E	N	61.39	1285.66	10	0.8	322.423	4	16.49	102190	1	F1:5493	1	1	127	136			PEAKS DB
A0A3Q7XNW1|A0A3Q7XNW1_CICAR	E.DEEKGAIVK.V	N	61.34	987.524	9	-1	494.769	2	20.63	7718600	1	F1:7410	3	3	241	249			PEAKS DB
A0A3Q7XNW1|A0A3Q7XNW1_CICAR	R.LQIVNC(+31.99)KG.N	Y	60.83	905.464	8	0	453.739	2	28.03	395610000	2	F2:11008	2	2	395	402	Dioxidation (C)	C6:Dioxidation (C):1000.00	PEAKS DB
A0A3Q7XNW1|A0A3Q7XNW1_CICAR	K.LQGRNEDEEKGAIVK.V	N	60.51	1684.87	15	-0.2	562.632	3	22.01	702000	2	F2:8011	2	2	235	249			PEAKS DB
A0A3Q7XNW1|A0A3Q7XNW1_CICAR	R.LLGASSLIN.G	Y	60.27	886.512	9	-1	444.263	2	48.03	4392800	2	F2:20493	1	1	449	457			PEAKS DB
A0A3Q7XNW1|A0A3Q7XNW1_CICAR	R.QDEDEDEKRQ.P	N	60.01	1290.53	10	-0.1	431.185	3	12.95	152010	2	F2:3752	2	2	290	299			PEAKS DB
A0A3Q7XNW1|A0A3Q7XNW1_CICAR	R.LQIVNC(+47.98)KG.N	Y	59.94	921.459	8	-1.8	461.736	2	30.47	7194200	2	F2:12048	2	2	395	402	Trioxidation (C)	C6:Trioxidation (C):1000.00	PEAKS DB
A0A3Q7XNW1|A0A3Q7XNW1_CICAR	R.LQIVNC(+57.02)KG.N	Y	59.29	930.496	8	-1.5	466.254	2	28.84	7576100	2	F2:11297	2	2	395	402	Carbamidomethylation	C6:Carbamidomethylation:1000.00	PEAKS DB
A0A3Q7XNW1|A0A3Q7XNW1_CICAR	R.E(-18.01)GDIIAVPTGVVFW.M	N	58.8	1483.77	14	-1.2	742.892	2	79.48	291230	2	F2:35570	2	2	137	150	Pyro-glu from E	E1:Pyro-glu from E:1000.00	PEAKS DB
A0A3Q7XNW1|A0A3Q7XNW1_CICAR	R.ALIVPQN.F	N	58.49	753.438	7	-0.4	754.445	1	36.38	2295200	1	F1:14955	2	2	415	421			PEAKS DB
A0A3Q7XNW1|A0A3Q7XNW1_CICAR	R.QEEDEDEDEKRQPHRH.S	N	57.97	2075.89	16	2.4	519.981	4	13.61	159090	2	F2:4077	2	2	272	287			PEAKS DB
A0A3Q7XNW1|A0A3Q7XNW1_CICAR	R.LHQNIGSS.S	N	57.91	854.425	8	-0.1	428.219	2	18.66	290630	2	F2:6474	2	2	325	332			PEAKS DB
A0A3Q7XNW1|A0A3Q7XNW1_CICAR	Q.NFAIAAK.S	N	57.26	733.412	7	-2.6	367.712	2	31.28	2421600	1	F1:12482	2	2	421	427			PEAKS DB
A0A3Q7XNW1|A0A3Q7XNW1_CICAR	R.DFLEDALN.V	N	56.81	935.424	8	-0.9	468.719	2	55.05	25252000	2	F2:23865	2	2	219	226			PEAKS DB
A0A3Q7XNW1|A0A3Q7XNW1_CICAR	K.FNSPFSF.L	Y	56.37	844.375	7	-0.6	845.382	1	61.04	86131000	1	F1:27059	2	2	480	486			PEAKS DB
A0A3Q7XNW1|A0A3Q7XNW1_CICAR	K.Q(-17.03)FRC(+57.02)AGVALSR.A	N	56.22	1246.62	11	-3.3	416.547	3	29.17	716000	1	F1:11610	1	1	61	71	Pyro-glu from Q; Carbamidomethylation	Q1:Pyro-glu from Q:1000.00;C4:Carbamidomethylation:1000.00	PEAKS DB
A0A3Q7XNW1|A0A3Q7XNW1_CICAR	R.EGDIIAVPTGVVFWM.F	N	55.96	1632.82	15	-1.4	817.417	2	75.1	626470	2	F2:33509	2	2	137	151			PEAKS DB
A0A3Q7XNW1|A0A3Q7XNW1_CICAR	R.LQIVNC(+31.99)KGN.S	Y	55.17	1019.51	9	-0.9	510.76	2	28.24	5866100	2	F2:10997	2	2	395	403	Dioxidation (C)	C6:Dioxidation (C):1000.00	PEAKS DB
A0A3Q7XNW1|A0A3Q7XNW1_CICAR	R.ESEQGEGSK.F	N	55.15	949.399	9	-1.4	475.706	2	4.78	1016600	1	F1:1166	6	6	116	124			PEAKS DB
A0A3Q7XNW1|A0A3Q7XNW1_CICAR	F.RC(+57.02)AGVALSR.A	N	54.88	988.524	9	-1.2	330.515	3	21.71	667290	2	F2:7929	2	2	63	71	Carbamidomethylation	C2:Carbamidomethylation:1000.00	PEAKS DB
A0A3Q7XNW1|A0A3Q7XNW1_CICAR	Q.EEDEDEDEKRQPHR.H	N	53.72	1810.77	14	2.3	453.701	4	15.27	153620	2	F2:4863	2	2	273	286			PEAKS DB
A0A3Q7XNW1|A0A3Q7XNW1_CICAR	K.LQGRNEDEEK.G	N	51.85	1216.57	10	-0.5	406.53	3	14.36	0	2	F2:4431	0	0	235	244			PEAKS DB
A0A3Q7XNW1|A0A3Q7XNW1_CICAR	R.E(-18.01)GDIIAVPTGVV.F	N	51.69	1150.62	12	-1.2	576.318	2	63.66	23254000	1	F1:28158	2	2	137	148	Pyro-glu from E	E1:Pyro-glu from E:1000.00	PEAKS DB
A0A3Q7XNW1|A0A3Q7XNW1_CICAR	V.KGGLSIITPPEKEPR.Q	Y	51.23	1620.92	15	-1.2	541.313	3	35.15	313240	2	F2:14316	1	1	251	265			PEAKS DB
A0A3Q7XNW1|A0A3Q7XNW1_CICAR	D.EEKGAIVK.V	N	51.2	872.497	8	-0.2	437.256	2	20.55	422990	2	F2:7355	1	1	242	249			PEAKS DB
A0A3Q7XNW1|A0A3Q7XNW1_CICAR	D.GELEAGR.A	N	50.45	730.361	7	0.4	366.188	2	19.04	697120	2	F2:6629	2	2	408	414			PEAKS DB
A0A3Q7XNW1|A0A3Q7XNW1_CICAR	V.PQNFAIAAK.S	N	50.21	958.524	9	-1.4	959.529	1	50.63	9272300	1	F1:21954	1	1	419	427			PEAKS DB
A0A3Q7XNW1|A0A3Q7XNW1_CICAR	K.FRDSHQK.V	N	50.16	916.452	7	0.8	306.491	3	10.47	4075300	2	F2:2661	2	2	125	131			PEAKS DB
A0A3Q7XNW1|A0A3Q7XNW1_CICAR	R.RPFYTNAPQEIFIQQGNGYFGMVFPGC(+57.02)VETF.E	Y	49.75	3613.68	31	-9.8	1205.56	3	68.8	0	1	F1:30624	0	0	81	111	Carbamidomethylation	C27:Carbamidomethylation:1000.00	PEAKS DB
A0A3Q7XNW1|A0A3Q7XNW1_CICAR	R.RPFYTNAPQEIFIQQGNG.Y	N	49.52	2079.02	18	-0.2	1040.52	2	49.75	16001000	2	F2:21287	1	1	81	98			PEAKS DB
A0A3Q7XNW1|A0A3Q7XNW1_CICAR	G.NGYFGMVFPGC(+57.02)VETFEEPR.E	N	47.56	2234.98	19	4.4	746.003	3	52.55	7056100	1	F1:22781	1	1	97	115	Carbamidomethylation	C11:Carbamidomethylation:1000.00	PEAKS DB
A0A3Q7XNW1|A0A3Q7XNW1_CICAR	C.AGVALSR.A	N	47.14	672.392	7	-0.6	337.203	2	23.34	367070	2	F2:8706	1	1	65	71			PEAKS DB
A0A3Q7XNW1|A0A3Q7XNW1_CICAR	F.EEPRESEQGEGSK.F	N	46.3	1460.64	13	0.4	487.887	3	14.65	0	1	F1:4607	0	0	112	124			PEAKS DB
A0A3Q7XNW1|A0A3Q7XNW1_CICAR	E.E(-18.01)DEDEDEKRQPHR.H	N	46.24	1663.72	13	-1.1	555.58	3	15.73	258450	1	F1:5156	1	1	274	286	Pyro-glu from E	E1:Pyro-glu from E:1000.00	PEAKS DB
A0A1S2XQR4|A0A1S2XQR4_CICAR	K.NPQLQDLDISLNSVEINEGSLLLPHFNSR.A	N	151.56	3261.66	29	-0.2	1088.23	3	65.39	485380000	2	F2:28922	13	13	274	302			PEAKS DB
A0A1S2XQR4|A0A1S2XQR4_CICAR	K.KILEASFNSDYEEIER.V	N	142.46	1941.93	16	-1.1	971.972	2	44.37	1586400000	1	F1:18778	10	10	175	190			PEAKS DB
A0A1S2XQR4|A0A1S2XQR4_CICAR	R.ATVILVVNEGKGEVELVGLR.N	N	139.39	2094.2	20	-1.9	1048.11	2	54.37	645760000	1	F1:23612	13	13	303	322			PEAKS DB
A0A1S2XQR4|A0A1S2XQR4_CICAR	R.NFLAGEEDNVISQIQRPVK.E	N	138.4	2156.12	19	-1.4	1079.07	2	52.5	3863700000	1	F1:22726	19	19	388	406			PEAKS DB
A0A1S2XQR4|A0A1S2XQR4_CICAR	R.GDTIKLPAGTIAYLANRDDNEDLR.V	N	133.15	2630.33	24	-1.5	658.589	4	49.81	41743000	1	F1:21424	4	4	117	140			PEAKS DB
A0A1S2XQR4|A0A1S2XQR4_CICAR	K.LPAGTIAYLANR.D	N	132.97	1258.7	12	-1	420.575	3	45.2	64197000	2	F2:19165	4	4	122	133			PEAKS DB
A0A1S2XQR4|A0A1S2XQR4_CICAR	F.EITPEKNPQLQDLDISLNSVEINEGSLLLPHFNSR.A	N	130.21	3959.03	35	-2.2	990.762	4	63.83	181140000	1	F1:28232	4	4	268	302			PEAKS DB
A0A1S2XQR4|A0A1S2XQR4_CICAR	N.PQLQDLDISLNSVEINEGSLLLPHFNSR.A	N	127.56	3147.62	28	-2.1	1050.21	3	65.26	3693500	2	F2:28873	2	2	275	302			PEAKS DB
A0A1S2XQR4|A0A1S2XQR4_CICAR	R.VLLEEQEQKPK.Q	N	126.26	1339.73	11	0.1	670.875	2	26.09	2088600000	2	F2:9926	8	8	191	201			PEAKS DB
A0A1S2XQR4|A0A1S2XQR4_CICAR	R.QSHFANAQPQQK.D	N	125.34	1382.67	12	-1.1	692.341	2	18.74	305160000	1	F1:6499	5	5	426	437			PEAKS DB
A0A1S2XQR4|A0A1S2XQR4_CICAR	K.ILEASFNSDYEEIER.V	N	124.58	1813.84	15	-1.3	907.925	2	48.99	3464500000	1	F1:21054	14	14	176	190			PEAKS DB
A0A1S2XQR4|A0A1S2XQR4_CICAR	F.SLSGSENQQSYFQGFSK.K	Y	122.98	1892.85	17	-0.5	947.434	2	44.57	1291700000	1	F1:18855	6	6	158	174			PEAKS DB
A0A1S2XQR4|A0A1S2XQR4_CICAR	K.LSSGDVVVIPASHPFSINASSDLFLLGFGINAQNNQR.N	N	122.7	3883.99	37	-2	972.002	4	67.98	7811600	1	F1:30242	4	4	351	387			PEAKS DB
A0A1S2XQR4|A0A1S2XQR4_CICAR	R.VLDLAIPVNRPGQFQSFSLSGSENQQSYFQGFSK.K	Y	122.13	3774.86	34	-1.3	1259.29	3	59.7	356780000	2	F2:26133	4	4	141	174			PEAKS DB
A0A1S2XQR4|A0A1S2XQR4_CICAR	K.GEVELVGLRNENEQEN.K	N	121.2	1827.86	16	-1.3	914.936	2	39.83	219180000	1	F1:16564	4	4	314	329			PEAKS DB
A0A1S2XQR4|A0A1S2XQR4_CICAR	R.NFLAGEEDNVISQIQR.P	N	120.85	1831.91	16	-1.8	916.959	2	53.4	133540000	2	F2:23107	4	4	388	403			PEAKS DB
A0A1S2XQR4|A0A1S2XQR4_CICAR	K.KEDEEEEEDRNVQVQR.F	N	120.78	2030.91	16	-1	508.735	4	22.79	9135900	2	F2:8408	4	4	331	346			PEAKS DB
A0A1S2XQR4|A0A1S2XQR4_CICAR	R.VLDLAIPVNRPGQFQ.S	N	120.62	1665.92	15	0.1	833.967	2	51.92	15304000	2	F2:22423	2	2	141	155			PEAKS DB
A0A1S2XQR4|A0A1S2XQR4_CICAR	F.SINASSDLFLLGFGINAQNNQR.N	N	119.77	2378.2	22	-1.1	793.739	3	64.73	156850000	1	F1:28654	4	4	366	387			PEAKS DB
A0A1S2XQR4|A0A1S2XQR4_CICAR	R.Q(-17.03)SHFANAQPQQK.D	N	119.63	1365.64	12	-0.8	683.828	2	23.99	123110000	1	F1:9110	4	4	426	437	Pyro-glu from Q	Q1:Pyro-glu from Q:1000.00	PEAKS DB
A0A1S2XQR4|A0A1S2XQR4_CICAR	K.YGNFFEITPEK.N	N	119.56	1343.64	11	-0.5	672.827	2	50.66	995760000	2	F2:21882	2	2	263	273			PEAKS DB
A0A1S2XQR4|A0A1S2XQR4_CICAR	R.QSHFANAQPQQKDEGSQK.I	Y	119.33	2026.95	18	-0.7	676.655	3	18.16	7680600	2	F2:6226	4	4	426	443			PEAKS DB
A0A1S2XQR4|A0A1S2XQR4_CICAR	K.LPAGTIAYLANRDDNEDLR.V	N	117.56	2116.05	19	-0.9	706.358	3	45.33	1076500000	2	F2:19148	5	5	122	140			PEAKS DB
A0A1S2XQR4|A0A1S2XQR4_CICAR	K.RSQLFENLQNYR.L	N	117.06	1566.79	12	-2	523.27	3	42.99	65380000	2	F2:18034	4	4	58	69			PEAKS DB
A0A1S2XQR4|A0A1S2XQR4_CICAR	R.ATVILVVNEGK.G	N	114.36	1141.67	11	-1.9	571.841	2	39.71	695760000	1	F1:16476	5	5	303	313			PEAKS DB
A0A1S2XQR4|A0A1S2XQR4_CICAR	L.VVNEGKGEVELVGLR.N	N	113.83	1596.88	15	-1.1	533.301	3	39.36	16590000	2	F2:16271	2	2	308	322			PEAKS DB
A0A1S2XQR4|A0A1S2XQR4_CICAR	K.SDKENPFFFK.S	N	113.31	1257.6	10	-0.2	629.809	2	44.37	182700000	2	F2:18686	10	10	25	34			PEAKS DB
A0A1S2XQR4|A0A1S2XQR4_CICAR	K.YGNFFEITPEKNPQLQDLDISLNSVEINEGSLLLPHFNSR.A	N	112.84	4587.29	40	-0.2	1147.83	4	68.23	91499000	2	F2:30299	2	2	263	302			PEAKS DB
A0A1S2XQR4|A0A1S2XQR4_CICAR	R.NENEQENKKEDEEEEEDRNVQVQR.F	N	112.57	3016.32	24	-0.5	755.088	4	23.19	29324000	2	F2:8592	4	4	323	346			PEAKS DB
A0A1S2XQR4|A0A1S2XQR4_CICAR	R.AILTVLNPNDR.N	N	112.18	1224.68	11	-1.2	613.348	2	46.26	5967100000	2	F2:19657	12	12	99	109			PEAKS DB
A0A1S2XQR4|A0A1S2XQR4_CICAR	N.KKEDEEEEEDRNVQVQR.F	N	109.51	2159.01	17	-0.8	540.759	4	21.17	174830000	2	F2:7642	13	13	330	346			PEAKS DB
A0A1S2XQR4|A0A1S2XQR4_CICAR	R.SQLFENLQNYR.L	N	109.02	1410.69	11	-1.1	471.236	3	47.53	4049900000	2	F2:20271	17	17	59	69			PEAKS DB
A0A1S2XQR4|A0A1S2XQR4_CICAR	N.FLAGEEDNVISQIQRPVK.E	N	108.93	2042.08	18	-1.8	681.699	3	46.93	42337000	2	F2:19943	2	2	389	406			PEAKS DB
A0A1S2XQR4|A0A1S2XQR4_CICAR	R.Q(-17.03)SHFANAQPQQKD.E	N	108.82	1480.67	13	-0.9	741.341	2	24.61	5409100	2	F2:9238	2	2	426	438	Pyro-glu from Q	Q1:Pyro-glu from Q:1000.00	PEAKS DB
A0A1S2XQR4|A0A1S2XQR4_CICAR	R.ATVILVVNEGKGEVELVGLRNENEQEN.K	N	108.49	2951.52	27	-1.4	984.846	3	52.13	381730000	1	F1:22537	4	4	303	329			PEAKS DB
A0A1S2XQR4|A0A1S2XQR4_CICAR	R.VLDLAIPVNRPGQF.Q	N	108.29	1537.86	14	-1.4	769.937	2	54.71	105920000	2	F2:23704	4	4	141	154			PEAKS DB
A0A1S2XQR4|A0A1S2XQR4_CICAR	F.LLGFGINAQNNQR.N	N	108.29	1443.76	13	-0.7	722.886	2	45.82	1174200000	2	F2:19360	6	6	375	387			PEAKS DB
A0A1S2XQR4|A0A1S2XQR4_CICAR	K.LSSGDVVVIPASHPFSIN.A	N	108.16	1837.96	18	0.4	919.986	2	51.97	0	2	F2:22437	0	0	351	368			PEAKS DB
A0A1S2XQR4|A0A1S2XQR4_CICAR	K.LSSGDVVVIPASHPFSINASSDLF.L	N	108.02	2458.24	24	-1.1	1230.12	2	61.72	72695000	2	F2:27126	4	4	351	374			PEAKS DB
A0A1S2XQR4|A0A1S2XQR4_CICAR	K.RSVSSESEPFNLR.S	Y	107.71	1506.74	13	-0.9	503.254	3	36.01	50065000	2	F2:14666	4	4	241	253			PEAKS DB
A0A1S2XQR4|A0A1S2XQR4_CICAR	R.SVSSESEPFNLR.S	N	107.51	1350.64	12	-1.1	676.327	2	37.09	1860400000	2	F2:15192	6	6	242	253			PEAKS DB
A0A1S2XQR4|A0A1S2XQR4_CICAR	K.LSSGDVVVIPASHPF.S	N	107.11	1523.8	15	0.5	762.907	2	49.78	2150800000	2	F2:21393	4	4	351	365			PEAKS DB
A0A1S2XQR4|A0A1S2XQR4_CICAR	R.QSHFANAQPQQKD.E	N	107.09	1497.7	13	1.1	749.856	2	19.35	11118000	2	F2:6772	4	4	426	438			PEAKS DB
A0A1S2XQR4|A0A1S2XQR4_CICAR	R.GDTIKLPAGTIAYL.A	N	106.47	1431.8	14	-1.6	716.905	2	56.2	74565000	2	F2:24421	2	2	117	130			PEAKS DB
A0A1S2XQR4|A0A1S2XQR4_CICAR	N.EGSLLLPHFNSR.A	N	106.17	1368.71	12	-0.4	685.365	2	45.27	1375800000	2	F2:19100	4	4	291	302			PEAKS DB
A0A1S2XQR4|A0A1S2XQR4_CICAR	K.EDEEEEEDRNVQVQR.F	N	105.25	1902.82	15	-0.2	635.28	3	25	6711100	2	F2:9460	2	2	332	346			PEAKS DB
A0A1S2XQR4|A0A1S2XQR4_CICAR	E.NKKEDEEEEEDRNVQVQR.F	N	105.12	2273.05	18	-1.5	569.269	4	23.16	71306000	2	F2:8584	7	7	329	346			PEAKS DB
A0A1S2XQR4|A0A1S2XQR4_CICAR	R.VLDLAIPVNRPGQFQSF.S	N	105.1	1900.02	17	-1.6	951.016	2	58.92	3703500000	2	F2:25796	13	13	141	157			PEAKS DB
A0A1S2XQR4|A0A1S2XQR4_CICAR	N.FFEITPEK.N	N	104.53	1009.51	8	0.1	505.763	2	43.12	1093700000	2	F2:18062	3	3	266	273			PEAKS DB
A0A1S2XQR4|A0A1S2XQR4_CICAR	K.EVAFPGSAEEVDR.L	N	102.89	1404.65	13	-0.8	703.333	2	38.67	1880400000	2	F2:16046	4	4	407	419			PEAKS DB
A0A1S2XQR4|A0A1S2XQR4_CICAR	L.AGEEDNVISQIQRPVK.E	N	102.32	1781.93	16	-1.9	891.969	2	52.5	3526500	1	F1:22814	1	1	391	406			PEAKS DB
A0A1S2XQR4|A0A1S2XQR4_CICAR	K.E(-18.01)VAFPGSAEEVDR.L	N	102.2	1386.64	13	-0.5	694.328	2	46.07	12096000	2	F2:19542	2	2	407	419	Pyro-glu from E	E1:Pyro-glu from E:1000.00	PEAKS DB
A0A1S2XQR4|A0A1S2XQR4_CICAR	R.AILTVLNPNDRNTF.K	N	100.6	1586.84	14	-0.2	794.428	2	52.34	22278000	2	F2:22583	2	2	99	112			PEAKS DB
A0A1S2XQR4|A0A1S2XQR4_CICAR	P.AGTIAYLANRDDNEDLR.V	N	100.22	1905.92	17	-1.2	636.312	3	38.54	3434300	2	F2:15944	2	2	124	140			PEAKS DB
A0A1S2XQR4|A0A1S2XQR4_CICAR	N.E(-18.01)GSLLLPHFNSR.A	N	99.49	1350.7	12	-0.7	676.359	2	51.77	56874000	2	F2:22342	4	4	291	302	Pyro-glu from E	E1:Pyro-glu from E:1000.00	PEAKS DB
A0A1S2XQR4|A0A1S2XQR4_CICAR	L.GFGINAQNNQR.N	N	99.3	1217.59	11	-0.1	609.802	2	30.56	11319000	2	F2:12058	2	2	377	387			PEAKS DB
A0A1S2XQR4|A0A1S2XQR4_CICAR	N.SVEINEGSLLLPHFNSR.A	N	98.97	1910.98	17	-0.6	638.002	3	52.01	63255000	2	F2:22460	2	2	286	302			PEAKS DB
A0A1S2XQR4|A0A1S2XQR4_CICAR	R.VLDLAIPVNRPGQFQSFSLSGSENQQSYFQGFSK(+27.99).K	Y	98.61	3802.86	34	0.4	1268.63	3	60.03	24201000	2	F2:26326	3	3	141	174	Formylation	K34:Formylation:95.40	PEAKS DB
A0A1S2XQR4|A0A1S2XQR4_CICAR	K.ISREQIEELSKNAK.S	N	98.45	1643.88	14	-1.1	548.968	3	35.32	5656600	1	F1:14455	3	3	223	236			PEAKS DB
A0A1S2XQR4|A0A1S2XQR4_CICAR	V.LLEEQEQKPK.Q	N	97.05	1240.67	10	-1.1	621.34	2	26.47	16440000	1	F1:10193	2	2	192	201			PEAKS DB
A0A1S2XQR4|A0A1S2XQR4_CICAR	R.VLLEEQEQKP.K	N	96.46	1211.64	10	-1.4	606.826	2	32.55	47320000	1	F1:13066	2	2	191	200			PEAKS DB
A0A1S2XQR4|A0A1S2XQR4_CICAR	A.KSDKENPFFFK.S	N	96.26	1385.7	11	0.1	462.907	3	39.63	1280700000	2	F2:16476	8	8	24	34			PEAKS DB
A0A1S2XQR4|A0A1S2XQR4_CICAR	K.SNNFQTLFK.N	Y	95.95	1097.55	9	-0.7	549.782	2	45.15	1063900000	2	F2:19123	4	4	35	43			PEAKS DB
A0A1S2XQR4|A0A1S2XQR4_CICAR	K.NPQLQDLDISLNSVEINEGSLLLPHFN.S	N	95.33	3018.53	27	-0.3	1007.18	3	69.08	10308000	2	F2:30703	2	2	274	300			PEAKS DB
A0A1S2XQR4|A0A1S2XQR4_CICAR	F.FEITPEKNPQLQDLDISLNSVEINEGSLLLPHFNSR.A	N	95.13	4106.1	36	-2.8	1027.53	4	65.02	4670900	2	F2:28751	2	2	267	302			PEAKS DB
A0A1S2XQR4|A0A1S2XQR4_CICAR	K.YGNFFEITPEKNPQLQDLDISLN.S	N	94.97	2694.32	23	-0.9	899.112	3	62.34	11407000	2	F2:27447	3	3	263	285			PEAKS DB
A0A1S2XQR4|A0A1S2XQR4_CICAR	K.ISREQIEELSK.N	N	94.1	1330.71	11	-1.2	444.577	3	32.52	3416400	2	F2:13042	2	2	223	233			PEAKS DB
A0A1S2XQR4|A0A1S2XQR4_CICAR	K.ILEASFNSDYEEIERVLLEEQEQKPK.Q	Y	93.71	3135.56	26	-1.2	784.897	4	60.37	7265600	1	F1:26599	2	2	176	201			PEAKS DB
A0A1S2XQR4|A0A1S2XQR4_CICAR	R.Q(-17.03)EADVIVK.I	N	92.74	883.465	8	-2.2	442.739	2	35.92	46931000	1	F1:14676	4	4	215	222	Pyro-glu from Q	Q1:Pyro-glu from Q:1000.00	PEAKS DB
A0A1S2XQR4|A0A1S2XQR4_CICAR	F.S(+27.99)LSGSENQQSYFQGFSK.K	Y	92.31	1920.85	17	-0.6	961.431	2	45.63	107650000	2	F2:19333	6	6	158	174	Formylation	S1:Formylation:161.51	PEAKS DB
A0A1S2XQR4|A0A1S2XQR4_CICAR	R.GDTIKLPAGTIAY.L	N	90.67	1318.71	13	-1.1	660.363	2	49.69	289040000	2	F2:21258	2	2	117	129			PEAKS DB
A0A1S2XQR4|A0A1S2XQR4_CICAR	N.KKEDEEEEEDR.N	N	90.45	1434.61	11	2.2	479.212	3	13.51	801370	2	F2:4021	2	2	330	340			PEAKS DB
A0A1S2XQR4|A0A1S2XQR4_CICAR	Y.LANRDDNEDLR.V	N	90.24	1329.63	11	1.3	444.217	3	21.38	1115700000	2	F2:7703	4	4	130	140			PEAKS DB
A0A1S2XQR4|A0A1S2XQR4_CICAR	K.RSVSSESEPF.N	Y	89.47	1123.51	10	-1.8	562.764	2	33.22	30067000	2	F2:13311	2	2	241	250			PEAKS DB
A0A1S2XQR4|A0A1S2XQR4_CICAR	L.LEEQEQKPK.Q	N	88.62	1127.58	9	0.6	564.799	2	26.06	29427000	2	F2:9961	6	6	193	201			PEAKS DB
A0A1S2XQR4|A0A1S2XQR4_CICAR	D.EEEEEDRNVQVQR.F	N	88.09	1658.75	13	-0.2	553.924	3	22.01	10892000	2	F2:7997	2	2	334	346			PEAKS DB
A0A1S2XQR4|A0A1S2XQR4_CICAR	K.YGNFFEITPEKN.P	N	87.9	1457.68	12	-0.5	729.848	2	49.78	51651000	2	F2:21497	4	4	263	274			PEAKS DB
A0A1S2XQR4|A0A1S2XQR4_CICAR	R.LVEYNSKPHTLFLPQHNDADFILVVL.S	Y	87.39	3021.6	26	-0.5	1008.21	3	62.59	62323000	2	F2:27578	4	4	70	95			PEAKS DB
A0A1S2XQR4|A0A1S2XQR4_CICAR	K.E(-18.01)NPFFFK.S	N	87.1	909.438	7	-2	455.726	2	50.4	8385700	1	F1:21742	2	2	28	34	Pyro-glu from E	E1:Pyro-glu from E:1000.00	PEAKS DB
A0A1S2XQR4|A0A1S2XQR4_CICAR	R.EQIEELSKNAK.S	N	86.14	1287.67	11	-1.1	430.229	3	26.46	11639000	2	F2:10139	6	6	226	236			PEAKS DB
A0A1S2XQR4|A0A1S2XQR4_CICAR	R.VLDLAIPVNRPGQFQSFSLSGSENQQSY.F	Y	85.95	3080.52	28	-0.7	1027.85	3	58.76	9920200	2	F2:25716	2	2	141	168			PEAKS DB
A0A1S2XQR4|A0A1S2XQR4_CICAR	R.QSHFANAQPQQKDEGSQ.K	Y	85.87	1898.85	17	0.2	633.958	3	20.25	2190100	2	F2:7186	2	2	426	442			PEAKS DB
A0A1S2XQR4|A0A1S2XQR4_CICAR	R.E(-18.01)QIEELSK.N	N	85.84	956.481	8	0.3	479.248	2	28.69	43221000	2	F2:11200	4	4	226	233	Pyro-glu from E	E1:Pyro-glu from E:1000.00	PEAKS DB
A0A1S2XQR4|A0A1S2XQR4_CICAR	N.EGKGEVELVGLR.N	N	85.32	1284.7	12	-0.8	429.241	3	37.26	4654100	2	F2:15300	2	2	311	322			PEAKS DB
A0A1S2XQR4|A0A1S2XQR4_CICAR	R.EQIEELSKN.A	N	85.14	1088.53	9	-0.7	545.274	2	28.34	48816000	2	F2:11015	3	3	226	234			PEAKS DB
A0A1S2XQR4|A0A1S2XQR4_CICAR	L.ANRDDNEDLR.V	N	85.11	1216.54	10	3.3	406.523	3	17.61	47127000	2	F2:5909	8	8	131	140			PEAKS DB
A0A1S2XQR4|A0A1S2XQR4_CICAR	R.SRNPIYSNK.Y	N	84.25	1077.56	9	0.6	360.193	3	20.82	592910000	2	F2:7433	6	6	254	262			PEAKS DB
A0A1S2XQR4|A0A1S2XQR4_CICAR	F.NSDYEEIER.V	N	83.31	1153.49	9	-0.7	577.751	2	29.79	2175200	2	F2:11752	2	2	182	190			PEAKS DB
A0A1S2XQR4|A0A1S2XQR4_CICAR	R.VLLEEQEQK.P	N	83.18	1114.59	9	-1	558.3	2	28.99	13142000	2	F2:11330	2	2	191	199			PEAKS DB
A0A1S2XQR4|A0A1S2XQR4_CICAR	R.LVEYNSKPHTL.F	Y	82.67	1299.68	11	-2.6	434.234	3	30.53	5016900	2	F2:12073	2	2	70	80			PEAKS DB
A0A1S2XQR4|A0A1S2XQR4_CICAR	R.SQLFENLQNY.R	N	82.13	1254.59	10	-0.6	628.301	2	53.62	4612700	2	F2:23229	2	2	59	68			PEAKS DB
A0A1S2XQR4|A0A1S2XQR4_CICAR	R.QSHFANAQPQ.Q	N	81.99	1126.52	10	-0.9	564.264	2	21.56	1154500	2	F2:7838	2	2	426	435			PEAKS DB
A0A1S2XQR4|A0A1S2XQR4_CICAR	R.VLDLAIPVNRPGQFQSFSLSGSENQQSYF.Q	Y	81.62	3227.59	29	-0.3	1076.87	3	62.95	39806000	2	F2:27695	2	2	141	169			PEAKS DB
A0A1S2XQR4|A0A1S2XQR4_CICAR	K.NPQLQDLDISLN.S	N	80.98	1368.69	12	-0.1	685.351	2	53.04	6438100	2	F2:22993	2	2	274	285			PEAKS DB
A0A1S2XQR4|A0A1S2XQR4_CICAR	R.LVEYNSKPHTLF.L	Y	80.94	1446.75	12	-1.1	483.257	3	41.42	21935000	1	F1:17368	2	2	70	81			PEAKS DB
A0A1S2XQR4|A0A1S2XQR4_CICAR	R.VLDLAIPVNRPGQFQSFSLSGSENQQSYFQGF.S	Y	80.14	3559.74	32	-0.2	1187.59	3	65.38	45472000	2	F2:28883	4	4	141	172			PEAKS DB
A0A1S2XQR4|A0A1S2XQR4_CICAR	R.LVEYNSKPH.T	Y	79.56	1085.55	9	-1.6	543.782	2	22.11	29042000	1	F1:8138	4	4	70	78			PEAKS DB
A0A1S2XQR4|A0A1S2XQR4_CICAR	I.LTVLNPNDR.N	N	79.5	1040.56	9	-1.1	521.287	2	44.89	6027500	2	F2:19002	2	2	101	109			PEAKS DB
A0A1S2XQR4|A0A1S2XQR4_CICAR	K.LPAGTIAY.L	N	79.35	804.438	8	-1.5	403.226	2	41.99	37749000	2	F2:17673	2	2	122	129			PEAKS DB
A0A1S2XQR4|A0A1S2XQR4_CICAR	K.SDKENPFFF.K	N	78.93	1129.51	9	-1.4	565.76	2	56.43	3800600	2	F2:24614	2	2	25	33			PEAKS DB
A0A1S2XQR4|A0A1S2XQR4_CICAR	R.ATVILVVNEGKGEVELVGLRN.E	N	78.71	2208.25	21	-1	737.089	3	54	18937000	2	F2:23404	2	2	303	323			PEAKS DB
A0A1S2XQR4|A0A1S2XQR4_CICAR	L.TVLNPNDR.N	N	78.42	927.477	8	0	464.746	2	25.02	101150000	2	F2:9509	2	2	102	109			PEAKS DB
A0A1S2XQR4|A0A1S2XQR4_CICAR	S.DKENPFFFK.S	N	78.17	1170.57	9	0.2	586.293	2	45.91	19539000	2	F2:19471	4	4	26	34			PEAKS DB
A0A1S2XQR4|A0A1S2XQR4_CICAR	N.SDYEEIER.V	N	78.09	1039.45	8	-2.8	520.729	2	29.35	10220000	2	F2:11481	2	2	183	190			PEAKS DB
A0A1S2XQR4|A0A1S2XQR4_CICAR	R.NPIYSNK.Y	N	77.5	834.423	7	2.4	418.22	2	22.82	302680000	2	F2:8519	3	3	256	262			PEAKS DB
A0A1S2XQR4|A0A1S2XQR4_CICAR	K.KILEASFN.S	N	76.87	920.497	8	-1.6	461.255	2	36.92	2901500	2	F2:15140	1	1	175	182			PEAKS DB
A0A1S2XQR4|A0A1S2XQR4_CICAR	A.NRDDNEDLR.V	N	74.97	1145.51	9	-0.6	573.76	2	21.38	4205600	2	F2:7741	2	2	132	140			PEAKS DB
A0A1S2XQR4|A0A1S2XQR4_CICAR	R.QSHFANAQPQQKDEG.S	Y	74.9	1683.76	15	-1.6	562.26	3	20.38	0	2	F2:7267	0	0	426	440			PEAKS DB
A0A1S2XQR4|A0A1S2XQR4_CICAR	R.QQSQRQEADVIVK.I	Y	74.73	1527.8	13	-0.3	510.274	3	25.3	2503600	1	F1:9690	2	2	210	222			PEAKS DB
A0A1S2XQR4|A0A1S2XQR4_CICAR	R.SRNPIYSN.K	N	74.39	949.462	8	-1.1	475.738	2	25.32	0	2	F2:9621	0	0	254	261			PEAKS DB
A0A1S2XQR4|A0A1S2XQR4_CICAR	R.DDNEDLR.V	N	74.28	875.362	7	-1.5	438.688	2	19.64	16161000	2	F2:6868	2	2	134	140			PEAKS DB
A0A1S2XQR4|A0A1S2XQR4_CICAR	R.EQIEELSK.N	N	74.26	974.492	8	-0.2	488.253	2	29.72	2424400000	2	F2:11709	10	10	226	233			PEAKS DB
A0A1S2XQR4|A0A1S2XQR4_CICAR	K.ENPFFFK.S	N	73.66	927.449	7	-1.9	464.731	2	49.88	544370000	2	F2:21337	4	4	28	34			PEAKS DB
A0A1S2XQR4|A0A1S2XQR4_CICAR	K.GEVELVGLR.N	N	73.36	970.545	9	-1.6	486.279	2	42.55	835820000	2	F2:17860	2	2	314	322			PEAKS DB
A0A1S2XQR4|A0A1S2XQR4_CICAR	R.QEADVIVK.I	N	73.29	900.492	8	-0.7	451.253	2	26.55	331820000	2	F2:10119	4	4	215	222			PEAKS DB
A0A1S2XQR4|A0A1S2XQR4_CICAR	L.EEQEQKPK.Q	N	72.59	1014.5	8	0	508.256	2	26.09	2514000	2	F2:9986	2	2	194	201			PEAKS DB
A0A1S2XQR4|A0A1S2XQR4_CICAR	D.KENPFFFK.S	N	72.31	1055.54	8	-0.5	352.855	3	42.4	677920000	2	F2:17707	5	5	27	34			PEAKS DB
A0A1S2XQR4|A0A1S2XQR4_CICAR	K.LPAGTIAYLAN.R	N	71	1102.6	11	-2.2	552.307	2	49.18	3358600	1	F1:21113	1	1	122	132			PEAKS DB
A0A1S2XQR4|A0A1S2XQR4_CICAR	R.ATVILVVNEGKG.E	N	70.57	1198.69	12	-0.7	600.353	2	39.89	201920000	2	F2:16568	3	3	303	314			PEAKS DB
A0A1S2XQR4|A0A1S2XQR4_CICAR	R.AILTVLNPNDRN.T	N	70.49	1338.73	12	-1.5	670.369	2	43.94	1158200	2	F2:18460	1	1	99	110			PEAKS DB
A0A1S2XQR4|A0A1S2XQR4_CICAR	K.SNNFQTLF.K	Y	70.3	969.456	8	-1.6	485.734	2	55.96	27942000	2	F2:24335	2	2	35	42			PEAKS DB
A0A1S2XQR4|A0A1S2XQR4_CICAR	L.LLPHFNSR.A	N	70.12	982.535	8	-1.1	492.274	2	45.27	7429800	2	F2:19202	2	2	295	302			PEAKS DB
A0A1S2XQR4|A0A1S2XQR4_CICAR	F.ENLQNYR.L	N	69.02	935.446	7	-1	468.73	2	26.28	60883000	2	F2:9999	2	2	63	69			PEAKS DB
A0A1S2XQR4|A0A1S2XQR4_CICAR	K.SNNFQTLFKN.E	Y	67.67	1211.59	10	-1.3	606.803	2	46.87	46214000	2	F2:19926	2	2	35	44			PEAKS DB
A0A1S2XQR4|A0A1S2XQR4_CICAR	P.AGTIAYLANR.D	N	67.14	1048.57	10	-1.9	525.29	2	36.92	2743900	2	F2:15154	2	2	124	133			PEAKS DB
A0A1S2XQR4|A0A1S2XQR4_CICAR	F.FEITPEK.N	N	65.65	862.444	7	-1	432.229	2	33.47	3381100	2	F2:13497	2	2	267	273			PEAKS DB
A0A1S2XQR4|A0A1S2XQR4_CICAR	L.LPHFNSR.A	N	65.5	869.451	7	0.1	435.733	2	45.3	8143400	2	F2:19193	2	2	296	302			PEAKS DB
A0A1S2XQR4|A0A1S2XQR4_CICAR	R.VLDLAIPVNR.P	N	65.06	1108.66	10	-0.7	555.337	2	47.47	61096000	2	F2:20200	2	2	141	150			PEAKS DB
A0A1S2XQR4|A0A1S2XQR4_CICAR	F.GINAQNNQR.N	N	63.49	1013.5	9	-0.9	507.757	2	15.83	615100	2	F2:5131	2	2	379	387			PEAKS DB
A0A1S2XQR4|A0A1S2XQR4_CICAR	R.LVEYNSK.P	Y	62	851.439	7	-1.2	426.726	2	23.01	43675000	2	F2:8454	2	2	70	76			PEAKS DB
A0A1S2XQR4|A0A1S2XQR4_CICAR	Q.SHFANAQPQQK.D	N	61.62	1254.61	11	-0.2	419.211	3	17.61	291080	2	F2:5976	2	2	427	437			PEAKS DB
A0A1S2XQR4|A0A1S2XQR4_CICAR	L.FENLQNYR.L	N	61.53	1082.51	8	0	542.264	2	35.24	520560	2	F2:14378	1	1	62	69			PEAKS DB
A0A1S2XQR4|A0A1S2XQR4_CICAR	Q.SYFQGFSK.K	N	61.52	962.45	8	-1.3	482.231	2	41.18	845610	1	F1:17259	1	1	167	174			PEAKS DB
A0A1S2XQR4|A0A1S2XQR4_CICAR	N.RDDNEDLR.V	N	61.45	1031.46	8	-0.1	516.739	2	17.15	1077500	2	F2:5748	2	2	133	140			PEAKS DB
A0A1S2XQR4|A0A1S2XQR4_CICAR	S.Q(-17.03)RQEADVIVK.I	Y	60.69	1167.62	10	-0.1	584.82	2	31.05	8913400	2	F2:12327	2	2	213	222	Pyro-glu from Q	Q1:Pyro-glu from Q:1000.00	PEAKS DB
A0A1S2XQR4|A0A1S2XQR4_CICAR	Y.GNFFEITPEKNPQLQDLDISLNSVEINEGSLLLPHFNSR.A	N	59.09	4424.23	39	0.2	1107.06	4	67.94	798030	1	F1:30229	1	1	264	302			PEAKS DB
A0A1S2XQR4|A0A1S2XQR4_CICAR	N.VISQIQRPVK.E	N	57.42	1166.71	10	-2.2	389.911	3	26.2	934030	1	F1:10112	2	2	397	406			PEAKS DB
A0A1S2XQR4|A0A1S2XQR4_CICAR	N.NFQTLFK.N	Y	57.36	896.476	7	-2	449.244	2	47.15	1898200	1	F1:20179	1	1	37	43			PEAKS DB
A0A1S2XQR4|A0A1S2XQR4_CICAR	K.LPAGTIAYL.A	N	56.38	917.522	9	-1.3	459.768	2	53.96	69219000	2	F2:23318	2	2	122	130			PEAKS DB
A0A1S2XQR4|A0A1S2XQR4_CICAR	R.SVSSESEPF.N	N	55.62	967.413	9	-0.6	484.714	2	38.4	121470000	2	F2:15780	2	2	242	250			PEAKS DB
A0A1S2XQR4|A0A1S2XQR4_CICAR	D.E(-18.01)EEEEDRNVQVQR.F	N	55.24	1640.74	13	-0.4	821.376	2	26.55	1838700	2	F2:10200	1	1	334	346	Pyro-glu from E	E1:Pyro-glu from E:1000.00	PEAKS DB
A0A1S2XQR4|A0A1S2XQR4_CICAR	N.QQSYFQGFSK.K	N	54.89	1218.57	10	-2.5	610.289	2	41.98	1025900	1	F1:17647	1	1	165	174			PEAKS DB
A0A1S2XQR4|A0A1S2XQR4_CICAR	D.RNVQVQR.F	N	53.6	898.51	7	0.9	450.262	2	15.19	53124	2	F2:4809	1	1	340	346			PEAKS DB
A0A1S2XQR4|A0A1S2XQR4_CICAR	Q.RQEADVIVK.I	Y	53.46	1056.59	9	-0.7	529.303	2	23.25	4969900	2	F2:8610	2	2	214	222			PEAKS DB
A0A1S2XQR4|A0A1S2XQR4_CICAR	D.RQQSQRQEADVIVK.I	Y	51.35	1683.9	14	-1.3	562.307	3	21.93	337650	2	F2:8011	1	1	209	222			PEAKS DB
A0A1S2XQR4|A0A1S2XQR4_CICAR	R.AILTVLN.P	N	50.38	742.459	7	-0.6	743.466	1	52.3	4765600	2	F2:22660	2	2	99	105			PEAKS DB
A0A1S2XQR4|A0A1S2XQR4_CICAR	I.NEGSLLLPHFNSR.A	N	50.32	1482.76	13	-4.6	495.258	3	45.62	3802300	1	F1:19434	1	1	290	302			PEAKS DB
A0A1S2XQR4|A0A1S2XQR4_CICAR	R.VLDLAIPVN.R	N	47.98	952.559	9	-1.5	477.286	2	54.46	1853900	1	F1:23738	1	1	141	149			PEAKS DB
A0A1S2XQR4|A0A1S2XQR4_CICAR	S.RNPIYSNK.Y	N	47.14	990.525	8	-0.5	496.269	2	20.24	85619	1	F1:7250	1	1	255	262			PEAKS DB
A0A1S2XQ88|A0A1S2XQ88_CICAR	N.SKPHTLFLPQHNDADFILVVLR.G	Y	144.8	2559.4	22	-2.1	640.855	4	57.39	2633200	1	F1:25136	1	1	75	96			PEAKS DB
A0A1S2XQ88|A0A1S2XQ88_CICAR	K.KILEASFNSDYEEIER.V	N	142.46	1941.93	16	-1.1	971.972	2	44.37	1586400000	1	F1:18778	10	10	175	190			PEAKS DB
A0A1S2XQ88|A0A1S2XQ88_CICAR	R.ATVILVVNEGKGEVELVGLR.N	N	139.39	2094.2	20	-1.9	1048.11	2	54.37	645760000	1	F1:23612	13	13	301	320			PEAKS DB
A0A1S2XQ88|A0A1S2XQ88_CICAR	R.NFLAGEEDNVISQIQRPVK.E	N	138.4	2156.12	19	-1.4	1079.07	2	52.5	3863700000	1	F1:22726	19	19	386	404			PEAKS DB
A0A1S2XQ88|A0A1S2XQ88_CICAR	R.VLDLAIPVNRPGQFQSFSLSGNENQQSYFQGFSK.K	Y	137.74	3801.88	34	-1.1	1268.3	3	59.57	178100000	2	F2:26109	5	5	141	174			PEAKS DB
A0A1S2XQ88|A0A1S2XQ88_CICAR	R.GDTIKLPAGTIAYLANRDDNEDLR.V	N	133.15	2630.33	24	-1.5	658.589	4	49.81	41743000	1	F1:21424	4	4	117	140			PEAKS DB
A0A1S2XQ88|A0A1S2XQ88_CICAR	K.LPAGTIAYLANR.D	N	132.97	1258.7	12	-1	420.575	3	45.2	64197000	2	F2:19165	4	4	122	133			PEAKS DB
A0A1S2XQ88|A0A1S2XQ88_CICAR	R.FGNFFEITPEKNPQLK.D	Y	130.46	1907.98	16	-1.5	954.995	2	51.06	1404100000	1	F1:22027	3	3	261	276			PEAKS DB
A0A1S2XQ88|A0A1S2XQ88_CICAR	R.QSHFANAQPQQK.R	N	125.34	1382.67	12	-1.1	692.341	2	18.74	305160000	1	F1:6499	5	5	424	435			PEAKS DB
A0A1S2XQ88|A0A1S2XQ88_CICAR	K.ILEASFNSDYEEIER.V	N	124.58	1813.84	15	-1.3	907.925	2	48.99	3464500000	1	F1:21054	14	14	176	190			PEAKS DB
A0A1S2XQ88|A0A1S2XQ88_CICAR	F.SLSGNENQQSYFQGFSK.K	Y	124.58	1919.87	17	-1.2	960.939	2	44.46	487520000	1	F1:18827	4	4	158	174			PEAKS DB
A0A1S2XQ88|A0A1S2XQ88_CICAR	K.LSSGDVVVIPASHPFSINASSDLFLLGFGINAQNNQR.N	N	122.7	3883.99	37	-2	972.002	4	67.98	7811600	1	F1:30242	4	4	349	385			PEAKS DB
A0A1S2XQ88|A0A1S2XQ88_CICAR	Y.NSKPHTLFLPQHNDADFILVVLR.G	Y	121.88	2673.44	23	-2.7	669.365	4	57.36	7377100	1	F1:25109	2	2	74	96			PEAKS DB
A0A1S2XQ88|A0A1S2XQ88_CICAR	K.GEVELVGLRNENEQEN.K	N	121.2	1827.86	16	-1.3	914.936	2	39.83	219180000	1	F1:16564	4	4	312	327			PEAKS DB
A0A1S2XQ88|A0A1S2XQ88_CICAR	R.NFLAGEEDNVISQIQR.P	N	120.85	1831.91	16	-1.8	916.959	2	53.4	133540000	2	F2:23107	4	4	386	401			PEAKS DB
A0A1S2XQ88|A0A1S2XQ88_CICAR	K.KEDEEEEEDRNVQVQR.F	N	120.78	2030.91	16	-1	508.735	4	22.79	9135900	2	F2:8408	4	4	329	344			PEAKS DB
A0A1S2XQ88|A0A1S2XQ88_CICAR	R.VLDLAIPVNRPGQFQ.S	N	120.62	1665.92	15	0.1	833.967	2	51.92	15304000	2	F2:22423	2	2	141	155			PEAKS DB
A0A1S2XQ88|A0A1S2XQ88_CICAR	F.SINASSDLFLLGFGINAQNNQR.N	N	119.77	2378.2	22	-1.1	793.739	3	64.73	156850000	1	F1:28654	4	4	364	385			PEAKS DB
A0A1S2XQ88|A0A1S2XQ88_CICAR	K.SNNC(+57.02)QTLFENENGHVR.L	Y	119.71	1917.84	16	-0.8	640.286	3	33.9	34219000	1	F1:13718	2	2	35	50	Carbamidomethylation	C4:Carbamidomethylation:1000.00	PEAKS DB
A0A1S2XQ88|A0A1S2XQ88_CICAR	R.Q(-17.03)SHFANAQPQQK.R	N	119.63	1365.64	12	-0.8	683.828	2	23.99	123110000	1	F1:9110	4	4	424	435	Pyro-glu from Q	Q1:Pyro-glu from Q:1000.00	PEAKS DB
A0A1S2XQ88|A0A1S2XQ88_CICAR	K.PHTLFLPQHNDADFILVVLR.G	Y	118.2	2344.27	20	-1.9	782.429	3	61.23	27193000	1	F1:27027	4	4	77	96			PEAKS DB
A0A1S2XQ88|A0A1S2XQ88_CICAR	K.LPAGTIAYLANRDDNEDLR.V	N	117.56	2116.05	19	-0.9	706.358	3	45.33	1076500000	2	F2:19148	5	5	122	140			PEAKS DB
A0A1S2XQ88|A0A1S2XQ88_CICAR	R.FGNFFEITPEK.N	Y	117.25	1327.64	11	0.1	664.83	2	54.27	750000000	2	F2:23615	3	3	261	271			PEAKS DB
A0A1S2XQ88|A0A1S2XQ88_CICAR	K.RSQLFENLQNYR.L	N	117.06	1566.79	12	-2	523.27	3	42.99	65380000	2	F2:18034	4	4	58	69			PEAKS DB
A0A1S2XQ88|A0A1S2XQ88_CICAR	R.VLLEEQEQKPEQR.R	Y	116.84	1624.84	13	-1	813.428	2	27.77	1596200000	2	F2:10728	5	5	191	203			PEAKS DB
A0A1S2XQ88|A0A1S2XQ88_CICAR	K.KSVSSESEPFNLR.S	N	115.4	1478.74	13	-1.6	740.374	2	35.95	210920000	1	F1:14717	7	7	239	251			PEAKS DB
A0A1S2XQ88|A0A1S2XQ88_CICAR	K.GRQQSQETDVIVK.I	Y	114.4	1486.77	13	-0.8	496.598	3	24.65	9612500	2	F2:9257	3	3	208	220			PEAKS DB
A0A1S2XQ88|A0A1S2XQ88_CICAR	R.ATVILVVNEGK.G	N	114.36	1141.67	11	-1.9	571.841	2	39.71	695760000	1	F1:16476	5	5	301	311			PEAKS DB
A0A1S2XQ88|A0A1S2XQ88_CICAR	L.VVNEGKGEVELVGLR.N	N	113.83	1596.88	15	-1.1	533.301	3	39.36	16590000	2	F2:16271	2	2	306	320			PEAKS DB
A0A1S2XQ88|A0A1S2XQ88_CICAR	K.SDKENPFFFK.S	N	113.31	1257.6	10	-0.2	629.809	2	44.37	182700000	2	F2:18686	10	10	25	34			PEAKS DB
A0A1S2XQ88|A0A1S2XQ88_CICAR	R.NENEQENKKEDEEEEEDRNVQVQR.F	N	112.57	3016.32	24	-0.5	755.088	4	23.19	29324000	2	F2:8592	4	4	321	344			PEAKS DB
A0A1S2XQ88|A0A1S2XQ88_CICAR	R.AILTVLNPNDR.N	N	112.18	1224.68	11	-1.2	613.348	2	46.26	5967100000	2	F2:19657	12	12	99	109			PEAKS DB
A0A1S2XQ88|A0A1S2XQ88_CICAR	R.Q(-17.03)QSQETDVIVK.I	Y	110.96	1256.62	11	-0.6	629.319	2	33.96	159350000	2	F2:13859	2	2	210	220	Pyro-glu from Q	Q1:Pyro-glu from Q:1000.00	PEAKS DB
A0A1S2XQ88|A0A1S2XQ88_CICAR	R.FGNFFEITPEKNPQ.L	Y	110.95	1666.8	14	-0.8	834.406	2	53.24	10236000	2	F2:23056	2	2	261	274			PEAKS DB
A0A1S2XQ88|A0A1S2XQ88_CICAR	N.KKEDEEEEEDRNVQVQR.F	N	109.51	2159.01	17	-0.8	540.759	4	21.17	174830000	2	F2:7642	13	13	328	344			PEAKS DB
A0A1S2XQ88|A0A1S2XQ88_CICAR	R.SQLFENLQNYR.L	N	109.02	1410.69	11	-1.1	471.236	3	47.53	4049900000	2	F2:20271	17	17	59	69			PEAKS DB
A0A1S2XQ88|A0A1S2XQ88_CICAR	N.FLAGEEDNVISQIQRPVK.E	N	108.93	2042.08	18	-1.8	681.699	3	46.93	42337000	2	F2:19943	2	2	387	404			PEAKS DB
A0A1S2XQ88|A0A1S2XQ88_CICAR	R.ATVILVVNEGKGEVELVGLRNENEQEN.K	N	108.49	2951.52	27	-1.4	984.846	3	52.13	381730000	1	F1:22537	4	4	301	327			PEAKS DB
A0A1S2XQ88|A0A1S2XQ88_CICAR	R.VLDLAIPVNRPGQF.Q	N	108.29	1537.86	14	-1.4	769.937	2	54.71	105920000	2	F2:23704	4	4	141	154			PEAKS DB
A0A1S2XQ88|A0A1S2XQ88_CICAR	F.LLGFGINAQNNQR.N	N	108.29	1443.76	13	-0.7	722.886	2	45.82	1174200000	2	F2:19360	6	6	373	385			PEAKS DB
A0A1S2XQ88|A0A1S2XQ88_CICAR	K.LSSGDVVVIPASHPFSIN.A	N	108.16	1837.96	18	0.4	919.986	2	51.97	0	2	F2:22437	0	0	349	366			PEAKS DB
A0A1S2XQ88|A0A1S2XQ88_CICAR	K.LSSGDVVVIPASHPFSINASSDLF.L	N	108.02	2458.24	24	-1.1	1230.12	2	61.72	72695000	2	F2:27126	4	4	349	372			PEAKS DB
A0A1S2XQ88|A0A1S2XQ88_CICAR	K.SVSSESEPFNLR.S	N	107.51	1350.64	12	-1.1	676.327	2	37.09	1860400000	2	F2:15192	6	6	240	251			PEAKS DB
A0A1S2XQ88|A0A1S2XQ88_CICAR	L.LEEQEQKPEQR.R	Y	107.32	1412.69	11	-0.4	707.352	2	27.77	11502000	2	F2:10763	2	2	193	203			PEAKS DB
A0A1S2XQ88|A0A1S2XQ88_CICAR	K.LSSGDVVVIPASHPF.S	N	107.11	1523.8	15	0.5	762.907	2	49.78	2150800000	2	F2:21393	4	4	349	363			PEAKS DB
A0A1S2XQ88|A0A1S2XQ88_CICAR	R.GDTIKLPAGTIAYL.A	N	106.47	1431.8	14	-1.6	716.905	2	56.2	74565000	2	F2:24421	2	2	117	130			PEAKS DB
A0A1S2XQ88|A0A1S2XQ88_CICAR	R.QQSQETDVIVK.I	Y	106.32	1273.65	11	-0.1	637.833	2	27.99	419000000	2	F2:10905	3	3	210	220			PEAKS DB
A0A1S2XQ88|A0A1S2XQ88_CICAR	K.EGSLLLPHFNSR.A	N	106.17	1368.71	12	-0.4	685.365	2	45.27	1375800000	2	F2:19100	4	4	289	300			PEAKS DB
A0A1S2XQ88|A0A1S2XQ88_CICAR	K.EDEEEEEDRNVQVQR.F	N	105.25	1902.82	15	-0.2	635.28	3	25	6711100	2	F2:9460	2	2	330	344			PEAKS DB
A0A1S2XQ88|A0A1S2XQ88_CICAR	E.NKKEDEEEEEDRNVQVQR.F	N	105.12	2273.05	18	-1.5	569.269	4	23.16	71306000	2	F2:8584	7	7	327	344			PEAKS DB
A0A1S2XQ88|A0A1S2XQ88_CICAR	V.LLEEQEQKPEQR.R	Y	105.11	1525.77	12	-1.1	763.893	2	27.77	3465400	2	F2:10796	2	2	192	203			PEAKS DB
A0A1S2XQ88|A0A1S2XQ88_CICAR	R.VLDLAIPVNRPGQFQSF.S	N	105.1	1900.02	17	-1.6	951.016	2	58.92	3703500000	2	F2:25796	13	13	141	157			PEAKS DB
A0A1S2XQ88|A0A1S2XQ88_CICAR	N.FFEITPEK.N	N	104.53	1009.51	8	0.1	505.763	2	43.12	1093700000	2	F2:18062	3	3	264	271			PEAKS DB
A0A1S2XQ88|A0A1S2XQ88_CICAR	K.EVAFPGSAEEVDR.L	N	102.89	1404.65	13	-0.8	703.333	2	38.67	1880400000	2	F2:16046	4	4	405	417			PEAKS DB
A0A1S2XQ88|A0A1S2XQ88_CICAR	L.AGEEDNVISQIQRPVK.E	N	102.32	1781.93	16	-1.9	891.969	2	52.5	3526500	1	F1:22814	1	1	389	404			PEAKS DB
A0A1S2XQ88|A0A1S2XQ88_CICAR	K.DLDIFVNSVEIK.E	Y	102.3	1390.73	12	0.9	696.375	2	57.68	876420000	2	F2:25127	12	12	277	288			PEAKS DB
A0A1S2XQ88|A0A1S2XQ88_CICAR	K.E(-18.01)VAFPGSAEEVDR.L	N	102.2	1386.64	13	-0.5	694.328	2	46.07	12096000	2	F2:19542	2	2	405	417	Pyro-glu from E	E1:Pyro-glu from E:1000.00	PEAKS DB
A0A1S2XQ88|A0A1S2XQ88_CICAR	H.TLFLPQHNDADFILVVLR.G	Y	100.97	2110.16	18	-1.4	704.392	3	65.47	11825000	2	F2:28940	2	2	79	96			PEAKS DB
A0A1S2XQ88|A0A1S2XQ88_CICAR	R.AILTVLNPNDRNTF.K	N	100.6	1586.84	14	-0.2	794.428	2	52.34	22278000	2	F2:22583	2	2	99	112			PEAKS DB
A0A1S2XQ88|A0A1S2XQ88_CICAR	P.AGTIAYLANRDDNEDLR.V	N	100.22	1905.92	17	-1.2	636.312	3	38.54	3434300	2	F2:15944	2	2	124	140			PEAKS DB
A0A1S2XQ88|A0A1S2XQ88_CICAR	K.E(-18.01)GSLLLPHFNSR.A	N	99.49	1350.7	12	-0.7	676.359	2	51.77	56874000	2	F2:22342	4	4	289	300	Pyro-glu from E	E1:Pyro-glu from E:1000.00	PEAKS DB
A0A1S2XQ88|A0A1S2XQ88_CICAR	L.GFGINAQNNQR.N	N	99.3	1217.59	11	-0.1	609.802	2	30.56	11319000	2	F2:12058	2	2	375	385			PEAKS DB
A0A1S2XQ88|A0A1S2XQ88_CICAR	K.ISREQIEELSKNAK.S	N	98.45	1643.88	14	-1.1	548.968	3	35.32	5656600	1	F1:14455	3	3	221	234			PEAKS DB
A0A1S2XQ88|A0A1S2XQ88_CICAR	R.VLLEEQEQKP.E	N	96.46	1211.64	10	-1.4	606.826	2	32.55	47320000	1	F1:13066	2	2	191	200			PEAKS DB
A0A1S2XQ88|A0A1S2XQ88_CICAR	A.KSDKENPFFFK.S	N	96.26	1385.7	11	0.1	462.907	3	39.63	1280700000	2	F2:16476	8	8	24	34			PEAKS DB
A0A1S2XQ88|A0A1S2XQ88_CICAR	L.EEQEQKPEQR.R	Y	95.47	1299.61	10	-0.8	650.809	2	27.77	2434600	2	F2:10804	2	2	194	203			PEAKS DB
A0A1S2XQ88|A0A1S2XQ88_CICAR	K.ISREQIEELSK.N	N	94.1	1330.71	11	-1.2	444.577	3	32.52	3416400	2	F2:13042	2	2	221	231			PEAKS DB
A0A1S2XQ88|A0A1S2XQ88_CICAR	F.LPQHNDADFILVVLR.G	Y	90.73	1748.96	15	-1.2	583.992	3	59.37	9607200	1	F1:26091	2	2	82	96			PEAKS DB
A0A1S2XQ88|A0A1S2XQ88_CICAR	R.GDTIKLPAGTIAY.L	N	90.67	1318.71	13	-1.1	660.363	2	49.69	289040000	2	F2:21258	2	2	117	129			PEAKS DB
A0A1S2XQ88|A0A1S2XQ88_CICAR	N.KKEDEEEEEDR.N	N	90.45	1434.61	11	2.2	479.212	3	13.51	801370	2	F2:4021	2	2	328	338			PEAKS DB
A0A1S2XQ88|A0A1S2XQ88_CICAR	Y.LANRDDNEDLR.V	N	90.24	1329.63	11	1.3	444.217	3	21.38	1115700000	2	F2:7703	4	4	130	140			PEAKS DB
A0A1S2XQ88|A0A1S2XQ88_CICAR	F.EITPEKNPQLK.D	Y	89.42	1295.71	11	-1.4	648.861	2	24.8	32846000	2	F2:9349	4	4	266	276			PEAKS DB
A0A1S2XQ88|A0A1S2XQ88_CICAR	D.EEEEEDRNVQVQR.F	N	88.09	1658.75	13	-0.2	553.924	3	22.01	10892000	2	F2:7997	2	2	332	344			PEAKS DB
A0A1S2XQ88|A0A1S2XQ88_CICAR	K.E(-18.01)NPFFFK.S	N	87.1	909.438	7	-2	455.726	2	50.4	8385700	1	F1:21742	2	2	28	34	Pyro-glu from E	E1:Pyro-glu from E:1000.00	PEAKS DB
A0A1S2XQ88|A0A1S2XQ88_CICAR	R.EQIEELSKNAK.S	N	86.14	1287.67	11	-1.1	430.229	3	26.46	11639000	2	F2:10139	6	6	224	234			PEAKS DB
A0A1S2XQ88|A0A1S2XQ88_CICAR	R.E(-18.01)QIEELSK.N	N	85.84	956.481	8	0.3	479.248	2	28.69	43221000	2	F2:11200	4	4	224	231	Pyro-glu from E	E1:Pyro-glu from E:1000.00	PEAKS DB
A0A1S2XQ88|A0A1S2XQ88_CICAR	N.EGKGEVELVGLR.N	N	85.32	1284.7	12	-0.8	429.241	3	37.26	4654100	2	F2:15300	2	2	309	320			PEAKS DB
A0A1S2XQ88|A0A1S2XQ88_CICAR	R.EQIEELSKN.A	N	85.14	1088.53	9	-0.7	545.274	2	28.34	48816000	2	F2:11015	3	3	224	232			PEAKS DB
A0A1S2XQ88|A0A1S2XQ88_CICAR	L.ANRDDNEDLR.V	N	85.11	1216.54	10	3.3	406.523	3	17.61	47127000	2	F2:5909	8	8	131	140			PEAKS DB
A0A1S2XQ88|A0A1S2XQ88_CICAR	K.ILEASFNSDYEEIERVLLEEQEQKPEQR.R	Y	85.04	3420.67	28	-1.2	856.173	4	59.91	9497900	2	F2:26285	2	2	176	203			PEAKS DB
A0A1S2XQ88|A0A1S2XQ88_CICAR	R.VLDLAIPVNRPGQFQSFSLSGNENQQSYF.Q	Y	84.1	3254.6	29	-1.6	1085.87	3	62.83	20977000	2	F2:27667	2	2	141	169			PEAKS DB
A0A1S2XQ88|A0A1S2XQ88_CICAR	F.NSDYEEIER.V	N	83.31	1153.49	9	-0.7	577.751	2	29.79	2175200	2	F2:11752	2	2	182	190			PEAKS DB
A0A1S2XQ88|A0A1S2XQ88_CICAR	R.VLLEEQEQK.P	N	83.18	1114.59	9	-1	558.3	2	28.99	13142000	2	F2:11330	2	2	191	199			PEAKS DB
A0A1S2XQ88|A0A1S2XQ88_CICAR	K.EGSLLLPHFN.S	Y	82.69	1125.58	10	-1.5	563.797	2	52	74336000	2	F2:22392	3	3	289	298			PEAKS DB
A0A1S2XQ88|A0A1S2XQ88_CICAR	R.SQLFENLQNY.R	N	82.13	1254.59	10	-0.6	628.301	2	53.62	4612700	2	F2:23229	2	2	59	68			PEAKS DB
A0A1S2XQ88|A0A1S2XQ88_CICAR	R.QSHFANAQPQ.Q	N	81.99	1126.52	10	-0.9	564.264	2	21.56	1154500	2	F2:7838	2	2	424	433			PEAKS DB
A0A1S2XQ88|A0A1S2XQ88_CICAR	R.SPIYSNR.F	Y	81.46	835.419	7	-0.8	418.716	2	23.34	138510000	2	F2:8621	4	4	254	260			PEAKS DB
A0A1S2XQ88|A0A1S2XQ88_CICAR	K.KSVSSESEPF.N	N	81.05	1095.51	10	-1.1	548.761	2	32.4	137880000	2	F2:13068	2	2	239	248			PEAKS DB
A0A1S2XQ88|A0A1S2XQ88_CICAR	I.LTVLNPNDR.N	N	79.5	1040.56	9	-1.1	521.287	2	44.89	6027500	2	F2:19002	2	2	101	109			PEAKS DB
A0A1S2XQ88|A0A1S2XQ88_CICAR	K.LPAGTIAY.L	N	79.35	804.438	8	-1.5	403.226	2	41.99	37749000	2	F2:17673	2	2	122	129			PEAKS DB
A0A1S2XQ88|A0A1S2XQ88_CICAR	K.SDKENPFFF.K	N	78.93	1129.51	9	-1.4	565.76	2	56.43	3800600	2	F2:24614	2	2	25	33			PEAKS DB
A0A1S2XQ88|A0A1S2XQ88_CICAR	R.VLDLAIPVNRPGQFQSFSLSGNENQQSYFQGF.S	Y	78.89	3586.75	32	-0.5	1196.59	3	65.32	21895000	2	F2:28832	2	2	141	172			PEAKS DB
A0A1S2XQ88|A0A1S2XQ88_CICAR	R.ATVILVVNEGKGEVELVGLRN.E	N	78.71	2208.25	21	-1	737.089	3	54	18937000	2	F2:23404	2	2	301	321			PEAKS DB
A0A1S2XQ88|A0A1S2XQ88_CICAR	L.TVLNPNDR.N	N	78.42	927.477	8	0	464.746	2	25.02	101150000	2	F2:9509	2	2	102	109			PEAKS DB
A0A1S2XQ88|A0A1S2XQ88_CICAR	S.DKENPFFFK.S	N	78.17	1170.57	9	0.2	586.293	2	45.91	19539000	2	F2:19471	4	4	26	34			PEAKS DB
A0A1S2XQ88|A0A1S2XQ88_CICAR	N.SDYEEIER.V	N	78.09	1039.45	8	-2.8	520.729	2	29.35	10220000	2	F2:11481	2	2	183	190			PEAKS DB
A0A1S2XQ88|A0A1S2XQ88_CICAR	K.KILEASFN.S	N	76.87	920.497	8	-1.6	461.255	2	36.92	2901500	2	F2:15140	1	1	175	182			PEAKS DB
A0A1S2XQ88|A0A1S2XQ88_CICAR	F.E(-18.01)ITPEKNPQLK.D	Y	76.47	1277.7	11	-1.7	426.906	3	24.8	1202900	2	F2:9362	2	2	266	276	Pyro-glu from E	E1:Pyro-glu from E:1000.00	PEAKS DB
A0A1S2XQ88|A0A1S2XQ88_CICAR	N.FFEITPEKNPQLK.D	Y	76.07	1589.85	13	-2.4	530.955	3	42.4	2890700	1	F1:17871	1	1	264	276			PEAKS DB
A0A1S2XQ88|A0A1S2XQ88_CICAR	A.NRDDNEDLR.V	N	74.97	1145.51	9	-0.6	573.76	2	21.38	4205600	2	F2:7741	2	2	132	140			PEAKS DB
A0A1S2XQ88|A0A1S2XQ88_CICAR	R.DDNEDLR.V	N	74.28	875.362	7	-1.5	438.688	2	19.64	16161000	2	F2:6868	2	2	134	140			PEAKS DB
A0A1S2XQ88|A0A1S2XQ88_CICAR	R.EQIEELSK.N	N	74.26	974.492	8	-0.2	488.253	2	29.72	2424400000	2	F2:11709	10	10	224	231			PEAKS DB
A0A1S2XQ88|A0A1S2XQ88_CICAR	K.ENPFFFK.S	N	73.66	927.449	7	-1.9	464.731	2	49.88	544370000	2	F2:21337	4	4	28	34			PEAKS DB
A0A1S2XQ88|A0A1S2XQ88_CICAR	K.GEVELVGLR.N	N	73.36	970.545	9	-1.6	486.279	2	42.55	835820000	2	F2:17860	2	2	312	320			PEAKS DB
A0A1S2XQ88|A0A1S2XQ88_CICAR	D.KENPFFFK.S	N	72.31	1055.54	8	-0.5	352.855	3	42.4	677920000	2	F2:17707	5	5	27	34			PEAKS DB
A0A1S2XQ88|A0A1S2XQ88_CICAR	K.LPAGTIAYLAN.R	N	71	1102.6	11	-2.2	552.307	2	49.18	3358600	1	F1:21113	1	1	122	132			PEAKS DB
A0A1S2XQ88|A0A1S2XQ88_CICAR	R.ATVILVVNEGKG.E	N	70.57	1198.69	12	-0.7	600.353	2	39.89	201920000	2	F2:16568	3	3	301	312			PEAKS DB
A0A1S2XQ88|A0A1S2XQ88_CICAR	R.AILTVLNPNDRN.T	N	70.49	1338.73	12	-1.5	670.369	2	43.94	1158200	2	F2:18460	1	1	99	110			PEAKS DB
A0A1S2XQ88|A0A1S2XQ88_CICAR	L.LLPHFNSR.A	N	70.12	982.535	8	-1.1	492.274	2	45.27	7429800	2	F2:19202	2	2	293	300			PEAKS DB
A0A1S2XQ88|A0A1S2XQ88_CICAR	F.ENLQNYR.L	N	69.02	935.446	7	-1	468.73	2	26.28	60883000	2	F2:9999	2	2	63	69			PEAKS DB
A0A1S2XQ88|A0A1S2XQ88_CICAR	R.LMEYNSKPH.T	Y	67.56	1117.52	9	-0.3	373.515	3	24.07	804740	2	F2:9032	2	2	70	78			PEAKS DB
A0A1S2XQ88|A0A1S2XQ88_CICAR	P.AGTIAYLANR.D	N	67.14	1048.57	10	-1.9	525.29	2	36.92	2743900	2	F2:15154	2	2	124	133			PEAKS DB
A0A1S2XQ88|A0A1S2XQ88_CICAR	F.FEITPEK.N	N	65.65	862.444	7	-1	432.229	2	33.47	3381100	2	F2:13497	2	2	265	271			PEAKS DB
A0A1S2XQ88|A0A1S2XQ88_CICAR	L.LPHFNSR.A	N	65.5	869.451	7	0.1	435.733	2	45.3	8143400	2	F2:19193	2	2	294	300			PEAKS DB
A0A1S2XQ88|A0A1S2XQ88_CICAR	R.VLDLAIPVNRPGQFQSFSLSGNENQQSY.F	Y	65.16	3107.53	28	-1.6	1036.85	3	59.12	2017400	1	F1:26005	1	1	141	168			PEAKS DB
A0A1S2XQ88|A0A1S2XQ88_CICAR	F.FEITPEKNPQLK.D	Y	65.06	1442.78	12	-1	481.932	3	35.47	0	1	F1:14507	0	0	265	276			PEAKS DB
A0A1S2XQ88|A0A1S2XQ88_CICAR	R.VLDLAIPVNR.P	N	65.06	1108.66	10	-0.7	555.337	2	47.47	61096000	2	F2:20200	2	2	141	150			PEAKS DB
A0A1S2XQ88|A0A1S2XQ88_CICAR	R.QSHFANAQPQQKR.K	Y	64.97	1538.77	13	1.2	385.7	4	16.95	0	2	F2:5646	0	0	424	436			PEAKS DB
A0A1S2XQ88|A0A1S2XQ88_CICAR	F.GINAQNNQR.N	N	63.49	1013.5	9	-0.9	507.757	2	15.83	615100	2	F2:5131	2	2	377	385			PEAKS DB
A0A1S2XQ88|A0A1S2XQ88_CICAR	K.EGSLLLPH.F	Y	63.23	864.471	8	-0.7	433.242	2	40.78	7088800	2	F2:16972	2	2	289	296			PEAKS DB
A0A1S2XQ88|A0A1S2XQ88_CICAR	R.LMEYNSK.P	Y	62.87	883.411	7	-0.8	442.712	2	25.71	2696800	2	F2:9772	2	2	70	76			PEAKS DB
A0A1S2XQ88|A0A1S2XQ88_CICAR	R.FGNFFEITPEK(+27.99)NPQLK(+27.99)DLDIFVNSVEIK.E	Y	62.86	3336.69	28	3.2	835.183	4	66.78	686740	1	F1:29671	1	1	261	288	Formylation	K11:Formylation:3.20;K16:Formylation:1.90	PEAKS DB
A0A1S2XQ88|A0A1S2XQ88_CICAR	Q.SHFANAQPQQK.R	N	61.62	1254.61	11	-0.2	419.211	3	17.61	291080	2	F2:5976	2	2	425	435			PEAKS DB
A0A1S2XQ88|A0A1S2XQ88_CICAR	K.DLDIFVN.S	Y	61.54	834.412	7	-0.5	835.419	1	56.02	3316500	2	F2:24457	1	1	277	283			PEAKS DB
A0A1S2XQ88|A0A1S2XQ88_CICAR	L.FENLQNYR.L	N	61.53	1082.51	8	0	542.264	2	35.24	520560	2	F2:14378	1	1	62	69			PEAKS DB
A0A1S2XQ88|A0A1S2XQ88_CICAR	Q.SYFQGFSK.K	N	61.52	962.45	8	-1.3	482.231	2	41.18	845610	1	F1:17259	1	1	167	174			PEAKS DB
A0A1S2XQ88|A0A1S2XQ88_CICAR	N.RDDNEDLR.V	N	61.45	1031.46	8	-0.1	516.739	2	17.15	1077500	2	F2:5748	2	2	133	140			PEAKS DB
A0A1S2XQ88|A0A1S2XQ88_CICAR	N.VISQIQRPVK.E	N	57.42	1166.71	10	-2.2	389.911	3	26.2	934030	1	F1:10112	2	2	395	404			PEAKS DB
A0A1S2XQ88|A0A1S2XQ88_CICAR	K.LPAGTIAYL.A	N	56.38	917.522	9	-1.3	459.768	2	53.96	69219000	2	F2:23318	2	2	122	130			PEAKS DB
A0A1S2XQ88|A0A1S2XQ88_CICAR	K.SVSSESEPF.N	N	55.62	967.413	9	-0.6	484.714	2	38.4	121470000	2	F2:15780	2	2	240	248			PEAKS DB
A0A1S2XQ88|A0A1S2XQ88_CICAR	D.E(-18.01)EEEEDRNVQVQR.F	N	55.24	1640.74	13	-0.4	821.376	2	26.55	1838700	2	F2:10200	1	1	332	344	Pyro-glu from E	E1:Pyro-glu from E:1000.00	PEAKS DB
A0A1S2XQ88|A0A1S2XQ88_CICAR	N.QQSYFQGFSK.K	N	54.89	1218.57	10	-2.5	610.289	2	41.98	1025900	1	F1:17647	1	1	165	174			PEAKS DB
A0A1S2XQ88|A0A1S2XQ88_CICAR	D.RNVQVQR.F	N	53.6	898.51	7	0.9	450.262	2	15.19	53124	2	F2:4809	1	1	338	344			PEAKS DB
A0A1S2XQ88|A0A1S2XQ88_CICAR	F.VNSVEIK.E	Y	51.53	787.444	7	-0.9	394.729	2	24.41	1697100	1	F1:9201	1	1	282	288			PEAKS DB
A0A1S2XQ88|A0A1S2XQ88_CICAR	R.AILTVLN.P	N	50.38	742.459	7	-0.6	743.466	1	52.3	4765600	2	F2:22660	2	2	99	105			PEAKS DB
A0A1S2XQ88|A0A1S2XQ88_CICAR	R.VLDLAIPVN.R	N	47.98	952.559	9	-1.5	477.286	2	54.46	1853900	1	F1:23738	1	1	141	149			PEAKS DB
A0A1S2XYZ0|A0A1S2XYZ0_CICAR	K.ARPHTLFLPQHTDADFILVVLSGK.A	Y	200	2674.46	24	-0.7	669.622	4	61.22	32791000	2	F2:26891	2	2	200	223			PEAKS DB
A0A1S2XYZ0|A0A1S2XYZ0_CICAR	R.EEEEETSSESQGR.R	Y	149.22	1495.59	13	-1	748.802	2	17.04	2848800	1	F1:5739	2	2	140	152			PEAKS DB
A0A1S2XYZ0|A0A1S2XYZ0_CICAR	R.NFLAGEDDNVISQIERPVK.E	Y	142.44	2143.09	19	-1.1	1072.55	2	52.07	931330000	1	F1:22511	6	6	495	513			PEAKS DB
A0A1S2XYZ0|A0A1S2XYZ0_CICAR	K.KSSQLQDLDILVDYAEINEGGLMLPHFNSR.A	Y	133.27	3401.69	30	-0.8	851.43	4	67.92	11210000	1	F1:30191	2	2	392	421			PEAKS DB
A0A1S2XYZ0|A0A1S2XYZ0_CICAR	K.LPAGTIAYLANR.D	N	132.97	1258.7	12	-1	420.575	3	45.2	64197000	2	F2:19165	4	4	247	258			PEAKS DB
A0A1S2XYZ0|A0A1S2XYZ0_CICAR	F.LPQHTDADFILVVLSGK.A	Y	132.71	1852.01	17	-1.4	618.343	3	63.98	5127200	1	F1:28333	2	2	207	223			PEAKS DB
A0A1S2XYZ0|A0A1S2XYZ0_CICAR	R.Q(-17.03)SHFANAQSQGSQR.R	Y	128.62	1527.68	14	-0.7	764.847	2	23.32	38553000	1	F1:8692	4	4	533	546	Pyro-glu from Q	Q1:Pyro-glu from Q:1000.00	PEAKS DB
A0A1S2XYZ0|A0A1S2XYZ0_CICAR	R.QSHFANAQSQGSQR.R	Y	126.37	1544.71	14	-0.5	773.361	2	18.18	99382000	2	F2:6216	7	7	533	546			PEAKS DB
A0A1S2XYZ0|A0A1S2XYZ0_CICAR	K.SSQLQDLDILVDYAEINEGGLM(+15.99)LPHFNSR.A	Y	124.97	3289.59	29	-0.5	1097.54	3	69.31	1857400	1	F1:30862	2	2	393	421	Oxidation (M)	M22:Oxidation (M):1000.00	PEAKS DB
A0A1S2XYZ0|A0A1S2XYZ0_CICAR	R.NSFNLEC(+57.02)GDTIKLPAGTIAY.L	Y	124.5	2183.06	20	-1.3	1092.53	2	57.3	16054000	1	F1:25077	2	2	235	254	Carbamidomethylation	C7:Carbamidomethylation:1000.00	PEAKS DB
A0A1S2XYZ0|A0A1S2XYZ0_CICAR	K.GNFELVGLRNEEEEK.S	Y	124.15	1761.85	15	-1.3	881.933	2	42.28	64495000	1	F1:17789	4	4	433	447			PEAKS DB
A0A1S2XYZ0|A0A1S2XYZ0_CICAR	K.SSQLQDLDILVDYAEINEGGLMLPHFNSR.A	Y	122.11	3273.6	29	-0.7	1092.21	3	70.98	3692100	2	F2:31536	2	2	393	421			PEAKS DB
A0A1S2XYZ0|A0A1S2XYZ0_CICAR	K.ARPHTLFLPQHTDADFILVVL.S	Y	119.18	2402.31	21	-2.1	601.584	4	62.47	3540000	2	F2:27526	2	2	200	220			PEAKS DB
A0A1S2XYZ0|A0A1S2XYZ0_CICAR	R.Q(-17.03)EHQREEEEETSSESQGR.R	Y	119.12	2156.88	18	-0.8	719.968	3	20.71	8210200	2	F2:7403	2	2	135	152	Pyro-glu from Q	Q1:Pyro-glu from Q:1000.00	PEAKS DB
A0A1S2XYZ0|A0A1S2XYZ0_CICAR	K.FQTIFENEHGHIR.L	Y	118.57	1626.79	13	-0.8	814.402	2	36.86	510000000	2	F2:15111	14	14	163	175			PEAKS DB
A0A1S2XYZ0|A0A1S2XYZ0_CICAR	R.NSFNLEC(+57.02)GDTIKLPAGTIAYL.A	Y	118.41	2296.14	21	-1.7	1149.08	2	61.97	10776000	2	F2:27282	4	4	235	255	Carbamidomethylation	C7:Carbamidomethylation:1000.00	PEAKS DB
A0A1S2XYZ0|A0A1S2XYZ0_CICAR	R.RQEHQREEEEETSSESQGR.R	Y	116.3	2330.01	19	-0.3	777.678	3	15.8	51324000	2	F2:5109	5	5	134	152			PEAKS DB
A0A1S2XYZ0|A0A1S2XYZ0_CICAR	R.SNLFENLQNYR.L	Y	115.78	1396.67	11	-1.5	699.343	2	51.94	606130000	1	F1:22471	9	9	184	194			PEAKS DB
A0A1S2XYZ0|A0A1S2XYZ0_CICAR	K.RSNLFENLQNYR.L	Y	115.15	1552.77	12	-1.7	518.598	3	45.84	8098100	1	F1:19540	2	2	183	194			PEAKS DB
A0A1S2XYZ0|A0A1S2XYZ0_CICAR	R.NFLAGEDDNVISQIER.P	Y	114.6	1818.87	16	-0.1	910.444	2	53.44	35574000	1	F1:23209	2	2	495	510			PEAKS DB
A0A1S2XYZ0|A0A1S2XYZ0_CICAR	R.NSFNLEC(+57.02)GDTIK.L	Y	112.96	1396.63	12	0.5	699.322	2	40.5	173380000	1	F1:16879	2	2	235	246	Carbamidomethylation	C7:Carbamidomethylation:1000.00	PEAKS DB
A0A1S2XYZ0|A0A1S2XYZ0_CICAR	R.ANLSPGDVFVIPAGHPVAVNASSNLSLLGFGINAQNNQR.N	Y	111.68	3958.04	39	-0.7	990.518	4	62.86	13985000	2	F2:27699	3	3	456	494			PEAKS DB
A0A1S2XYZ0|A0A1S2XYZ0_CICAR	R.SHC(+57.02)EKEEEEEVEEPLEPR.E	Y	111.63	2253.97	18	-0.7	752.33	3	33.01	42701000	1	F1:13287	4	4	57	74	Carbamidomethylation	C3:Carbamidomethylation:1000.00	PEAKS DB
A0A1S2XYZ0|A0A1S2XYZ0_CICAR	K.KSSQLQDLDILVDYAEINEGGLM(+15.99)LPHFNSR.A	Y	111.38	3417.69	30	-1.7	855.428	4	65.98	4177000	1	F1:29293	2	2	392	421	Oxidation (M)	M23:Oxidation (M):1000.00	PEAKS DB
A0A1S2XYZ0|A0A1S2XYZ0_CICAR	R.Q(-17.03)QSQEAEVIVK.V	Y	110.96	1240.63	11	-1.6	621.321	2	35.62	59458000	1	F1:14519	2	2	331	341	Pyro-glu from Q	Q1:Pyro-glu from Q:1000.00	PEAKS DB
A0A1S2XYZ0|A0A1S2XYZ0_CICAR	R.GRQQSQEAEVIVK.V	Y	110.82	1470.78	13	-0.1	491.267	3	25.55	14102000	2	F2:9685	4	4	329	341			PEAKS DB
A0A1S2XYZ0|A0A1S2XYZ0_CICAR	K.ELAFPGSAQEVDR.L	Y	110.17	1417.68	13	-1.2	709.848	2	41.51	618620000	2	F2:17414	4	4	514	526			PEAKS DB
A0A1S2XYZ0|A0A1S2XYZ0_CICAR	R.QEHQREEEEETSSESQGR.R	Y	108.92	2173.91	18	0.5	725.644	3	16.59	13542000	2	F2:5467	4	4	135	152			PEAKS DB
A0A1S2XYZ0|A0A1S2XYZ0_CICAR	S.LLGFGINAQNNQR.N	N	108.29	1443.76	13	-0.7	722.886	2	45.82	1174200000	2	F2:19360	6	6	482	494			PEAKS DB
A0A1S2XYZ0|A0A1S2XYZ0_CICAR	R.KSISSESEPFNLK.R	Y	106.76	1464.75	13	-1.2	733.379	2	36.62	44475000	2	F2:14978	4	4	360	372			PEAKS DB
A0A1S2XYZ0|A0A1S2XYZ0_CICAR	R.RNPFFFNSNK.F	Y	105.88	1269.63	10	-1.2	424.215	3	41.36	52511000	2	F2:17257	4	4	153	162			PEAKS DB
A0A1S2XYZ0|A0A1S2XYZ0_CICAR	H.TLFLPQHTDADFILVVLSGK.A	Y	105.01	2213.21	20	-1.3	738.743	3	68.9	6296300	2	F2:30547	2	2	204	223			PEAKS DB
A0A1S2XYZ0|A0A1S2XYZ0_CICAR	L.SLLGFGINAQNNQR.N	Y	102.78	1530.79	14	-0.8	766.402	2	48.55	32482000	2	F2:20728	2	2	481	494			PEAKS DB
A0A1S2XYZ0|A0A1S2XYZ0_CICAR	R.ATM(+15.99)VVVVNEGK.G	Y	102.1	1161.61	11	-1.3	581.81	2	27.6	6991100	2	F2:10730	2	2	422	432	Oxidation (M)	M3:Oxidation (M):1000.00	PEAKS DB
A0A1S2XYZ0|A0A1S2XYZ0_CICAR	R.QSHFANAQSQGSQ.R	Y	101.93	1388.61	13	0.1	695.311	2	19.38	903980	2	F2:6773	2	2	533	545			PEAKS DB
A0A1S2XYZ0|A0A1S2XYZ0_CICAR	K.GNFELVGLRNEEEEKSK.Q	Y	101.73	1976.98	17	1.3	495.253	4	38.27	14160000	2	F2:15794	4	4	433	449			PEAKS DB
A0A1S2XYZ0|A0A1S2XYZ0_CICAR	R.NPFFFNSNK.F	Y	100.05	1113.52	9	-3.1	557.768	2	47.43	50602000	1	F1:20223	2	2	154	162			PEAKS DB
A0A1S2XYZ0|A0A1S2XYZ0_CICAR	K.SISSESEPFNLK.R	Y	99.69	1336.65	12	-0.3	669.333	2	41.78	48869000	2	F2:17436	2	2	361	372			PEAKS DB
A0A1S2XYZ0|A0A1S2XYZ0_CICAR	N.FLAGEDDNVISQIERPVK.E	Y	99.64	2029.05	18	-1.3	677.356	3	48.82	4974900	2	F2:20932	1	1	496	513			PEAKS DB
A0A1S2XYZ0|A0A1S2XYZ0_CICAR	L.GFGINAQNNQR.N	N	99.3	1217.59	11	-0.1	609.802	2	30.56	11319000	2	F2:12058	2	2	484	494			PEAKS DB
A0A1S2XYZ0|A0A1S2XYZ0_CICAR	L.FLPQHTDADFILVVLSGK.A	Y	97.75	1999.08	18	1.3	667.367	3	66.27	0	1	F1:29429	0	0	206	223			PEAKS DB
A0A1S2XYZ0|A0A1S2XYZ0_CICAR	R.QQSQEAEVIVK.V	Y	97.67	1257.66	11	-0.6	629.835	2	28.73	272050000	2	F2:11201	2	2	331	341			PEAKS DB
A0A1S2XYZ0|A0A1S2XYZ0_CICAR	K.AILTVLNSNDR.N	Y	94.73	1214.66	11	-1.9	608.337	2	42.77	303780000	2	F2:18055	2	2	224	234			PEAKS DB
A0A1S2XYZ0|A0A1S2XYZ0_CICAR	R.IVDLAIPINTPAK.F	Y	94.25	1363.81	13	-0.3	682.911	2	48.55	712330000	2	F2:20850	2	2	266	278			PEAKS DB
A0A1S2XYZ0|A0A1S2XYZ0_CICAR	R.ILLEEPQQR.R	Y	92.74	1124.62	9	0.7	563.317	2	35.21	556550000	2	F2:14239	2	2	316	324			PEAKS DB
A0A1S2XYZ0|A0A1S2XYZ0_CICAR	R.ATMVVVVNEGK.G	Y	92.33	1145.61	11	-1.6	573.812	2	34.6	105370000	2	F2:14182	2	2	422	432			PEAKS DB
A0A1S2XYZ0|A0A1S2XYZ0_CICAR	R.RHQDPEER.A	Y	90	1065.5	8	0.5	356.173	3	11.36	360860	2	F2:3010	2	2	114	121			PEAKS DB
A0A1S2XYZ0|A0A1S2XYZ0_CICAR	N.SFNLEC(+57.02)GDTIK.L	Y	89.41	1282.59	11	-1.8	642.299	2	40.71	0	2	F2:16970	0	0	236	246	Carbamidomethylation	C6:Carbamidomethylation:1000.00	PEAKS DB
A0A1S2XYZ0|A0A1S2XYZ0_CICAR	K.NILEASFNAK.Y	Y	88.75	1105.58	10	-1	553.795	2	43.1	325690000	2	F2:18081	3	3	300	309			PEAKS DB
A0A1S2XYZ0|A0A1S2XYZ0_CICAR	K.FFEITPK.K	Y	88.75	880.469	7	-1.1	441.241	2	42.25	388260000	2	F2:17628	2	2	385	391			PEAKS DB
A0A1S2XYZ0|A0A1S2XYZ0_CICAR	S.ISSESEPFNLK.R	Y	88.26	1249.62	11	-0.7	625.816	2	40.35	5259300	2	F2:16803	2	2	362	372			PEAKS DB
A0A1S2XYZ0|A0A1S2XYZ0_CICAR	R.ATMVVVVNEGKG.N	Y	86.84	1202.63	12	-0.8	602.323	2	34.78	18986000	2	F2:14170	2	2	422	433			PEAKS DB
A0A1S2XYZ0|A0A1S2XYZ0_CICAR	R.SPIYSNK.F	Y	85.94	807.413	7	1.1	404.714	2	21.65	23632000	2	F2:7834	2	2	375	381			PEAKS DB
A0A1S2XYZ0|A0A1S2XYZ0_CICAR	R.E(-18.01)QIEELSK.H	N	85.84	956.481	8	0.3	479.248	2	28.69	43221000	2	F2:11200	4	4	345	352	Pyro-glu from E	E1:Pyro-glu from E:1000.00	PEAKS DB
A0A1S2XYZ0|A0A1S2XYZ0_CICAR	K.FQAFFPF.A	Y	85.81	902.433	7	-1.6	903.438	1	71.57	100060000	2	F2:31872	5	5	279	285			PEAKS DB
A0A1S2XYZ0|A0A1S2XYZ0_CICAR	R.RSPIYSNK.F	Y	85.62	963.514	8	1.2	322.179	3	18.89	32437000	2	F2:6542	5	5	374	381			PEAKS DB
A0A1S2XYZ0|A0A1S2XYZ0_CICAR	R.HQDPEER.A	Y	84.66	909.394	7	0.9	455.705	2	12.35	1459300	2	F2:3411	3	3	115	121			PEAKS DB
A0A1S2XYZ0|A0A1S2XYZ0_CICAR	K.GNFELVGLR.N	Y	84.29	1003.54	9	-1	502.779	2	47.59	358290000	2	F2:20242	2	2	433	441			PEAKS DB
A0A1S2XYZ0|A0A1S2XYZ0_CICAR	F.NLEC(+57.02)GDTIK.L	Y	82.28	1048.49	9	-1.1	525.25	2	26.97	2661900	2	F2:10367	2	2	238	246	Carbamidomethylation	C4:Carbamidomethylation:1000.00	PEAKS DB
A0A1S2XYZ0|A0A1S2XYZ0_CICAR	R.EEEEETSSESQGRR.N	Y	82.22	1651.69	14	0.9	551.572	3	16.06	101750	1	F1:5290	1	1	140	153			PEAKS DB
A0A1S2XYZ0|A0A1S2XYZ0_CICAR	R.DSNEDLR.I	Y	79.49	847.367	7	-0.8	424.69	2	18.56	7688100	2	F2:6385	2	2	259	265			PEAKS DB
A0A1S2XYZ0|A0A1S2XYZ0_CICAR	K.LPAGTIAY.L	N	79.35	804.438	8	-1.5	403.226	2	41.99	37749000	2	F2:17673	2	2	247	254			PEAKS DB
A0A1S2XYZ0|A0A1S2XYZ0_CICAR	R.KSISSESEPF.N	N	79.33	1109.52	10	-1	555.769	2	35.02	243560000	2	F2:14310	2	2	360	369			PEAKS DB
A0A1S2XYZ0|A0A1S2XYZ0_CICAR	K.FQAFFPFANNNQQSYF.N	Y	77.04	1968.88	16	-0.4	985.447	2	69.94	10715000	2	F2:30992	2	2	279	294			PEAKS DB
A0A1S2XYZ0|A0A1S2XYZ0_CICAR	R.ANLSPGDVF.V	Y	75.58	918.445	9	-2.2	460.229	2	49.42	12294000	2	F2:21153	2	2	456	464			PEAKS DB
A0A1S2XYZ0|A0A1S2XYZ0_CICAR	R.EQIEELSK.H	N	74.26	974.492	8	-0.2	488.253	2	29.72	2424400000	2	F2:11709	10	10	345	352			PEAKS DB
A0A1S2XYZ0|A0A1S2XYZ0_CICAR	L.TVLNSNDR.N	Y	74.01	917.457	8	-1.8	459.735	2	21.29	1687600	2	F2:7697	2	2	227	234			PEAKS DB
A0A1S2XYZ0|A0A1S2XYZ0_CICAR	K.LPAGTIAYLAN.R	N	71	1102.6	11	-2.2	552.307	2	49.18	3358600	1	F1:21113	1	1	247	257			PEAKS DB
A0A1S2XYZ0|A0A1S2XYZ0_CICAR	K.SISSESEPFNLKR.R	Y	70.52	1492.75	13	-1.7	498.591	3	36.38	341660	2	F2:14877	1	1	361	373			PEAKS DB
A0A1S2XYZ0|A0A1S2XYZ0_CICAR	R.HQDPEERAR.L	Y	69.81	1136.53	9	1.4	379.852	3	13.15	0	1	F1:3901	0	0	115	123			PEAKS DB
A0A1S2XYZ0|A0A1S2XYZ0_CICAR	F.ENLQNYR.L	N	69.02	935.446	7	-1	468.73	2	26.28	60883000	2	F2:9999	2	2	188	194			PEAKS DB
A0A1S2XYZ0|A0A1S2XYZ0_CICAR	R.RQEHQREEEEETSSESQGRR.N	Y	68.75	2486.11	20	-0.2	622.535	4	15.61	670470	2	F2:5017	2	2	134	153			PEAKS DB
A0A1S2XYZ0|A0A1S2XYZ0_CICAR	K.ARPHTLF.L	Y	68.63	840.461	7	-0.5	421.237	2	32.67	3683400	2	F2:13108	2	2	200	206			PEAKS DB
A0A1S2XYZ0|A0A1S2XYZ0_CICAR	P.AGTIAYLANR.D	N	67.14	1048.57	10	-1.9	525.29	2	36.92	2743900	2	F2:15154	2	2	249	258			PEAKS DB
A0A1S2XYZ0|A0A1S2XYZ0_CICAR	M.LPHFNSR.A	N	65.5	869.451	7	0.1	435.733	2	45.3	8143400	2	F2:19193	2	2	415	421			PEAKS DB
A0A1S2XYZ0|A0A1S2XYZ0_CICAR	R.Q(-17.03)EHQREEEEETSSESQGRR.N	Y	64.98	2312.99	19	-1	579.253	4	19.58	158570	2	F2:6914	1	1	135	153	Pyro-glu from Q	Q1:Pyro-glu from Q:1000.00	PEAKS DB
A0A1S2XYZ0|A0A1S2XYZ0_CICAR	F.GINAQNNQR.N	N	63.49	1013.5	9	-0.9	507.757	2	15.83	615100	2	F2:5131	2	2	486	494			PEAKS DB
A0A1S2XYZ0|A0A1S2XYZ0_CICAR	N.ILEASFNAK.Y	Y	63.05	991.534	9	-1.9	496.773	2	35.49	3902600	2	F2:14433	2	2	301	309			PEAKS DB
A0A1S2XYZ0|A0A1S2XYZ0_CICAR	L.LEEPQQR.R	Y	62.7	898.451	7	2	450.234	2	35.4	1531000	2	F2:14341	2	2	318	324			PEAKS DB
A0A1S2XYZ0|A0A1S2XYZ0_CICAR	Y.LANRDSNEDLR.I	Y	61.9	1301.63	11	-0.2	434.885	3	20.57	0	2	F2:7354	0	0	255	265			PEAKS DB
A0A1S2XYZ0|A0A1S2XYZ0_CICAR	L.FENLQNYR.L	N	61.53	1082.51	8	0	542.264	2	35.24	520560	2	F2:14378	1	1	187	194			PEAKS DB
A0A1S2XYZ0|A0A1S2XYZ0_CICAR	K.LPAGTIAYL.A	N	56.38	917.522	9	-1.3	459.768	2	53.96	69219000	2	F2:23318	2	2	247	255			PEAKS DB
A0A1S2XYZ0|A0A1S2XYZ0_CICAR	K.AILTVLN.S	N	50.38	742.459	7	-0.6	743.466	1	52.3	4765600	2	F2:22660	2	2	224	230			PEAKS DB
A0A1S2XYZ0|A0A1S2XYZ0_CICAR	R.Q(-17.03)SHFANAQSQGSQ.R	Y	49.19	1371.58	13	-0.3	686.797	2	25.31	187290	2	F2:9623	1	1	533	545	Pyro-glu from Q	Q1:Pyro-glu from Q:1000.00	PEAKS DB
A0A1S2XYZ0|A0A1S2XYZ0_CICAR	R.S(+27.99)PIYSNK.F	Y	47.86	835.408	7	0.5	418.711	2	15.64	1229200	2	F2:4941	1	1	375	381	Formylation	S1:Formylation:34.81	PEAKS DB
A0A1S2XYZ0|A0A1S2XYZ0_CICAR	K.SISSESEPF.N	N	46.44	981.429	9	-0.3	491.722	2	41.6	16229000	2	F2:17321	1	1	361	369			PEAKS DB
sp|Q9SMJ4|LEG_CICAR	R.GSRQEEDEDEDEK.R	N	147.32	1564.61	13	0.8	522.545	3	14.77	1149400	1	F1:4657	3	3	266	278			PEAKS DB
sp|Q9SMJ4|LEG_CICAR	R.LHQNIGSSSSPDIYNPQAGR.I	N	146.37	2140.03	20	-0.9	1071.02	2	33.87	7711700000	1	F1:13645	12	12	322	341			PEAKS DB
sp|Q9SMJ4|LEG_CICAR	R.IKSEGGLIETWNPSNK.Q	N	135.34	1771.91	16	-1.1	886.962	2	42.54	847340000	1	F1:17965	7	7	45	60			PEAKS DB
sp|Q9SMJ4|LEG_CICAR	R.YQQEGSEEEENEGGNIFSGFK.R	Y	130.31	2377	21	-1.8	1189.5	2	49.25	3994800000	1	F1:21380	7	7	194	214			PEAKS DB
sp|Q9SMJ4|LEG_CICAR	K.SEGGLIETWNPSNK.Q	N	127.54	1530.73	14	1.3	766.374	2	45.2	7338200000	2	F2:19057	13	13	47	60			PEAKS DB
sp|Q9SMJ4|LEG_CICAR	R.Q(-17.03)EEDEDEDEKR.Q	N	126.07	1403.53	11	-0.2	702.773	2	19.71	6241300	1	F1:6986	2	2	269	279	Pyro-glu from Q	Q1:Pyro-glu from Q:1000.00	PEAKS DB
sp|Q9SMJ4|LEG_CICAR	R.YQQEGSEEEENEGGNIFSGFKR.D	Y	124.21	2533.1	22	-1.2	845.373	3	45.09	59838000	1	F1:19118	2	2	194	215			PEAKS DB
sp|Q9SMJ4|LEG_CICAR	R.FYLAGNHEQEFLRYQQEGSEEEENEGGNIFSGFKR.D	Y	124.11	4137.87	35	0.4	1035.48	4	51.95	8095900	2	F2:22433	2	2	181	215			PEAKS DB
sp|Q9SMJ4|LEG_CICAR	R.RFYLAGNHEQEFLR.Y	Y	121.11	1778.89	14	3.9	593.971	3	40.81	1525500000	2	F2:16929	9	9	180	193			PEAKS DB
sp|Q9SMJ4|LEG_CICAR	R.FYLAGNHEQEFLR.Y	Y	120.4	1622.78	13	-0.2	812.399	2	44.1	5261900000	2	F2:18552	5	5	181	193			PEAKS DB
sp|Q9SMJ4|LEG_CICAR	R.DFLEDALNVNR.R	N	119.36	1304.64	11	-1.8	653.324	2	56.8	12334000000	1	F1:24856	9	9	216	226			PEAKS DB
sp|Q9SMJ4|LEG_CICAR	R.GSRQEEDEDEDEKRQPHR.H	N	118.81	2238.98	18	-0.3	747.335	3	15.64	340740000	2	F2:5031	12	12	266	283			PEAKS DB
sp|Q9SMJ4|LEG_CICAR	R.YQQEGSEEEENEGGNIFSGF.K	Y	117.92	2248.9	20	-0.5	1125.46	2	58.29	36995000	1	F1:25513	3	3	194	213			PEAKS DB
sp|Q9SMJ4|LEG_CICAR	R.ALIVPQNFAIAAKSLSDR.F	N	117.4	1913.07	18	-1.5	638.697	3	54.56	1296200	2	F2:23666	1	1	413	430			PEAKS DB
sp|Q9SMJ4|LEG_CICAR	N.IGSSSSPDIYNPQAGR.I	N	115.41	1647.79	16	-0.2	824.9	2	34.42	72364000	2	F2:13875	2	2	326	341			PEAKS DB
sp|Q9SMJ4|LEG_CICAR	F.NDQDTPVIAVSLIDTSSFQNQLDQMPR.R	N	115.17	3031.46	27	-1.1	1011.49	3	64	17159000	2	F2:28224	2	2	153	179			PEAKS DB
sp|Q9SMJ4|LEG_CICAR	K.NAM(+15.99)FVPHYNLNAN.S	N	114.92	1519.69	13	-0.7	760.851	2	41.29	28528000	2	F2:17183	2	2	368	380	Oxidation (M)	M3:Oxidation (M):1000.00	PEAKS DB
sp|Q9SMJ4|LEG_CICAR	L.IDTSSFQNQLDQMPR.R	N	113.4	1778.83	15	-0.5	890.42	2	47.89	2897800	2	F2:20454	1	1	165	179			PEAKS DB
sp|Q9SMJ4|LEG_CICAR	K.RDFLEDALNVNR.R	N	113.34	1460.74	12	0.6	487.92	3	49.53	1480300000	2	F2:21173	6	6	215	226			PEAKS DB
sp|Q9SMJ4|LEG_CICAR	R.NEDEEKGAIVK.V	N	110.21	1230.61	11	-0.4	616.312	2	20.6	1304000000	1	F1:7385	4	4	236	246			PEAKS DB
sp|Q9SMJ4|LEG_CICAR	F.WMFNDQDTPVIAVSLIDTSSFQNQLDQMPR.R	N	109.85	3495.64	30	-0.8	1166.22	3	71.94	14060000	1	F1:32042	2	2	150	179			PEAKS DB
sp|Q9SMJ4|LEG_CICAR	K.NAMFVPHYNLNANSILYALK.G	N	109.65	2292.17	20	-1.9	765.063	3	60.55	3491200	1	F1:26699	2	2	368	387			PEAKS DB
sp|Q9SMJ4|LEG_CICAR	K.NAMFVPHYNLNAN.S	N	109.53	1503.69	13	-0.7	752.853	2	45.9	110890000	2	F2:19417	2	2	368	380			PEAKS DB
sp|Q9SMJ4|LEG_CICAR	K.GNSVFDGELEAGR.A	N	108.79	1349.62	13	-0.7	675.817	2	42.44	3019700000	2	F2:17802	5	5	400	412			PEAKS DB
sp|Q9SMJ4|LEG_CICAR	L.RYQQEGSEEEENEGGNIFSGFK.R	Y	108.46	2533.1	22	-0.3	845.374	3	45.36	47141000	2	F2:19174	2	2	193	214			PEAKS DB
sp|Q9SMJ4|LEG_CICAR	R.GSRQEEDEDEDEKR.Q	N	107.29	1720.71	14	1.6	574.579	3	14.68	9371400	2	F2:4561	8	8	266	279			PEAKS DB
sp|Q9SMJ4|LEG_CICAR	R.ALIVPQNFAIAAK.S	N	106.73	1354.8	13	-1.9	678.405	2	52.87	3551200000	2	F2:22876	8	8	413	425			PEAKS DB
sp|Q9SMJ4|LEG_CICAR	F.GMVFPGC(+57.02)VETFEEPR.E	N	106.31	1753.78	15	-1.5	585.6	3	52.3	269780000	2	F2:22579	4	4	101	115	Carbamidomethylation	C7:Carbamidomethylation:1000.00	PEAKS DB
sp|Q9SMJ4|LEG_CICAR	R.DFLEDALNVNRR.I	N	105.81	1460.74	12	-0.7	731.375	2	51.44	5782400000	2	F2:22099	13	13	216	227			PEAKS DB
sp|Q9SMJ4|LEG_CICAR	K.NAMFVPHYNLNANSILY.A	N	105.11	1979.96	17	-0.8	990.985	2	58.13	323630000	1	F1:25460	4	4	368	384			PEAKS DB
sp|Q9SMJ4|LEG_CICAR	F.YLAGNHEQEFLR.Y	Y	104.07	1475.72	12	-0.3	738.865	2	44.07	34289000	2	F2:18611	4	4	182	193			PEAKS DB
sp|Q9SMJ4|LEG_CICAR	R.LHQNIGSSSSPDIYN.P	N	104	1630.76	15	0	816.387	2	33.5	22139000	2	F2:13474	4	4	322	336			PEAKS DB
sp|Q9SMJ4|LEG_CICAR	K.RDFLEDALNVNRR.I	N	102.03	1616.84	13	-0.7	539.953	3	45.94	352960000	2	F2:19437	6	6	215	227			PEAKS DB
sp|Q9SMJ4|LEG_CICAR	M.VFPGC(+57.02)VETFEEPR.E	N	101.51	1565.72	13	-1.3	783.865	2	46.29	121570000	2	F2:19713	2	2	103	115	Carbamidomethylation	C5:Carbamidomethylation:1000.00	PEAKS DB
sp|Q9SMJ4|LEG_CICAR	R.QEEDEDEDEKRQPHR.H	N	101.23	1938.83	15	-0.3	970.422	2	15.7	872980000	2	F2:5078	12	12	269	283			PEAKS DB
sp|Q9SMJ4|LEG_CICAR	K.NAMFVPHYNLN.A	N	101.1	1318.61	11	-0.9	660.313	2	46.41	4815500	2	F2:19739	2	2	368	378			PEAKS DB
sp|Q9SMJ4|LEG_CICAR	Y.LAGNHEQEFLR.Y	Y	99.84	1312.65	11	-0.2	657.333	2	31.77	2169600000	2	F2:12626	6	6	183	193			PEAKS DB
sp|Q9SMJ4|LEG_CICAR	S.SSSPDIYNPQAGR.I	N	98.32	1390.65	13	0.4	696.331	2	31.71	8269400	2	F2:12604	2	2	329	341			PEAKS DB
sp|Q9SMJ4|LEG_CICAR	S.PDIYNPQAGR.I	N	98.18	1129.55	10	-0.6	565.783	2	33.56	5742100	2	F2:13539	2	2	332	341			PEAKS DB
sp|Q9SMJ4|LEG_CICAR	R.NEDEEKGAIVKVK.G	N	98.05	1457.77	13	-1.3	486.931	3	23.25	5815300	2	F2:8627	4	4	236	248			PEAKS DB
sp|Q9SMJ4|LEG_CICAR	K.NAM(+15.99)FVPHYNLNANSILY.A	N	98	1995.95	17	-0.1	998.983	2	54.83	80195000	1	F1:23827	2	2	368	384	Oxidation (M)	M3:Oxidation (M):1000.00	PEAKS DB
sp|Q9SMJ4|LEG_CICAR	F.GM(+15.99)VFPGC(+57.02)VETFEEPR.E	N	97.82	1769.78	15	-1.1	885.894	2	47.56	17439000	2	F2:20342	1	1	101	115	Oxidation (M); Carbamidomethylation	M2:Oxidation (M):1000.00;C7:Carbamidomethylation:1000.00	PEAKS DB
sp|Q9SMJ4|LEG_CICAR	R.YQQEGSEEEENEGGNIFSGFKRDFLEDALNVNRR.I	Y	97.01	3975.83	34	-1.4	994.962	4	59.45	1590400	2	F2:26034	1	1	194	227			PEAKS DB
sp|Q9SMJ4|LEG_CICAR	R.Q(-17.03)EEDEDEDEKRQPHR.H	N	97.01	1921.8	15	-0.4	641.608	3	18.16	574970000	2	F2:6215	13	13	269	283	Pyro-glu from Q	Q1:Pyro-glu from Q:1000.00	PEAKS DB
sp|Q9SMJ4|LEG_CICAR	K.N(+27.99)AM(+15.99)FVPHYNLNANSILY.A	N	96.82	2023.95	17	-0.8	1012.98	2	58.96	72894000	2	F2:25805	6	6	368	384	Formylation; Oxidation (M)	N1:Formylation:1000.00;M3:Oxidation (M):1000.00	PEAKS DB
sp|Q9SMJ4|LEG_CICAR	T.FEEPRESEQGEGSK.F	N	96.55	1607.71	14	-0.4	536.909	3	23.21	3694400	2	F2:8612	2	2	111	124			PEAKS DB
sp|Q9SMJ4|LEG_CICAR	D.NGFEETIC(+57.02)TAR.L	N	96.3	1296.58	11	-1.1	649.295	2	41.84	403860000	2	F2:17440	4	4	311	321	Carbamidomethylation	C8:Carbamidomethylation:1000.00	PEAKS DB
sp|Q9SMJ4|LEG_CICAR	N.GFEETIC(+57.02)TAR.L	N	95.53	1182.53	10	-1.3	592.274	2	37	2788200000	2	F2:15183	10	10	312	321	Carbamidomethylation	C7:Carbamidomethylation:1000.00	PEAKS DB
sp|Q9SMJ4|LEG_CICAR	K.RGSRQEEDEDEDEKR.Q	N	95.11	1876.81	15	1.9	470.212	4	13.48	261750	2	F2:4027	2	2	265	279			PEAKS DB
sp|Q9SMJ4|LEG_CICAR	K.SLSDRFSYVAFK.T	N	94.99	1418.72	12	-2.4	473.913	3	46.73	3988400	1	F1:19970	2	2	426	437			PEAKS DB
sp|Q9SMJ4|LEG_CICAR	R.IVNKLQGRNEDEEKGAIVK.V	N	94.5	2139.16	19	0.1	535.798	4	25.02	22914000	2	F2:9471	4	4	228	246			PEAKS DB
sp|Q9SMJ4|LEG_CICAR	L.AGNHEQEFLR.Y	Y	94.47	1199.57	10	-0.9	600.791	2	31.74	64345000	2	F2:12642	8	8	184	193			PEAKS DB
sp|Q9SMJ4|LEG_CICAR	K.N(+27.99)AM(+15.99)FVPHYNLNAN.S	N	94.26	1547.68	13	-1.2	774.848	2	45.97	7199900	2	F2:19547	2	2	368	380	Formylation; Oxidation (M)	N1:Formylation:1000.00;M3:Oxidation (M):1000.00	PEAKS DB
sp|Q9SMJ4|LEG_CICAR	A.GNHEQEFLR.Y	Y	93.84	1128.53	9	-0.8	565.273	2	31.77	21866000	2	F2:12666	5	5	185	193			PEAKS DB
sp|Q9SMJ4|LEG_CICAR	K.SEGGLIETWNPSN.K	N	92.85	1402.64	13	-2	702.324	2	49.73	9471900	2	F2:21298	2	2	47	59			PEAKS DB
sp|Q9SMJ4|LEG_CICAR	H.Q(+27.99)RSPEIFIQQGNGYFGM(+15.99)VFPGC(+57.02)VETFEEPRESEQGEGSK.F	Y	92.7	4494.02	39	-4.5	1499.01	3	62.25	32415000	2	F2:27424	4	4	86	124	Formylation; Oxidation (M); Carbamidomethylation	Q1:Formylation:89.28;M17:Oxidation (M):1000.00;C22:Carbamidomethylation:1000.00	PEAKS DB
sp|Q9SMJ4|LEG_CICAR	R.EGDIIAVPTGVVF.W	N	92.55	1315.7	13	-0.7	658.858	2	65.85	3714200000	2	F2:29129	2	2	137	149			PEAKS DB
sp|Q9SMJ4|LEG_CICAR	R.HSRQDEDEDEKR.Q	N	92.46	1542.67	12	2	386.675	4	11.7	1888600	2	F2:3207	3	3	284	295			PEAKS DB
sp|Q9SMJ4|LEG_CICAR	R.IKSEGGLIETWN.P	N	92.15	1345.69	12	-1.2	673.85	2	45.05	7160900	2	F2:19098	2	2	45	56			PEAKS DB
sp|Q9SMJ4|LEG_CICAR	K.LSAEFGSLHK.N	N	91.86	1087.57	10	-1.5	544.79	2	33.07	2840100000	2	F2:13308	11	11	358	367			PEAKS DB
sp|Q9SMJ4|LEG_CICAR	R.FREGDIIAVPTGVVFW.M	N	91.16	1804.95	16	0.6	903.483	2	67.48	211970000	2	F2:29988	3	3	135	150			PEAKS DB
sp|Q9SMJ4|LEG_CICAR	R.EGDIIAVPTGVVFW.M	N	90.61	1501.78	14	-0.8	751.898	2	71.39	94077000	2	F2:31824	2	2	137	150			PEAKS DB
sp|Q9SMJ4|LEG_CICAR	A.C(+57.02)AGVALSR.A	N	89.44	832.423	8	-0.9	417.218	2	25.71	2127100000	2	F2:9801	10	10	64	71	Carbamidomethylation	C1:Carbamidomethylation:1000.00	PEAKS DB
sp|Q9SMJ4|LEG_CICAR	R.GSRQEEDEDEDEKRQPH.R	N	88.83	2082.88	17	-1.7	521.727	4	15.73	5771900	1	F1:5111	2	2	266	282			PEAKS DB
sp|Q9SMJ4|LEG_CICAR	R.FREGDIIAVPTGVVF.W	N	88.65	1618.87	15	-1.2	810.442	2	63.08	13329000000	2	F2:27806	7	7	135	149			PEAKS DB
sp|Q9SMJ4|LEG_CICAR	R.YQQEGSEEEENEGGNIF.S	Y	88.65	1957.78	17	-0.9	979.897	2	46.22	1317200000	2	F2:19638	5	5	194	210			PEAKS DB
sp|Q9SMJ4|LEG_CICAR	R.QEEDEDEDEKR.Q	N	88.47	1420.56	11	2.6	711.289	2	15.01	2323300	2	F2:4714	3	3	269	279			PEAKS DB
sp|Q9SMJ4|LEG_CICAR	R.NEDEEKGAIVKVKGG.L	N	88.03	1571.82	15	-0.8	524.945	3	23.58	2282900	2	F2:8791	2	2	236	250			PEAKS DB
sp|Q9SMJ4|LEG_CICAR	R.GSRQEEDEDEDEKRQ.P	N	87.47	1848.77	15	2.2	463.201	4	14.77	296840	2	F2:4620	2	2	266	280			PEAKS DB
sp|Q9SMJ4|LEG_CICAR	N.SVFDGELEAGR.A	N	87.28	1178.56	11	-0.4	590.285	2	41.32	93067000	2	F2:17228	2	2	402	412			PEAKS DB
sp|Q9SMJ4|LEG_CICAR	F.GM(+15.99)VFPGC(+57.02)VETFEEPRESEQGEGSK.F	N	86.74	2701.16	24	-1.5	901.394	3	43.93	25352000	1	F1:18590	2	2	101	124	Oxidation (M); Carbamidomethylation	M2:Oxidation (M):1000.00;C7:Carbamidomethylation:1000.00	PEAKS DB
sp|Q9SMJ4|LEG_CICAR	R.FSYVAFK.T	N	86.17	860.443	7	-1.2	431.228	2	44.74	5180700000	2	F2:18917	6	6	431	437			PEAKS DB
sp|Q9SMJ4|LEG_CICAR	M.VFPGC(+57.02)VETFEEPRESEQGEGSK.F	N	85.86	2497.11	22	-0.7	833.376	3	41.86	86710000	2	F2:17531	2	2	103	124	Carbamidomethylation	C5:Carbamidomethylation:1000.00	PEAKS DB
sp|Q9SMJ4|LEG_CICAR	F.GMVFPGC(+57.02)VETFEEPRESEQGEGSK.F	N	85.84	2685.17	24	-1	896.063	3	47.76	254410000	2	F2:20429	2	2	101	124	Carbamidomethylation	C7:Carbamidomethylation:1000.00	PEAKS DB
sp|Q9SMJ4|LEG_CICAR	R.GSRQEEDEDEDEKRQP.H	N	85.81	1945.82	16	-0.6	487.463	4	17.46	381030	2	F2:5899	2	2	266	281			PEAKS DB
sp|Q9SMJ4|LEG_CICAR	R.HSRQDEDEDEK.R	N	85.74	1386.56	11	0.9	463.196	3	11.36	121520	2	F2:3017	1	1	284	294			PEAKS DB
sp|Q9SMJ4|LEG_CICAR	R.Q(-17.03)DEDEDEKR.Q	N	84.68	1145.45	9	0.2	573.731	2	16.9	8220300	2	F2:5600	2	2	287	295	Pyro-glu from Q	Q1:Pyro-glu from Q:1000.00	PEAKS DB
sp|Q9SMJ4|LEG_CICAR	K.SEGGLIETWN.P	N	84.55	1104.51	10	-1.2	553.261	2	49.11	16752000	2	F2:21042	2	2	47	56			PEAKS DB
sp|Q9SMJ4|LEG_CICAR	G.FEETIC(+57.02)TAR.L	N	83.56	1125.51	9	0.3	563.764	2	31.69	3939900	2	F2:12618	2	2	313	321	Carbamidomethylation	C6:Carbamidomethylation:1000.00	PEAKS DB
sp|Q9SMJ4|LEG_CICAR	F.QNQLDQMPR.R	N	83.55	1128.53	9	-0.9	565.274	2	31.18	33883000	2	F2:12479	2	2	171	179			PEAKS DB
sp|Q9SMJ4|LEG_CICAR	R.NEDEEKGAIVKVKG.G	N	83.5	1514.79	14	-0.7	505.938	3	23.34	5098400	2	F2:8670	2	2	236	249			PEAKS DB
sp|Q9SMJ4|LEG_CICAR	R.Q(-17.03)EEDEDEDEKRQPH.R	N	83.21	1765.7	14	0.2	589.575	3	19.56	1276000	2	F2:6869	2	2	269	282	Pyro-glu from Q	Q1:Pyro-glu from Q:1000.00	PEAKS DB
sp|Q9SMJ4|LEG_CICAR	N.EDEEKGAIVK.V	N	83	1116.57	10	0.4	559.291	2	20.55	10437000	2	F2:7308	8	8	237	246			PEAKS DB
sp|Q9SMJ4|LEG_CICAR	R.ALIVPQNF.A	N	82.49	900.507	8	-0.6	451.26	2	52.61	861670000	2	F2:22671	2	2	413	420			PEAKS DB
sp|Q9SMJ4|LEG_CICAR	F.QNQLDQM(+15.99)PR.R	N	82.46	1144.53	9	0	573.272	2	21.65	7776300	2	F2:7844	2	2	171	179	Oxidation (M)	M7:Oxidation (M):1000.00	PEAKS DB
sp|Q9SMJ4|LEG_CICAR	T.TPPEKEPR.Q	N	82.41	952.498	8	0.3	477.256	2	38.18	23821000	2	F2:15741	4	4	255	262			PEAKS DB
sp|Q9SMJ4|LEG_CICAR	G.SRQEEDEDEDEKRQPHR.H	N	82.25	2181.96	17	1.9	546.499	4	15.48	0	2	F2:4949	0	0	267	283			PEAKS DB
sp|Q9SMJ4|LEG_CICAR	L.SAEFGSLHK.N	N	81.91	974.482	9	-0.8	488.248	2	33.86	86947000	2	F2:13660	8	8	359	367			PEAKS DB
sp|Q9SMJ4|LEG_CICAR	F.Q(-17.03)NQLDQMPR.R	N	81.84	1111.51	9	-0.7	556.761	2	38.08	4619000	2	F2:15709	2	2	171	179	Pyro-glu from Q	Q1:Pyro-glu from Q:1000.00	PEAKS DB
sp|Q9SMJ4|LEG_CICAR	E.DEDEDEKRQPHR.H	N	81.66	1552.69	12	0.3	518.57	3	15.64	6337100	2	F2:5048	6	6	272	283			PEAKS DB
sp|Q9SMJ4|LEG_CICAR	R.RIVNKLQGR.N	N	81.25	1082.67	9	0.8	361.897	3	18.86	1158700	2	F2:6547	2	2	227	235			PEAKS DB
sp|Q9SMJ4|LEG_CICAR	D.EDEDEKRQPHR.H	N	80.6	1437.66	11	-0.4	480.227	3	16.69	2544000	2	F2:5516	3	3	273	283			PEAKS DB
sp|Q9SMJ4|LEG_CICAR	R.DFLEDALNVN.R	N	80.24	1148.53	10	-1	575.274	2	59.36	25491000	2	F2:25947	2	2	216	225			PEAKS DB
sp|Q9SMJ4|LEG_CICAR	G.GLIETWNPSNK.Q	N	80.02	1257.64	11	-2.2	629.824	2	44.3	1564000	1	F1:18803	1	1	50	60			PEAKS DB
sp|Q9SMJ4|LEG_CICAR	K.LSAEFGSLHKN.A	N	79.81	1201.61	11	-1.7	601.811	2	32.33	122650000	2	F2:12915	7	7	358	368			PEAKS DB
sp|Q9SMJ4|LEG_CICAR	R.QEEDEDEDEKRQPH.R	N	79.57	1782.73	14	0	446.69	4	15.87	2748900	2	F2:5141	4	4	269	282			PEAKS DB
sp|Q9SMJ4|LEG_CICAR	R.QEEDEDEDEK.R	N	79.28	1264.46	10	1.9	633.237	2	15.08	311560	2	F2:4754	2	2	269	278			PEAKS DB
sp|Q9SMJ4|LEG_CICAR	R.QDEDEDEKR.Q	N	77.72	1162.47	9	2.3	388.499	3	12.79	6089100	2	F2:3691	3	3	287	295			PEAKS DB
sp|Q9SMJ4|LEG_CICAR	D.FLEDALNVNR.R	N	77.31	1189.61	10	-3.5	595.81	2	43.05	0	2	F2:18100	0	0	217	226			PEAKS DB
sp|Q9SMJ4|LEG_CICAR	R.RFYLAGN.H	N	76.8	839.429	7	-2.1	420.721	2	37.26	10752000	2	F2:15271	3	3	180	186			PEAKS DB
sp|Q9SMJ4|LEG_CICAR	F.LEDALNVNR.R	N	76.26	1042.54	9	-1	522.277	2	55.05	7414100	2	F2:23967	2	2	218	226			PEAKS DB
sp|Q9SMJ4|LEG_CICAR	K.LSAEFGSLH.K	N	76.01	959.471	9	-2.1	480.742	2	39.56	3228500	2	F2:16413	1	1	358	366			PEAKS DB
sp|Q9SMJ4|LEG_CICAR	N.E(-18.01)DEEK(+27.99)GAIVK.V	N	75.19	1126.55	10	0.5	564.283	2	20.55	1173200	2	F2:7345	3	3	237	246	Pyro-glu from E; Formylation	E1:Pyro-glu from E:1000.00;K5:Formylation:79.02	PEAKS DB
sp|Q9SMJ4|LEG_CICAR	F.LEDALNVNRR.I	N	74.79	1198.64	10	-0.7	600.328	2	51.44	82349000	2	F2:22150	2	2	218	227			PEAKS DB
sp|Q9SMJ4|LEG_CICAR	F.EETIC(+57.02)TAR.L	N	74.24	978.444	8	0.9	490.23	2	36.01	4060400	2	F2:14712	2	2	314	321	Carbamidomethylation	C5:Carbamidomethylation:1000.00	PEAKS DB
sp|Q9SMJ4|LEG_CICAR	H.Q(+27.99)RSPEIFIQQGNGYFGM(+15.99)VFPGC(+57.02)VETFEEPR.E	Y	74.02	3562.63	30	-3.5	1188.55	3	65.91	43008000	2	F2:29119	3	3	86	115	Formylation; Oxidation (M); Carbamidomethylation	Q1:Formylation:1000.00;M17:Oxidation (M):1000.00;C22:Carbamidomethylation:1000.00	PEAKS DB
sp|Q9SMJ4|LEG_CICAR	E.EDEDEDEKRQPHR.H	N	73.97	1681.73	13	-1.3	561.583	3	15.7	1517400	2	F2:5071	4	4	271	283			PEAKS DB
sp|Q9SMJ4|LEG_CICAR	S.RQEEDEDEDEKRQPHR.H	N	73.77	2094.93	16	1.8	524.741	4	14.82	152900	1	F1:4698	2	2	268	283			PEAKS DB
sp|Q9SMJ4|LEG_CICAR	R.IVNKLQGR.N	N	72.9	926.566	8	0	464.29	2	19.43	9145300	2	F2:6807	4	4	228	235			PEAKS DB
sp|Q9SMJ4|LEG_CICAR	S.VFDGELEAGR.A	N	72.61	1091.52	10	-0.5	546.769	2	35.85	5717500	2	F2:14640	2	2	403	412			PEAKS DB
sp|Q9SMJ4|LEG_CICAR	T.PPEKEPR.Q	N	72.44	851.45	7	-0.6	426.732	2	38.21	26953000	2	F2:15691	4	4	256	262			PEAKS DB
sp|Q9SMJ4|LEG_CICAR	R.HSRQDEDEDEKRQ.P	N	72.09	1670.72	13	1	418.689	4	11.82	57458	2	F2:3233	1	1	284	296			PEAKS DB
sp|Q9SMJ4|LEG_CICAR	N.GFEETIC(+31.99)TAR.L	N	71.75	1157.5	10	-0.8	579.758	2	38.03	1386900	1	F1:15755	1	1	312	321	Dioxidation (C)	C7:Dioxidation (C):1000.00	PEAKS DB
sp|Q9SMJ4|LEG_CICAR	R.QDEDEDEK.R	N	70.91	1006.37	8	0.9	504.194	2	12.04	341130	2	F2:3399	2	2	287	294			PEAKS DB
sp|Q9SMJ4|LEG_CICAR	R.E(-18.01)GDIIAVPTGVVF.W	N	70.02	1297.69	13	-0.2	649.853	2	70.85	33539000	2	F2:31590	5	5	137	149	Pyro-glu from E	E1:Pyro-glu from E:1000.00	PEAKS DB
sp|Q9SMJ4|LEG_CICAR	R.Q(-17.03)DEDEDEKRQ.P	N	69.66	1273.51	10	-0.7	637.76	2	16.84	143080	2	F2:5614	1	1	287	296	Pyro-glu from Q	Q1:Pyro-glu from Q:1000.00	PEAKS DB
sp|Q9SMJ4|LEG_CICAR	N.EGGNIFSGFK.R	N	69.41	1054.51	10	-0.6	528.261	2	48.06	6154500	2	F2:20534	2	2	205	214			PEAKS DB
sp|Q9SMJ4|LEG_CICAR	R.FREGDIIAVPT.G	N	69.06	1216.65	11	-0.2	609.33	2	45.85	6232600	2	F2:19457	2	2	135	145			PEAKS DB
sp|Q9SMJ4|LEG_CICAR	R.QEEDEDEDEKRQ.P	N	67.82	1548.62	12	2	517.214	3	15.01	153570	2	F2:4742	2	2	269	280			PEAKS DB
sp|Q9SMJ4|LEG_CICAR	D.E(-18.01)DEDEKRQPHR.H	N	67.47	1419.65	11	0.6	474.224	3	15.73	136950	1	F1:5118	1	1	273	283	Pyro-glu from E	E1:Pyro-glu from E:1000.00	PEAKS DB
sp|Q9SMJ4|LEG_CICAR	R.QEEDEDEDEKRQP.H	N	67.27	1645.67	13	-1	549.563	3	18.28	633920	2	F2:6285	2	2	269	281			PEAKS DB
sp|Q9SMJ4|LEG_CICAR	C.K(+27.99)GNSVFDGELEAGR.A	N	67.25	1505.71	14	0	753.863	2	48.9	3308400	2	F2:20734	1	1	399	412	Formylation	K1:Formylation:1000.00	PEAKS DB
sp|Q9SMJ4|LEG_CICAR	F.A(+27.99)C(+15.99)AGVALSR.A	Y	67.02	890.428	9	-1.8	446.221	2	28.81	44897000	2	F2:11241	2	2	63	71	Formylation; Oxidation (C)	A1:Formylation:1000.00;C2:Oxidation (C):1000.00	PEAKS DB
sp|Q9SMJ4|LEG_CICAR	R.DNGFEETIC(+57.02)TAR.L	N	66.13	1411.6	12	-1.5	706.808	2	46.42	8586700	1	F1:19809	2	2	310	321	Carbamidomethylation	C9:Carbamidomethylation:1000.00	PEAKS DB
sp|Q9SMJ4|LEG_CICAR	S.AEFGSLHK.N	N	65.97	887.45	8	-0.2	444.732	2	33.86	15457000	2	F2:13672	2	2	360	367			PEAKS DB
sp|Q9SMJ4|LEG_CICAR	L.EDALNVNRR.I	N	65.84	1085.56	9	-4.4	543.784	2	51.5	19989000	2	F2:22147	2	2	219	227			PEAKS DB
sp|Q9SMJ4|LEG_CICAR	R.YQQEGSEEEEN.E	Y	64.9	1340.5	11	0.5	671.258	2	20.03	152370	2	F2:7125	1	1	194	204			PEAKS DB
sp|Q9SMJ4|LEG_CICAR	E.DEDEKRQPHR.H	N	64.31	1308.62	10	-1.6	437.212	3	16.76	2332600	1	F1:5597	3	3	274	283			PEAKS DB
sp|Q9SMJ4|LEG_CICAR	R.QDEDEDEKRQP.H	N	63.73	1387.59	11	-0.8	463.535	3	16.52	207490	1	F1:5488	1	1	287	297			PEAKS DB
sp|Q9SMJ4|LEG_CICAR	E.NEGGNIFSGFKRDFLEDALNVNR.R	N	63.47	2611.28	23	-4.3	871.429	3	55.29	0	2	F2:24044	0	0	204	226			PEAKS DB
sp|Q9SMJ4|LEG_CICAR	N.EC(+57.02)QLEHLNALKPDNR.I	Y	61.63	1835.89	15	4.9	612.975	3	40.25	28702000	1	F1:16798	1	1	30	44	Carbamidomethylation	C2:Carbamidomethylation:1000.00	PEAKS DB
sp|Q9SMJ4|LEG_CICAR	S.DSHQKVNRFR.E	N	61.39	1285.66	10	0.8	322.423	4	16.49	102190	1	F1:5493	1	1	127	136			PEAKS DB
sp|Q9SMJ4|LEG_CICAR	E.DEEKGAIVK.V	N	61.34	987.524	9	-1	494.769	2	20.63	7718600	1	F1:7410	3	3	238	246			PEAKS DB
sp|Q9SMJ4|LEG_CICAR	K.LQGRNEDEEKGAIVK.V	N	60.51	1684.87	15	-0.2	562.632	3	22.01	702000	2	F2:8011	2	2	232	246			PEAKS DB
sp|Q9SMJ4|LEG_CICAR	R.QDEDEDEKRQ.P	N	60.01	1290.53	10	-0.1	431.185	3	12.95	152010	2	F2:3752	2	2	287	296			PEAKS DB
sp|Q9SMJ4|LEG_CICAR	R.E(-18.01)GDIIAVPTGVVFW.M	N	58.8	1483.77	14	-1.2	742.892	2	79.48	291230	2	F2:35570	2	2	137	150	Pyro-glu from E	E1:Pyro-glu from E:1000.00	PEAKS DB
sp|Q9SMJ4|LEG_CICAR	R.ALIVPQN.F	N	58.49	753.438	7	-0.4	754.445	1	36.38	2295200	1	F1:14955	2	2	413	419			PEAKS DB
sp|Q9SMJ4|LEG_CICAR	N.HEQEFLR.Y	Y	58.19	957.467	7	-1.4	479.74	2	27.2	24434000	1	F1:10547	2	2	187	193			PEAKS DB
sp|Q9SMJ4|LEG_CICAR	R.QEEDEDEDEKRQPHRH.S	N	57.97	2075.89	16	2.4	519.981	4	13.61	159090	2	F2:4077	2	2	269	284			PEAKS DB
sp|Q9SMJ4|LEG_CICAR	R.LHQNIGSS.S	N	57.91	854.425	8	-0.1	428.219	2	18.66	290630	2	F2:6474	2	2	322	329			PEAKS DB
sp|Q9SMJ4|LEG_CICAR	Q.NFAIAAK.S	N	57.26	733.412	7	-2.6	367.712	2	31.28	2421600	1	F1:12482	2	2	419	425			PEAKS DB
sp|Q9SMJ4|LEG_CICAR	R.DFLEDALN.V	N	56.81	935.424	8	-0.9	468.719	2	55.05	25252000	2	F2:23865	2	2	216	223			PEAKS DB
sp|Q9SMJ4|LEG_CICAR	R.EGDIIAVPTGVVFWM.F	N	55.96	1632.82	15	-1.4	817.417	2	75.1	626470	2	F2:33509	2	2	137	151			PEAKS DB
sp|Q9SMJ4|LEG_CICAR	R.ESEQGEGSK.F	N	55.15	949.399	9	-1.4	475.706	2	4.78	1016600	1	F1:1166	6	6	116	124			PEAKS DB
sp|Q9SMJ4|LEG_CICAR	Q.EEDEDEDEKRQPHR.H	N	53.72	1810.77	14	2.3	453.701	4	15.27	153620	2	F2:4863	2	2	270	283			PEAKS DB
sp|Q9SMJ4|LEG_CICAR	L.QTFLHQRSPEIFIQQGNGYFGM(+31.99)VFPGC(+47.98)VETFEEPR.E	Y	52.68	4167.91	35	-1.2	1042.98	4	63.79	0	1	F1:28243	0	0	81	115	Dioxidation (M); Trioxidation (C)	M22:Dioxidation (M):1000.00;C27:Trioxidation (C):1000.00	PEAKS DB
sp|Q9SMJ4|LEG_CICAR	K.LQGRNEDEEK.G	N	51.85	1216.57	10	-0.5	406.53	3	14.36	0	2	F2:4431	0	0	232	241			PEAKS DB
sp|Q9SMJ4|LEG_CICAR	R.E(-18.01)GDIIAVPTGVV.F	N	51.69	1150.62	12	-1.2	576.318	2	63.66	23254000	1	F1:28158	2	2	137	148	Pyro-glu from E	E1:Pyro-glu from E:1000.00	PEAKS DB
sp|Q9SMJ4|LEG_CICAR	R.LLYALNC(+57.02)K(+27.99)GNSVFDGELEAGR.A	Y	51.41	2353.14	21	8.1	785.393	3	47.03	0	1	F1:20100	0	0	392	412	Carbamidomethylation; Formylation	C7:Carbamidomethylation:1000.00;K8:Formylation:1.11	PEAKS DB
sp|Q9SMJ4|LEG_CICAR	D.EEKGAIVK.V	N	51.2	872.497	8	-0.2	437.256	2	20.55	422990	2	F2:7355	1	1	239	246			PEAKS DB
sp|Q9SMJ4|LEG_CICAR	K.Q(-17.03)FAC(+57.02)AGVALSR.A	Y	50.78	1161.56	11	3.7	388.195	3	28.69	267350	1	F1:11219	1	1	61	71	Pyro-glu from Q; Carbamidomethylation	Q1:Pyro-glu from Q:1000.00;C4:Carbamidomethylation:1000.00	PEAKS DB
sp|Q9SMJ4|LEG_CICAR	D.GELEAGR.A	N	50.45	730.361	7	0.4	366.188	2	19.04	697120	2	F2:6629	2	2	406	412			PEAKS DB
sp|Q9SMJ4|LEG_CICAR	V.PQNFAIAAK.S	N	50.21	958.524	9	-1.4	959.529	1	50.63	9272300	1	F1:21954	1	1	417	425			PEAKS DB
sp|Q9SMJ4|LEG_CICAR	L.LYALNC(+15.99)KGNSVFDGELEAGR.A	Y	49.76	2171.03	20	-3.3	1086.52	2	49.56	5556300	2	F2:21232	1	1	393	412	Oxidation (C)	C6:Oxidation (C):1000.00	PEAKS DB
sp|Q9SMJ4|LEG_CICAR	R.RFYLAGNHEQEFLRYQ.Q	Y	49.25	2070.01	16	-8.9	691.004	3	45.31	5170200	1	F1:19255	1	1	180	195			PEAKS DB
sp|Q9SMJ4|LEG_CICAR	G.NGYFGMVFPGC(+57.02)VETFEEPR.E	N	47.56	2234.98	19	4.4	746.003	3	52.55	7056100	1	F1:22781	1	1	97	115	Carbamidomethylation	C11:Carbamidomethylation:1000.00	PEAKS DB
sp|Q9SMJ4|LEG_CICAR	C.AGVALSR.A	N	47.14	672.392	7	-0.6	337.203	2	23.34	367070	2	F2:8706	1	1	65	71			PEAKS DB
sp|Q9SMJ4|LEG_CICAR	F.EEPRESEQGEGSK.F	N	46.3	1460.64	13	0.4	487.887	3	14.65	0	1	F1:4607	0	0	112	124			PEAKS DB
sp|Q9SMJ4|LEG_CICAR	E.E(-18.01)DEDEDEKRQPHR.H	N	46.24	1663.72	13	-1.1	555.58	3	15.73	258450	1	F1:5156	1	1	271	283	Pyro-glu from E	E1:Pyro-glu from E:1000.00	PEAKS DB
Q304D4|Q304D4_CICAR	K.NPQLQDLDISLNSVEINEGSLLLPHFNSR.A	N	151.56	3261.66	29	-0.2	1088.23	3	65.39	485380000	2	F2:28922	13	13	272	300			PEAKS DB
Q304D4|Q304D4_CICAR	R.Q(-17.03)QSQSQSQQEADVIVK.I	Y	141.75	1784.85	16	-0.6	893.434	2	35.29	117220000	1	F1:14366	4	4	205	220	Pyro-glu from Q	Q1:Pyro-glu from Q:1000.00	PEAKS DB
Q304D4|Q304D4_CICAR	R.ATVILVVNEGKGEVELVGLR.N	N	139.39	2094.2	20	-1.9	1048.11	2	54.37	645760000	1	F1:23612	13	13	301	320			PEAKS DB
Q304D4|Q304D4_CICAR	R.NFLAGEEDNVISQIQRPVK.E	N	138.4	2156.12	19	-1.4	1079.07	2	52.5	3863700000	1	F1:22726	19	19	386	404			PEAKS DB
Q304D4|Q304D4_CICAR	K.DRQQSQSQSQQEADVIVK.I	Y	137.08	2073.01	18	-1.2	692.009	3	28.75	55310000	2	F2:11225	4	4	203	220			PEAKS DB
Q304D4|Q304D4_CICAR	R.QQSQSQSQQEADVIVK.I	Y	135.94	1801.88	16	-0.8	901.947	2	30.39	466380000	1	F1:12014	6	6	205	220			PEAKS DB
Q304D4|Q304D4_CICAR	F.EITPEKNPQLQDLDISLNSVEINEGSLLLPHFNSR.A	N	130.21	3959.03	35	-2.2	990.762	4	63.83	181140000	1	F1:28232	4	4	266	300			PEAKS DB
Q304D4|Q304D4_CICAR	N.PQLQDLDISLNSVEINEGSLLLPHFNSR.A	N	127.56	3147.62	28	-2.1	1050.21	3	65.26	3693500	2	F2:28873	2	2	273	300			PEAKS DB
Q304D4|Q304D4_CICAR	R.VLLEEQEQKPK.Q	N	126.26	1339.73	11	0.1	670.875	2	26.09	2088600000	2	F2:9926	8	8	186	196			PEAKS DB
Q304D4|Q304D4_CICAR	R.QSHFANAQPQQK.D	N	125.34	1382.67	12	-1.1	692.341	2	18.74	305160000	1	F1:6499	5	5	424	435			PEAKS DB
Q304D4|Q304D4_CICAR	D.RQQSQSQSQQEADVIVK.I	Y	121.85	1957.98	17	-0.3	653.668	3	26.76	254530000	2	F2:10377	8	8	204	220			PEAKS DB
Q304D4|Q304D4_CICAR	K.GEVELVGLRNENEQEN.K	N	121.2	1827.86	16	-1.3	914.936	2	39.83	219180000	1	F1:16564	4	4	312	327			PEAKS DB
Q304D4|Q304D4_CICAR	R.NFLAGEEDNVISQIQR.P	N	120.85	1831.91	16	-1.8	916.959	2	53.4	133540000	2	F2:23107	4	4	386	401			PEAKS DB
Q304D4|Q304D4_CICAR	F.SINASSDLFLLGFGINAQNNQR.N	N	119.77	2378.2	22	-1.1	793.739	3	64.73	156850000	1	F1:28654	4	4	364	385			PEAKS DB
Q304D4|Q304D4_CICAR	R.Q(-17.03)SHFANAQPQQK.D	N	119.63	1365.64	12	-0.8	683.828	2	23.99	123110000	1	F1:9110	4	4	424	435	Pyro-glu from Q	Q1:Pyro-glu from Q:1000.00	PEAKS DB
Q304D4|Q304D4_CICAR	K.YGNFFEITPEK.N	N	119.56	1343.64	11	-0.5	672.827	2	50.66	995760000	2	F2:21882	2	2	261	271			PEAKS DB
Q304D4|Q304D4_CICAR	Q.SQSQSQQEADVIVK.I	Y	118.44	1545.76	14	-0.6	773.889	2	30.11	21096000	1	F1:11933	2	2	207	220			PEAKS DB
Q304D4|Q304D4_CICAR	S.Q(-17.03)SQSQQEADVIVK.I	Y	117.47	1441.7	13	-0.6	721.859	2	35.15	9922300	2	F2:14277	2	2	208	220	Pyro-glu from Q	Q1:Pyro-glu from Q:1000.00	PEAKS DB
Q304D4|Q304D4_CICAR	K.KSVSSESEPFNLR.S	N	115.4	1478.74	13	-1.6	740.374	2	35.95	210920000	1	F1:14717	7	7	239	251			PEAKS DB
Q304D4|Q304D4_CICAR	R.ATVILVVNEGK.G	N	114.36	1141.67	11	-1.9	571.841	2	39.71	695760000	1	F1:16476	5	5	301	311			PEAKS DB
Q304D4|Q304D4_CICAR	L.VVNEGKGEVELVGLR.N	N	113.83	1596.88	15	-1.1	533.301	3	39.36	16590000	2	F2:16271	2	2	306	320			PEAKS DB
Q304D4|Q304D4_CICAR	K.YGNFFEITPEKNPQLQDLDISLNSVEINEGSLLLPHFNSR.A	N	112.84	4587.29	40	-0.2	1147.83	4	68.23	91499000	2	F2:30299	2	2	261	300			PEAKS DB
Q304D4|Q304D4_CICAR	N.FLAGEEDNVISQIQRPVK.E	N	108.93	2042.08	18	-1.8	681.699	3	46.93	42337000	2	F2:19943	2	2	387	404			PEAKS DB
Q304D4|Q304D4_CICAR	R.Q(-17.03)SHFANAQPQQKD.E	N	108.82	1480.67	13	-0.9	741.341	2	24.61	5409100	2	F2:9238	2	2	424	436	Pyro-glu from Q	Q1:Pyro-glu from Q:1000.00	PEAKS DB
Q304D4|Q304D4_CICAR	R.ATVILVVNEGKGEVELVGLRNENEQEN.K	N	108.49	2951.52	27	-1.4	984.846	3	52.13	381730000	1	F1:22537	4	4	301	327			PEAKS DB
Q304D4|Q304D4_CICAR	F.LLGFGINAQNNQR.N	N	108.29	1443.76	13	-0.7	722.886	2	45.82	1174200000	2	F2:19360	6	6	373	385			PEAKS DB
Q304D4|Q304D4_CICAR	K.SVSSESEPFNLR.S	N	107.51	1350.64	12	-1.1	676.327	2	37.09	1860400000	2	F2:15192	6	6	240	251			PEAKS DB
Q304D4|Q304D4_CICAR	R.QSHFANAQPQQKD.E	N	107.09	1497.7	13	1.1	749.856	2	19.35	11118000	2	F2:6772	4	4	424	436			PEAKS DB
Q304D4|Q304D4_CICAR	N.EGSLLLPHFNSR.A	N	106.17	1368.71	12	-0.4	685.365	2	45.27	1375800000	2	F2:19100	4	4	289	300			PEAKS DB
Q304D4|Q304D4_CICAR	N.FFEITPEK.N	N	104.53	1009.51	8	0.1	505.763	2	43.12	1093700000	2	F2:18062	3	3	264	271			PEAKS DB
Q304D4|Q304D4_CICAR	K.EVAFPGSAEEVDR.L	N	102.89	1404.65	13	-0.8	703.333	2	38.67	1880400000	2	F2:16046	4	4	405	417			PEAKS DB
Q304D4|Q304D4_CICAR	L.AGEEDNVISQIQRPVK.E	N	102.32	1781.93	16	-1.9	891.969	2	52.5	3526500	1	F1:22814	1	1	389	404			PEAKS DB
Q304D4|Q304D4_CICAR	K.E(-18.01)VAFPGSAEEVDR.L	N	102.2	1386.64	13	-0.5	694.328	2	46.07	12096000	2	F2:19542	2	2	405	417	Pyro-glu from E	E1:Pyro-glu from E:1000.00	PEAKS DB
Q304D4|Q304D4_CICAR	Q.SQSQQEADVIVK.I	Y	100.48	1330.67	12	-1.2	666.343	2	29.26	174900000	1	F1:11484	3	3	209	220			PEAKS DB
Q304D4|Q304D4_CICAR	N.E(-18.01)GSLLLPHFNSR.A	N	99.49	1350.7	12	-0.7	676.359	2	51.77	56874000	2	F2:22342	4	4	289	300	Pyro-glu from E	E1:Pyro-glu from E:1000.00	PEAKS DB
Q304D4|Q304D4_CICAR	L.GFGINAQNNQR.N	N	99.3	1217.59	11	-0.1	609.802	2	30.56	11319000	2	F2:12058	2	2	375	385			PEAKS DB
Q304D4|Q304D4_CICAR	N.SVEINEGSLLLPHFNSR.A	N	98.97	1910.98	17	-0.6	638.002	3	52.01	63255000	2	F2:22460	2	2	284	300			PEAKS DB
Q304D4|Q304D4_CICAR	K.ISREQIEELSKNAK.S	N	98.45	1643.88	14	-1.1	548.968	3	35.32	5656600	1	F1:14455	3	3	221	234			PEAKS DB
Q304D4|Q304D4_CICAR	V.LLEEQEQKPK.Q	N	97.05	1240.67	10	-1.1	621.34	2	26.47	16440000	1	F1:10193	2	2	187	196			PEAKS DB
Q304D4|Q304D4_CICAR	R.VLLEEQEQKP.K	N	96.46	1211.64	10	-1.4	606.826	2	32.55	47320000	1	F1:13066	2	2	186	195			PEAKS DB
Q304D4|Q304D4_CICAR	K.NPQLQDLDISLNSVEINEGSLLLPHFN.S	N	95.33	3018.53	27	-0.3	1007.18	3	69.08	10308000	2	F2:30703	2	2	272	298			PEAKS DB
Q304D4|Q304D4_CICAR	F.FEITPEKNPQLQDLDISLNSVEINEGSLLLPHFNSR.A	N	95.13	4106.1	36	-2.8	1027.53	4	65.02	4670900	2	F2:28751	2	2	265	300			PEAKS DB
Q304D4|Q304D4_CICAR	K.YGNFFEITPEKNPQLQDLDISLN.S	N	94.97	2694.32	23	-0.9	899.112	3	62.34	11407000	2	F2:27447	3	3	261	283			PEAKS DB
Q304D4|Q304D4_CICAR	S.Q(-17.03)SQQEADVIVK.I	Y	94.43	1226.61	11	-0.9	614.314	2	35.55	7338800	2	F2:14470	2	2	210	220	Pyro-glu from Q	Q1:Pyro-glu from Q:1000.00	PEAKS DB
Q304D4|Q304D4_CICAR	K.ISREQIEELSK.N	N	94.1	1330.71	11	-1.2	444.577	3	32.52	3416400	2	F2:13042	2	2	221	231			PEAKS DB
Q304D4|Q304D4_CICAR	Q.Q(-17.03)EADVIVK.I	N	92.74	883.465	8	-2.2	442.739	2	35.92	46931000	1	F1:14676	4	4	213	220	Pyro-glu from Q	Q1:Pyro-glu from Q:1000.00	PEAKS DB
Q304D4|Q304D4_CICAR	N.KKEDEEEEEDR.K	N	90.45	1434.61	11	2.2	479.212	3	13.51	801370	2	F2:4021	2	2	328	338			PEAKS DB
Q304D4|Q304D4_CICAR	L.LEEQEQKPK.Q	N	88.62	1127.58	9	0.6	564.799	2	26.06	29427000	2	F2:9961	6	6	188	196			PEAKS DB
Q304D4|Q304D4_CICAR	K.YGNFFEITPEKN.P	N	87.9	1457.68	12	-0.5	729.848	2	49.78	51651000	2	F2:21497	4	4	261	272			PEAKS DB
Q304D4|Q304D4_CICAR	R.EQIEELSKNAK.S	N	86.14	1287.67	11	-1.1	430.229	3	26.46	11639000	2	F2:10139	6	6	224	234			PEAKS DB
Q304D4|Q304D4_CICAR	R.E(-18.01)QIEELSK.N	N	85.84	956.481	8	0.3	479.248	2	28.69	43221000	2	F2:11200	4	4	224	231	Pyro-glu from E	E1:Pyro-glu from E:1000.00	PEAKS DB
Q304D4|Q304D4_CICAR	N.EGKGEVELVGLR.N	N	85.32	1284.7	12	-0.8	429.241	3	37.26	4654100	2	F2:15300	2	2	309	320			PEAKS DB
Q304D4|Q304D4_CICAR	R.EQIEELSKN.A	N	85.14	1088.53	9	-0.7	545.274	2	28.34	48816000	2	F2:11015	3	3	224	232			PEAKS DB
Q304D4|Q304D4_CICAR	R.SRNPIYSNK.Y	N	84.25	1077.56	9	0.6	360.193	3	20.82	592910000	2	F2:7433	6	6	252	260			PEAKS DB
Q304D4|Q304D4_CICAR	Q.SQQEADVIVK.I	Y	83.54	1115.58	10	-0.7	558.798	2	28.15	56447000	2	F2:10891	2	2	211	220			PEAKS DB
Q304D4|Q304D4_CICAR	R.VLLEEQEQK.P	N	83.18	1114.59	9	-1	558.3	2	28.99	13142000	2	F2:11330	2	2	186	194			PEAKS DB
Q304D4|Q304D4_CICAR	R.QSHFANAQPQ.Q	N	81.99	1126.52	10	-0.9	564.264	2	21.56	1154500	2	F2:7838	2	2	424	433			PEAKS DB
Q304D4|Q304D4_CICAR	K.KSVSSESEPF.N	N	81.05	1095.51	10	-1.1	548.761	2	32.4	137880000	2	F2:13068	2	2	239	248			PEAKS DB
Q304D4|Q304D4_CICAR	K.NPQLQDLDISLN.S	N	80.98	1368.69	12	-0.1	685.351	2	53.04	6438100	2	F2:22993	2	2	272	283			PEAKS DB
Q304D4|Q304D4_CICAR	R.ATVILVVNEGKGEVELVGLRN.E	N	78.71	2208.25	21	-1	737.089	3	54	18937000	2	F2:23404	2	2	301	321			PEAKS DB
Q304D4|Q304D4_CICAR	R.NPIYSNK.Y	N	77.5	834.423	7	2.4	418.22	2	22.82	302680000	2	F2:8519	3	3	254	260			PEAKS DB
Q304D4|Q304D4_CICAR	R.SRNPIYSN.K	N	74.39	949.462	8	-1.1	475.738	2	25.32	0	2	F2:9621	0	0	252	259			PEAKS DB
Q304D4|Q304D4_CICAR	R.EQIEELSK.N	N	74.26	974.492	8	-0.2	488.253	2	29.72	2424400000	2	F2:11709	10	10	224	231			PEAKS DB
Q304D4|Q304D4_CICAR	K.GEVELVGLR.N	N	73.36	970.545	9	-1.6	486.279	2	42.55	835820000	2	F2:17860	2	2	312	320			PEAKS DB
Q304D4|Q304D4_CICAR	Q.QEADVIVK.I	N	73.29	900.492	8	-0.7	451.253	2	26.55	331820000	2	F2:10119	4	4	213	220			PEAKS DB
Q304D4|Q304D4_CICAR	L.EEQEQKPK.Q	N	72.59	1014.5	8	0	508.256	2	26.09	2514000	2	F2:9986	2	2	189	196			PEAKS DB
Q304D4|Q304D4_CICAR	R.ATVILVVNEGKG.E	N	70.57	1198.69	12	-0.7	600.353	2	39.89	201920000	2	F2:16568	3	3	301	312			PEAKS DB
Q304D4|Q304D4_CICAR	L.LLPHFNSR.A	N	70.12	982.535	8	-1.1	492.274	2	45.27	7429800	2	F2:19202	2	2	293	300			PEAKS DB
Q304D4|Q304D4_CICAR	F.FEITPEK.N	N	65.65	862.444	7	-1	432.229	2	33.47	3381100	2	F2:13497	2	2	265	271			PEAKS DB
Q304D4|Q304D4_CICAR	L.LPHFNSR.A	N	65.5	869.451	7	0.1	435.733	2	45.3	8143400	2	F2:19193	2	2	294	300			PEAKS DB
Q304D4|Q304D4_CICAR	F.GINAQNNQR.N	N	63.49	1013.5	9	-0.9	507.757	2	15.83	615100	2	F2:5131	2	2	377	385			PEAKS DB
Q304D4|Q304D4_CICAR	Q.SHFANAQPQQK.D	N	61.62	1254.61	11	-0.2	419.211	3	17.61	291080	2	F2:5976	2	2	425	435			PEAKS DB
Q304D4|Q304D4_CICAR	Y.GNFFEITPEKNPQLQDLDISLNSVEINEGSLLLPHFNSR.A	N	59.09	4424.23	39	0.2	1107.06	4	67.94	798030	1	F1:30229	1	1	262	300			PEAKS DB
Q304D4|Q304D4_CICAR	N.VISQIQRPVK.E	N	57.42	1166.71	10	-2.2	389.911	3	26.2	934030	1	F1:10112	2	2	395	404			PEAKS DB
Q304D4|Q304D4_CICAR	K.SVSSESEPF.N	N	55.62	967.413	9	-0.6	484.714	2	38.4	121470000	2	F2:15780	2	2	240	248			PEAKS DB
Q304D4|Q304D4_CICAR	I.NEGSLLLPHFNSR.A	N	50.32	1482.76	13	-4.6	495.258	3	45.62	3802300	1	F1:19434	1	1	288	300			PEAKS DB
Q304D4|Q304D4_CICAR	S.RNPIYSNK.Y	N	47.14	990.525	8	-0.5	496.269	2	20.24	85619	1	F1:7250	1	1	253	260			PEAKS DB
A0A1S2YKD9|A0A1S2YKD9_CICAR	K.KSNPQFLVGAASLLK.T	Y	125.46	1571.9	15	-1.3	524.974	3	51.22	18553000	1	F1:22132	2	2	392	406			PEAKS DB
A0A1S2YKD9|A0A1S2YKD9_CICAR	K.KVDGPIVYIDDSHA.P	Y	114.65	1527.76	14	-1.1	764.885	2	41.81	40513000	2	F2:17522	4	4	196	209			PEAKS DB
A0A1S2YKD9|A0A1S2YKD9_CICAR	F.YIGGGDNSQSVLAGFEPVILETAFNESR.E	Y	112.37	2969.44	28	-1.3	990.82	3	70.14	20020000	2	F2:31233	3	3	159	186			PEAKS DB
A0A1S2YKD9|A0A1S2YKD9_CICAR	N.KDRGDSPDSYNLYDR.K	Y	110.9	1799.81	15	-2	600.942	3	31.29	6796400	2	F2:12447	4	4	267	281			PEAKS DB
A0A1S2YKD9|A0A1S2YKD9_CICAR	K.LGFIYGDELEER.R	Y	109.18	1439.69	12	-0.8	720.853	2	51.47	153260000	1	F1:22259	2	2	101	112			PEAKS DB
A0A1S2YKD9|A0A1S2YKD9_CICAR	R.LHLIC(+57.02)SIDPSTSLGDTFQPF.Y	Y	108.06	2247.09	20	-1.2	1124.55	2	62.75	59100000	2	F2:27603	4	4	139	158	Carbamidomethylation	C5:Carbamidomethylation:1000.00	PEAKS DB
A0A1S2YKD9|A0A1S2YKD9_CICAR	R.ATEYGIVLR.G	Y	106.16	1020.56	9	-1.3	511.287	2	41.35	40480000	2	F2:17256	2	2	329	337			PEAKS DB
A0A1S2YKD9|A0A1S2YKD9_CICAR	R.DVVGAQHDAVIVSSTWAAPGTGGVR.E	Y	105.06	2449.23	25	-0.7	817.418	3	47.71	1929600	1	F1:20454	1	1	426	450			PEAKS DB
A0A1S2YKD9|A0A1S2YKD9_CICAR	K.SNPQFLVGAASLLK.T	Y	104.32	1443.81	14	-1.4	722.91	2	56.8	44096000	2	F2:24717	2	2	393	406			PEAKS DB
A0A1S2YKD9|A0A1S2YKD9_CICAR	R.NGALEFFGFTTSSK.K	Y	102.38	1504.72	14	-1.1	753.366	2	58.48	2051400	2	F2:25599	1	1	378	391			PEAKS DB
A0A1S2YKD9|A0A1S2YKD9_CICAR	K.VGDIFYVPR.Y	Y	100.93	1064.57	9	-0.8	533.29	2	47.89	25646000	2	F2:20422	2	2	359	367			PEAKS DB
A0A1S2YKD9|A0A1S2YKD9_CICAR	R.SLFIPQYLDSNF.I	Y	99.81	1442.71	12	-1.2	722.361	2	67.17	17392000	2	F2:29705	2	2	79	90			PEAKS DB
A0A1S2YKD9|A0A1S2YKD9_CICAR	R.GDSPDSYNLYDR.K	Y	96.9	1400.58	12	-1.1	701.299	2	36.62	12671000	2	F2:14974	2	2	270	281			PEAKS DB
A0A1S2YKD9|A0A1S2YKD9_CICAR	R.GDSPDSYNLYDRK.H	Y	96.77	1528.68	13	-2.8	510.566	3	32.33	795400	2	F2:12960	1	1	270	282			PEAKS DB
A0A1S2YKD9|A0A1S2YKD9_CICAR	R.DVVGAQHDAVIVSSTW.A	Y	96.5	1682.83	16	-0.5	842.42	2	50.23	13094000	2	F2:21602	2	2	426	441			PEAKS DB
A0A1S2YKD9|A0A1S2YKD9_CICAR	R.YFPFC(+57.02)QIASR.N	Y	92.65	1287.61	10	-0.1	644.811	2	51.25	59065000	2	F2:22083	2	2	368	377	Carbamidomethylation	C5:Carbamidomethylation:1000.00	PEAKS DB
A0A1S2YKD9|A0A1S2YKD9_CICAR	R.SLFIPQYLDSNFIIFVR.R	Y	91.17	2071.11	17	-0.8	691.378	3	72.79	1390600	2	F2:32444	4	4	79	95			PEAKS DB
A0A1S2YKD9|A0A1S2YKD9_CICAR	K.TGDIYVIPAGSVF.Y	Y	88.23	1337.69	13	-1.9	669.849	2	60.94	48636000	2	F2:26710	3	3	116	128			PEAKS DB
A0A1S2YKD9|A0A1S2YKD9_CICAR	F.YLVNIGEGQR.L	Y	86.24	1147.6	10	-1.1	574.806	2	39.63	39398000	2	F2:16412	2	2	129	138			PEAKS DB
A0A1S2YKD9|A0A1S2YKD9_CICAR	Y.LVNIGEGQR.L	Y	83.06	984.535	9	0.3	493.275	2	29.64	28320000	2	F2:11623	2	2	130	138			PEAKS DB
A0A1S2YKD9|A0A1S2YKD9_CICAR	R.SLFIPQYLDSNFIIF.V	Y	82.69	1815.94	15	-1.2	908.979	2	79.45	3319500	2	F2:35537	2	2	79	93			PEAKS DB
A0A1S2YKD9|A0A1S2YKD9_CICAR	K.TGDIYVIPAGSVFY.L	Y	79.53	1500.75	14	-2.9	751.38	2	63.27	10457000	1	F1:27975	1	1	116	129			PEAKS DB
A0A1S2YKD9|A0A1S2YKD9_CICAR	K.NGYGWSSALDGDDYSLLK.I	Y	77.3	1959.88	18	-1.7	980.948	2	57.1	621170	2	F2:24880	1	1	287	304			PEAKS DB
A0A1S2YKD9|A0A1S2YKD9_CICAR	K.LFLMQDSK.S	Y	76.99	980.5	8	-1.3	491.257	2	43.52	7001000	2	F2:18309	2	2	36	43			PEAKS DB
A0A1S2YKD9|A0A1S2YKD9_CICAR	K.LGFIYGDELEERR.L	Y	75.1	1595.79	13	-2.5	532.937	3	47.3	3859200	1	F1:20212	1	1	101	113			PEAKS DB
A0A1S2YKD9|A0A1S2YKD9_CICAR	K.KVDGPIVYIDDSHAPS.L	Y	74.87	1711.84	16	-0.6	571.621	3	41.36	4047300	2	F2:17246	2	2	196	211			PEAKS DB
A0A1S2YKD9|A0A1S2YKD9_CICAR	K.DTEFLDR.N	Y	68.57	894.408	7	-1.7	448.211	2	35.24	35881000	2	F2:14270	2	2	60	66			PEAKS DB
A0A1S2YKD9|A0A1S2YKD9_CICAR	K.KVDGPIVY.I	Y	67.75	889.491	8	-2.8	445.752	2	36.65	1105400	2	F2:15026	1	1	196	203			PEAKS DB
A0A1S2YKD9|A0A1S2YKD9_CICAR	W.AAPGTGGVR.E	Y	64.99	784.419	9	-0.7	393.217	2	17.37	499990	2	F2:5832	2	2	442	450			PEAKS DB
