# Supplementary material for: Proteoform analysis by mass spectrometry reveals post-translational processing of legumins and vicilins in chickpeas (Cicer arietinum L.)
Source: Anal Bioanal Chem. 2026 May 29;418(15):4847–64. doi: 10.1007/s00216-026-06577-0 (PMC13388682; doi:10.1007/s00216-026-06577-0)
Supplement: Supplementary file 3 — Supplementary file3 (XLSX 202 KB) [file 216_2026_6577_MOESM3_ESM.xlsx]

## Sheet: Protein Identifications
Accession	Description	Avg. Mass	-10lgP	Coverage (%)	Area Sample 1	Rel. Abundance (%)	#Peptides	#Unique	#Spec Sample 1	PTM
A0A3Q7XNW1|A0A3Q7XNW1_CICAR	Legumin-like OS=Cicer arietinum OX=3827 GN=LEG PE=3 SV=1	56342	620.48	88	27545000000	24.8153	152	49	1401	Carbamidomethylation; Oxidation (M); Pyro-glu from E; Pyro-glu from Q; Formylation; Dioxidation C; Oxidation C; Trioxidation C; Dioxidation M
A0A1S2XQR4|A0A1S2XQR4_CICAR	Vicilin-like OS=Cicer arietinum OX=3827 GN=LOC101515515 PE=3 SV=1	51839	667.23	91	15936000000	14.3568	218	51	2058	Pyro-glu from E; Pyro-glu from Q; Acetylation (Protein N-term); Formylation; Dioxidation (C)
A0A1S2Y087|A0A1S2Y087_CICAR	Vicilin-like OS=Cicer arietinum OX=3827 GN=LOC101510695 PE=3 SV=1	69392	606.15	85	15683000000	14.1288	139	124	664	Carbamidomethylation; Oxidation (M); Pyro-glu from E; Pyro-glu from Q; Formylation; Dioxidation C; Dioxidation M
A0A1S2XSB9|A0A1S2XSB9_CICAR	Legumin A-like OS=Cicer arietinum OX=3827 GN=LOC101489278 PE=3 SV=1	59343	582.37	87	15642000000	14.0919	138	89	976	Carbamidomethylation; Oxidation (M); Pyro-glu from E; Pyro-glu from Q; Formylation; Dioxidation C; Oxidation C; Trioxidation C; Dioxidation M
sp|Q9SMJ4|LEG_CICAR	Legumin OS=Cicer arietinum OX=3827 GN=leg3 PE=1 SV=1	56251	556.21	74	11499000000	10.3595	110	21	987	Carbamidomethylation; Oxidation (M); Pyro-glu from E; Pyro-glu from Q; Formylation; Oxidation C; Trioxidation C; Dioxidation M
A0A1S2XVG1|A0A1S2XVG1_CICAR	Legumin J-like OS=Cicer arietinum OX=3827 GN=LOC101501269 PE=3 SV=1	60371	599.71	84	10131000000	9.12703	124	124	489	Carbamidomethylation; Oxidation (M); Pyro-glu from E; Pyro-glu from Q; Dioxidation (C)
A0A1S2YZ56|A0A1S2YZ56_CICAR	Vicilin-like seed storage protein At2g18540 OS=Cicer arietinum OX=3827 GN=LOC101506263 PE=4 SV=2	81876	535.96	56	5406300000	4.87054	89	89	332	Carbamidomethylation; Pyro-glu from E; Pyro-glu from Q; Formylation
A0A1S2XYZ0|A0A1S2XYZ0_CICAR	Provicilin-like OS=Cicer arietinum OX=3827 GN=LOC101510367 PE=3 SV=1	64651	570.22	76	4703000000	4.23694	92	74	381	Carbamidomethylation; Oxidation (M); Pyro-glu from E; Pyro-glu from Q; Formylation
A0A1S2XQ88|A0A1S2XQ88_CICAR	Vicilin-like OS=Cicer arietinum OX=3827 GN=LOC101505411 PE=3 SV=1	51087	626.63	91	1693400000	1.52559	166	26	1537	Carbamidomethylation; Oxidation (M); Pyro-glu from E; Pyro-glu from Q; Acetylation (Protein N-term); Formylation; Dioxidation C
A0A1S3E1N3|A0A1S3E1N3_CICAR	Legumin J OS=Cicer arietinum OX=3827 GN=LOC101489055 PE=3 SV=1	62715	420.47	65	1168700000	1.05288	45	44	132	Carbamidomethylation; Pyro-glu from Q
Q304D4|Q304D4_CICAR	Provicilin OS=Cicer arietinum OX=3827 GN=LOC101515194 PE=2 SV=1	51421	587.54	52	1082900000	0.975586	102	7	959	Pyro-glu from E; Pyro-glu from Q; Formylation
A0A1S2YKD9|A0A1S2YKD9_CICAR	Vicilin-like seed storage protein At2g28490 OS=Cicer arietinum OX=3827 GN=LOC101502994 PE=4 SV=1	53134	337.73	42	134850000	0.121486	24	24	44	Carbamidomethylation

## Sheet: Peptide List
Protein Accession	Peptide	Unique	-10lgP	Mass	Length	ppm	m/z	z	RT	Area Sample 1	Fraction	Scan	#Feature	#Feature Sample 1	Start	End	PTM	AScore	Found By
A0A1S2XQR4|A0A1S2XQR4_CICAR	R.NFLAGEEDNVISQIQRPVKEVAFPGSAEEVDRLLKNQR.Q	N	136.03	4295.23	38	0.6	1074.81	4	59.58	35461000	1	F1:27348	2	2	388	425			PEAKS DB
A0A1S2XQR4|A0A1S2XQR4_CICAR	R.QSHFANAQPQQKDEGSQK.I	Y	134.39	2026.95	18	0.8	1014.48	2	18.82	1282400000	3	F3:6270	13	13	426	443			PEAKS DB
A0A1S2XQR4|A0A1S2XQR4_CICAR	R.GDTIKLPAGTIAYLANRDDNEDLRVLDLAIPVNRPGQFQSF.S	N	127.8	4512.34	41	-1.1	1129.09	4	64.28	19730000	2	F2:28134	2	2	117	157			PEAKS DB
A0A1S2XQR4|A0A1S2XQR4_CICAR	R.LVEYNSKPHTLFLPQHNDADFILVVLSGR.A	Y	126.18	3321.75	29	1	831.444	4	62.67	212250000	1	F1:28690	4	4	70	98			PEAKS DB
A0A1S2XQR4|A0A1S2XQR4_CICAR	K.NPQLQDLDISLNSVEINEGSLLLPHFNSR.A	N	125.82	3261.66	29	0.7	1088.23	3	65.91	245190000	1	F1:30395	5	5	274	302			PEAKS DB
A0A1S2XQR4|A0A1S2XQR4_CICAR	R.QSHFANAQPQQK.D	N	121.69	1382.67	12	0.8	692.341	2	19.19	4570000000	3	F3:6415	15	15	426	437			PEAKS DB
A0A1S2XQR4|A0A1S2XQR4_CICAR	K.KILEASFNSDYEEIER.V	N	120.26	1941.93	16	0.7	971.972	2	44.35	1776600000	1	F1:19860	11	11	175	190			PEAKS DB
A0A1S2XQR4|A0A1S2XQR4_CICAR	R.VLLEEQEQKPK.Q	N	118.91	1339.73	11	1.8	670.874	2	26.72	4577500000	3	F3:9976	11	11	191	201			PEAKS DB
A0A1S2XQR4|A0A1S2XQR4_CICAR	R.Q(-17.03)SHFANAQPQQK.D	N	118.08	1365.64	12	0	683.827	2	27.46	1697600000	3	F3:10381	14	14	426	437	Pyro-glu from Q	Q1:Pyro-glu from Q:1000.00	PEAKS DB
A0A1S2XQR4|A0A1S2XQR4_CICAR	K.LPAGTIAYLANR.D	N	117.94	1258.7	12	0.9	630.358	2	45.68	29809000	1	F1:20518	4	4	122	133			PEAKS DB
A0A1S2XQR4|A0A1S2XQR4_CICAR	R.VLDLAIPVNRPGQFQSFSLSGSENQQSYFQGFSKK.I	Y	117.03	3902.96	35	0.4	1301.99	3	57.36	311120000	1	F1:26181	4	4	141	175			PEAKS DB
A0A1S2XQR4|A0A1S2XQR4_CICAR	K.KILEASFNSDYEEIERVLLEEQEQKPK.Q	Y	116.66	3263.66	27	0.6	816.92	4	57.55	0	1	F1:26282	0	0	175	201			PEAKS DB
A0A1S2XQR4|A0A1S2XQR4_CICAR	N.PQLQDLDISLNSVEINEGSLLLPHFNSR.A	N	116.31	3147.62	28	-0.6	1050.21	3	65.73	7714900	1	F1:30231	2	2	275	302			PEAKS DB
A0A1S2XQR4|A0A1S2XQR4_CICAR	K.YGNFFEITPEKNPQLQDLDISLNSVEINEGSLLLPHFNSR.A	N	116.08	4587.29	40	-1.2	1530.1	3	68.87	3774400000	1	F1:31816	9	9	263	302			PEAKS DB
A0A1S2XQR4|A0A1S2XQR4_CICAR	R.NFLAGEEDNVISQIQRPVK.E	N	115.71	2156.12	19	0.5	1079.07	2	52.43	34327000000	1	F1:23873	26	26	388	406			PEAKS DB
A0A1S2XQR4|A0A1S2XQR4_CICAR	R.Q(-17.03)SHFANAQPQQKDEGSQ.K	Y	114.39	1881.82	17	1.1	941.918	2	25.41	64249000	3	F3:9374	6	6	426	442	Pyro-glu from Q	Q1:Pyro-glu from Q:1000.00	PEAKS DB
A0A1S2XQR4|A0A1S2XQR4_CICAR	R.Q(-17.03)SHFANAQPQQKDEGSQK.I	Y	113.16	2009.92	18	0.6	1005.97	2	22.88	306020000	3	F3:8209	7	7	426	443	Pyro-glu from Q	Q1:Pyro-glu from Q:1000.00	PEAKS DB
A0A1S2XQR4|A0A1S2XQR4_CICAR	R.NFLAGEEDNVISQIQRPVKEVAFPGSAEEVDRLLK.N	N	111.34	3897.03	35	0.6	975.263	4	61.1	38565000	1	F1:27993	2	2	388	422			PEAKS DB
A0A1S2XQR4|A0A1S2XQR4_CICAR	F.SINASSDLFLLGFGINAQNNQR.N	N	111.14	2378.2	22	0.6	1190.1	2	64.82	1319000000	1	F1:29950	19	19	366	387			PEAKS DB
A0A1S2XQR4|A0A1S2XQR4_CICAR	R.ATVILVVNEGKGEVELVGLR.N	N	110.96	2094.2	20	0.3	1048.11	2	54.76	806140000	1	F1:24970	17	16	303	322			PEAKS DB
A0A1S2XQR4|A0A1S2XQR4_CICAR	F.SLSGSENQQSYFQGFSK.K	Y	110.19	1892.85	17	0.2	947.433	2	46.03	3102000000	1	F1:20705	9	9	158	174			PEAKS DB
A0A1S2XQR4|A0A1S2XQR4_CICAR	R.GDTIKLPAGTIAYLANRDDNEDLR.V	N	109.23	2630.33	24	4.3	658.591	4	49.98	2045600000	1	F1:22570	6	6	117	140			PEAKS DB
A0A1S2XQR4|A0A1S2XQR4_CICAR	R.QSHFANAQPQQKDEGSQ.K	Y	108.94	1898.85	17	0.9	950.431	2	20.87	225330000	3	F3:7243	7	7	426	442			PEAKS DB
A0A1S2XQR4|A0A1S2XQR4_CICAR	K.ILEASFNSDYEEIER.V	N	107.42	1813.84	15	0.9	907.925	2	49.37	3528500000	1	F1:22314	21	21	176	190			PEAKS DB
A0A1S2XQR4|A0A1S2XQR4_CICAR	R.QSHFANAQPQQKD.E	N	106.88	1497.7	13	1.4	749.855	2	19.99	166320000	3	F3:6885	6	6	426	438			PEAKS DB
A0A1S2XQR4|A0A1S2XQR4_CICAR	R.Q(-17.03)SHFANAQPQQKDE.G	N	106.85	1609.71	14	1	805.862	2	26	2252100	3	F3:9682	3	3	426	439	Pyro-glu from Q	Q1:Pyro-glu from Q:1000.00	PEAKS DB
A0A1S2XQR4|A0A1S2XQR4_CICAR	K.LPAGTIAYLANRDDNEDLR.V	N	106.23	2116.05	19	1.7	706.359	3	45.81	1385000000	1	F1:20524	6	6	122	140			PEAKS DB
A0A1S2XQR4|A0A1S2XQR4_CICAR	K.PHTLFLPQHNDADFILVVLSGR.A	Y	106.18	2488.32	22	0.2	830.447	3	65.17	10785000	1	F1:30002	4	4	77	98			PEAKS DB
A0A1S2XQR4|A0A1S2XQR4_CICAR	F.SLSGSENQQSYFQGFSKK.I	Y	105.06	2020.95	18	0.3	1011.48	2	40.25	520150000	1	F1:17895	5	5	158	175			PEAKS DB
A0A1S2XQR4|A0A1S2XQR4_CICAR	K.ILEASFNSDYEEIERVLLEEQEQKPK.Q	Y	105.06	3135.56	26	0.8	784.897	4	60.38	113760000	1	F1:27611	3	3	176	201			PEAKS DB
A0A1S2XQR4|A0A1S2XQR4_CICAR	K.DRQQSQRQEADVIVK.I	Y	104.76	1798.93	15	1.4	450.739	4	25.04	17497000	3	F3:9214	6	6	208	222			PEAKS DB
A0A1S2XQR4|A0A1S2XQR4_CICAR	K.LSSGDVVVIPASHPFSINASSDLFLLGFGINAQNNQR.N	N	104.44	3883.99	37	-0.9	1295.67	3	67.54	483000000	1	F1:31142	12	12	351	387			PEAKS DB
A0A1S2XQR4|A0A1S2XQR4_CICAR	R.ATVILVVNEGKGEVELVGLRNENEQEN.K	N	104.12	2951.52	27	-1	1476.77	2	52.34	4766100000	2	F2:22385	23	23	303	329			PEAKS DB
A0A1S2XQR4|A0A1S2XQR4_CICAR	H.TLFLPQHNDADFILVVLSGR.A	Y	103.75	2254.21	20	0.4	752.41	3	69.41	5923300	1	F1:31980	2	2	79	98			PEAKS DB
A0A1S2XQR4|A0A1S2XQR4_CICAR	K.YGNFFEITPEK.N	N	103.2	1343.64	11	0.7	672.826	2	51.29	374820000	1	F1:23162	2	2	263	273			PEAKS DB
A0A1S2XQR4|A0A1S2XQR4_CICAR	A.SSDLFLLGFGINAQNNQR.N	N	103.16	1993	18	1.2	997.507	2	62.83	50213000	1	F1:28803	4	4	370	387			PEAKS DB
A0A1S2XQR4|A0A1S2XQR4_CICAR	R.Q(-17.03)SHFANAQPQQKD.E	N	103.07	1480.67	13	1.2	741.341	2	25.1	57974000	3	F3:9225	3	3	426	438	Pyro-glu from Q	Q1:Pyro-glu from Q:1000.00	PEAKS DB
A0A1S2XQR4|A0A1S2XQR4_CICAR	L.AGEEDNVISQIQRPVK.E	N	102.08	1781.93	16	1.6	891.971	2	52.43	143570000	1	F1:23741	3	3	391	406			PEAKS DB
A0A1S2XQR4|A0A1S2XQR4_CICAR	R.AILTVLNPNDR.N	N	101.69	1224.68	11	0.6	613.348	2	46.49	6353700000	1	F1:20929	10	10	99	109			PEAKS DB
A0A1S2XQR4|A0A1S2XQR4_CICAR	R.NFLAGEEDNVISQIQR.P	N	101.57	1831.91	16	0.4	916.959	2	53.99	115670000	1	F1:24516	4	4	388	403			PEAKS DB
A0A1S2XQR4|A0A1S2XQR4_CICAR	R.GDTIKLPAGTIAYLANR.D	N	101.37	1772.98	17	0.1	591.999	3	50.69	27108000	1	F1:22924	2	2	117	133			PEAKS DB
A0A1S2XQR4|A0A1S2XQR4_CICAR	K.RSQLFENLQNYR.L	N	101.29	1566.79	12	1.5	523.27	3	43.81	180470000	1	F1:19591	4	4	58	69			PEAKS DB
A0A1S2XQR4|A0A1S2XQR4_CICAR	N.ASSDLFLLGFGINAQNNQR.N	N	100.87	2064.04	19	1.2	689.02	3	62.77	17265000	1	F1:28771	4	4	369	387			PEAKS DB
A0A1S2XQR4|A0A1S2XQR4_CICAR	R.NFLAGEEDNVISQIQRPVKEVAFPGSAEEVDR.L	N	100.7	3542.76	32	0.1	1181.93	3	57.89	918740000	1	F1:26483	5	5	388	419			PEAKS DB
A0A1S2XQR4|A0A1S2XQR4_CICAR	R.ATVILVVNEGKGEVELVGLRNENEQENK.K	N	100.69	3079.61	28	1.3	770.91	4	49.83	11460000	1	F1:22544	2	2	303	330			PEAKS DB
A0A1S2XQR4|A0A1S2XQR4_CICAR	R.VLDLAIPVNRPGQFQSFSLSGSENQQSYFQGFSK.K	Y	100.58	3774.86	34	-0.6	1259.29	3	60.43	1793700000	2	F2:26237	17	17	141	174			PEAKS DB
A0A1S2XQR4|A0A1S2XQR4_CICAR	N.FLAGEEDNVISQIQRPVK.E	N	100.46	2042.08	18	0.5	1022.05	2	47.38	367180000	1	F1:21296	4	4	389	406			PEAKS DB
A0A1S2XQR4|A0A1S2XQR4_CICAR	F.EITPEKNPQLQDLDISLNSVEINEGSLLLPHFNSR.A	N	99.67	3959.03	35	1.3	1320.68	3	64.23	188060000	1	F1:29485	4	4	268	302			PEAKS DB
A0A1S2XQR4|A0A1S2XQR4_CICAR	R.FQSKLSSGDVVVIPASHPFSINASSDLFLLGFGINAQNNQR.N	N	99.37	4374.24	41	0.7	1094.57	4	65.62	2562400	1	F1:30205	1	1	347	387			PEAKS DB
A0A1S2XQR4|A0A1S2XQR4_CICAR	R.VLDLAIPVNRPGQFQ.S	N	99.33	1665.92	15	0.9	833.966	2	52.4	2028800	1	F1:23814	1	1	141	155			PEAKS DB
A0A1S2XQR4|A0A1S2XQR4_CICAR	K.LSSGDVVVIPASHPFSINA.S	N	98.96	1908.99	19	-0.2	955.502	2	53.1	104500000	1	F1:24091	4	4	351	369			PEAKS DB
A0A1S2XQR4|A0A1S2XQR4_CICAR	K.LSSGDVVVIPASHPFSINASSDL.F	N	98.47	2311.17	23	0.2	1156.59	2	56.19	8482700	1	F1:25636	4	4	351	373			PEAKS DB
A0A1S2XQR4|A0A1S2XQR4_CICAR	K.EVAFPGSAEEVDRLLK.N	N	98.43	1758.92	16	0.6	880.464	2	52.24	109430000	1	F1:23724	4	4	407	422			PEAKS DB
A0A1S2XQR4|A0A1S2XQR4_CICAR	R.AILTVLNPNDRNTFK.L	N	98.18	1714.94	15	0.8	858.475	2	45.51	192670000	1	F1:20437	4	4	99	113			PEAKS DB
A0A1S2XQR4|A0A1S2XQR4_CICAR	R.QQSQRQEADVIVK.I	Y	97.94	1527.8	13	1.6	510.274	3	25.52	162130000	3	F3:9425	11	11	210	222			PEAKS DB
A0A1S2XQR4|A0A1S2XQR4_CICAR	R.ATVILVVNEGK.G	N	97.71	1141.67	11	-0.1	571.841	2	39.85	275390000	1	F1:17655	3	3	303	313			PEAKS DB
A0A1S2XQR4|A0A1S2XQR4_CICAR	K.LSSGDVVVIPASHPFSIN.A	N	97.59	1837.96	18	0.1	919.984	2	52.46	56110000	1	F1:23802	2	2	351	368			PEAKS DB
A0A1S2XQR4|A0A1S2XQR4_CICAR	A.GEEDNVISQIQRPVK.E	N	97.34	1710.89	15	2.7	856.453	2	52.43	81614000	1	F1:23738	2	2	392	406			PEAKS DB
A0A1S2XQR4|A0A1S2XQR4_CICAR	N.EGSLLLPHFNSR.A	N	96.91	1368.71	12	0.5	685.364	2	45.78	410430000	1	F1:20522	4	4	291	302			PEAKS DB
A0A1S2XQR4|A0A1S2XQR4_CICAR	F.FEITPEKNPQLQDLDISLNSVEINEGSLLLPHFNSR.A	N	96.55	4106.1	36	3.5	1027.53	4	65.58	3487200	1	F1:30177	1	1	267	302			PEAKS DB
A0A1S2XQR4|A0A1S2XQR4_CICAR	F.LLGFGINAQNNQR.N	N	96.53	1443.76	13	0.9	722.886	2	47.08	14283000000	1	F1:21214	10	10	375	387			PEAKS DB
A0A1S2XQR4|A0A1S2XQR4_CICAR	L.FLLGFGINAQNNQR.N	N	96.5	1590.83	14	0.3	796.419	2	55.24	29165000	1	F1:25149	2	2	374	387			PEAKS DB
A0A1S2XQR4|A0A1S2XQR4_CICAR	R.PVKEVAFPGSAEEVDR.L	N	96.49	1728.87	16	0.9	577.296	3	37.35	10401000	1	F1:16494	2	2	404	419			PEAKS DB
A0A1S2XQR4|A0A1S2XQR4_CICAR	L.SGSENQQSYFQGFSK.K	Y	96.47	1692.74	15	1	847.375	2	42.05	2331300	1	F1:18783	2	2	160	174			PEAKS DB
A0A1S2XQR4|A0A1S2XQR4_CICAR	K.GEVELVGLRNENEQEN.K	N	96.4	1827.86	16	0.5	914.936	2	39.91	69329000	1	F1:17737	4	4	314	329			PEAKS DB
A0A1S2XQR4|A0A1S2XQR4_CICAR	R.SQLFENLQNYR.L	N	96.03	1410.69	11	2.4	706.352	2	48.06	6889000000	1	F1:21606	10	10	59	69			PEAKS DB
A0A1S2XQR4|A0A1S2XQR4_CICAR	K.LSSGDVVVIPASHPF.S	N	95.94	1523.8	15	0.3	762.905	2	51.5	18427000000	1	F1:23349	8	8	351	365			PEAKS DB
A0A1S2XQR4|A0A1S2XQR4_CICAR	K.ISREQIEELSKNAK.S	N	95.77	1643.88	14	0.9	548.968	3	35.69	10860000	3	F3:14329	5	5	223	236			PEAKS DB
A0A1S2XQR4|A0A1S2XQR4_CICAR	K.SDKENPFFFK.S	N	95.41	1257.6	10	1	629.808	2	45.1	165800000	1	F1:20230	11	11	25	34			PEAKS DB
A0A1S2XQR4|A0A1S2XQR4_CICAR	K.LPAGTIAYLANRDDNEDLRVLDLAIPVNRPGQFQSF.S	N	95.39	3998.06	36	0.3	1000.52	4	64.45	30798000	1	F1:29608	2	2	122	157			PEAKS DB
A0A1S2XQR4|A0A1S2XQR4_CICAR	K.SNNFQTLFKNENGHVR.L	Y	95.33	1903.93	16	0.2	635.649	3	39.79	19884000	1	F1:17698	4	4	35	50			PEAKS DB
A0A1S2XQR4|A0A1S2XQR4_CICAR	R.QSHFANAQPQQKDEG.S	Y	95.21	1683.76	15	2.1	842.887	2	20.93	27346000	3	F3:7298	6	6	426	440			PEAKS DB
A0A1S2XQR4|A0A1S2XQR4_CICAR	N.KKEDEEEEEDRNVQVQR.F	N	95.05	2159.01	17	2.7	540.76	4	21.23	1177300000	1	F1:8770	9	9	330	346			PEAKS DB
A0A1S2XQR4|A0A1S2XQR4_CICAR	R.AILTVLNPNDRNTFKLER.G	N	94.92	2113.16	18	2.6	529.299	4	47.35	20637000	1	F1:21261	3	3	99	116			PEAKS DB
A0A1S2XQR4|A0A1S2XQR4_CICAR	L.VVNEGKGEVELVGLR.N	N	94.83	1596.88	15	0.8	533.301	3	39.79	6841900	1	F1:17677	2	2	308	322			PEAKS DB
A0A1S2XQR4|A0A1S2XQR4_CICAR	L.FLPQHNDADFILVVLSGR.A	Y	94.78	2040.08	18	0.4	681.033	3	66.21	5175800	1	F1:30430	2	2	81	98			PEAKS DB
A0A1S2XQR4|A0A1S2XQR4_CICAR	K.LERGDTIKLPAGTIAYLANRDDNEDLR.V	N	94.14	3028.56	27	-0.2	758.145	4	48.5	5531400	1	F1:21892	2	2	114	140			PEAKS DB
A0A1S2XQR4|A0A1S2XQR4_CICAR	K.E(-18.01)VAFPGSAEEVDR.L	N	94.1	1386.64	13	0.6	694.327	2	46.39	37862000	1	F1:20973	2	2	407	419	Pyro-glu from E	E1:Pyro-glu from E:1000.00	PEAKS DB
A0A1S2XQR4|A0A1S2XQR4_CICAR	R.VLDLAIPVNRPGQF.Q	N	93.39	1537.86	14	-0.1	769.936	2	55.17	86517000	1	F1:25077	4	4	141	154			PEAKS DB
A0A1S2XQR4|A0A1S2XQR4_CICAR	F.LAGEEDNVISQIQRPVK.E	N	93.37	1895.01	17	-0.4	948.511	2	53.41	129930000	1	F1:24292	6	6	390	406			PEAKS DB
A0A1S2XQR4|A0A1S2XQR4_CICAR	R.SVSSESEPFNLR.S	N	92.96	1350.64	12	3.5	676.329	2	41	2240000000	1	F1:18271	10	10	242	253			PEAKS DB
A0A1S2XQR4|A0A1S2XQR4_CICAR	R.GDTIKLPAGTIAYL.A	N	92.88	1431.8	14	0	716.904	2	57.29	688690000	1	F1:26154	2	2	117	130			PEAKS DB
A0A1S2XQR4|A0A1S2XQR4_CICAR	K.RSVSSESEPFNLR.S	Y	92.88	1506.74	13	0.5	503.254	3	36.65	44173000	1	F1:16098	4	4	241	253			PEAKS DB
A0A1S2XQR4|A0A1S2XQR4_CICAR	R.Q(-17.03)SHFANAQPQQKDEGS.Q	Y	92.55	1753.77	16	0.7	877.889	2	25.44	3003800	3	F3:9446	3	3	426	441	Pyro-glu from Q	Q1:Pyro-glu from Q:1000.00	PEAKS DB
A0A1S2XQR4|A0A1S2XQR4_CICAR	Q.SHFANAQPQQK.D	N	91.74	1254.61	11	0.4	628.311	2	18.58	4449300	3	F3:6156	6	6	427	437			PEAKS DB
A0A1S2XQR4|A0A1S2XQR4_CICAR	K.EVAFPGSAEEVDR.L	N	91.64	1404.65	13	2	703.333	2	39.26	8449800000	1	F1:17420	7	7	407	419			PEAKS DB
A0A1S2XQR4|A0A1S2XQR4_CICAR	R.DDNEDLRVLDLAIPVNRPGQFQSF.S	N	91.54	2757.37	24	0.6	920.13	3	63.55	23810000	1	F1:29168	2	2	134	157			PEAKS DB
A0A1S2XQR4|A0A1S2XQR4_CICAR	R.Q(-17.03)SHFANAQPQQKDEG.S	Y	91.26	1666.73	15	1.7	834.373	2	25.7	7908100	3	F3:9542	3	3	426	440	Pyro-glu from Q	Q1:Pyro-glu from Q:1000.00	PEAKS DB
A0A1S2XQR4|A0A1S2XQR4_CICAR	G.E(-18.01)EDNVISQIQRPVK.E	N	91.19	1635.86	14	0.7	818.935	2	43.52	6575100	1	F1:19488	2	2	393	406	Pyro-glu from E	E1:Pyro-glu from E:1000.00	PEAKS DB
A0A1S2XQR4|A0A1S2XQR4_CICAR	F.QSFSLSGSENQQSYFQGFSK.K	Y	91.16	2255.01	20	0.7	1128.51	2	51.05	13129000	1	F1:23144	4	4	155	174			PEAKS DB
A0A1S2XQR4|A0A1S2XQR4_CICAR	K.LSSGDVVVIPASHPFSINASSDLF.L	N	90.5	2458.24	24	0	1230.12	2	62.14	755060000	1	F1:28447	9	9	351	374			PEAKS DB
A0A1S2XQR4|A0A1S2XQR4_CICAR	K.ISREQIEELSK.N	N	90.14	1330.71	11	2	444.577	3	36.29	490150000	3	F3:14563	6	6	223	233			PEAKS DB
A0A1S2XQR4|A0A1S2XQR4_CICAR	R.VLLEEQEQKPKQR.R	N	89.87	1623.89	13	0.7	406.98	4	23.98	541820	3	F3:8746	1	1	191	203			PEAKS DB
A0A1S2XQR4|A0A1S2XQR4_CICAR	R.VLDLAIPVNRPGQFQSF.S	N	89.71	1900.02	17	0.4	951.016	2	59.45	5793700000	1	F1:27200	20	20	141	157			PEAKS DB
A0A1S2XQR4|A0A1S2XQR4_CICAR	R.AILTVLNPNDRNTF.K	N	89.63	1586.84	14	1	794.427	2	53.33	3480100000	1	F1:24245	7	7	99	112			PEAKS DB
A0A1S2XQR4|A0A1S2XQR4_CICAR	K.YGNFFEITPEKN.P	N	89.59	1457.68	12	-0.3	729.847	2	50.57	10338000	1	F1:22899	2	2	263	274			PEAKS DB
A0A1S2XQR4|A0A1S2XQR4_CICAR	N.FFEITPEKNPQLQDLDISLNSVEINEGSLLLPHFNSR.A	N	89.48	4253.16	37	0.8	1064.3	4	67.54	7957100	1	F1:31072	2	2	266	302			PEAKS DB
A0A1S2XQR4|A0A1S2XQR4_CICAR	Y.NSKPHTLFLPQHNDADFILVVLSGR.A	Y	89.04	2817.49	25	1	705.38	4	61.13	21694000	1	F1:28031	2	2	74	98			PEAKS DB
A0A1S2XQR4|A0A1S2XQR4_CICAR	L.GFGINAQNNQR.N	N	88.92	1217.59	11	0.9	609.801	2	30.97	112890000	3	F3:11991	8	8	377	387			PEAKS DB
A0A1S2XQR4|A0A1S2XQR4_CICAR	R.QSHFANAQPQQ.K	N	88.53	1254.57	11	0.9	628.293	2	22.52	3394300	3	F3:8025	3	3	426	436			PEAKS DB
A0A1S2XQR4|A0A1S2XQR4_CICAR	Y.GNFFEITPEKNPQLQDLDISLNSVEINEGSLLLPHFNSR.A	N	88.51	4424.23	39	-1.8	1107.06	4	68.16	25313000	2	F2:29940	2	2	264	302			PEAKS DB
A0A1S2XQR4|A0A1S2XQR4_CICAR	F.LLGFGINAQNNQRNFLAGEEDNVISQIQRPVK.E	N	88.26	3581.87	32	-1	896.474	4	57.4	8913500	2	F2:24809	2	2	375	406			PEAKS DB
A0A1S2XQR4|A0A1S2XQR4_CICAR	G.FGINAQNNQR.N	N	88.14	1160.57	10	1.3	581.291	2	29.38	21701000	3	F3:11253	3	3	378	387			PEAKS DB
A0A1S2XQR4|A0A1S2XQR4_CICAR	R.LVEYNSKPHTLFLPQHN.D	Y	88.09	2036.05	17	0.7	510.019	4	39.55	11838000	1	F1:17566	4	4	70	86			PEAKS DB
A0A1S2XQR4|A0A1S2XQR4_CICAR	L.LGFGINAQNNQR.N	N	87.6	1330.67	12	0.4	666.343	2	38.49	206960000	1	F1:17007	2	2	376	387			PEAKS DB
A0A1S2XQR4|A0A1S2XQR4_CICAR	K.KEDEEEEEDRNVQVQR.F	N	86.43	2030.91	16	2.1	508.736	4	23.21	399110	3	F3:8389	1	1	331	346			PEAKS DB
A0A1S2XQR4|A0A1S2XQR4_CICAR	N.SVEINEGSLLLPHFNSR.A	N	86.14	1910.98	17	0.4	638.001	3	52.53	75224000	1	F1:23829	2	2	286	302			PEAKS DB
A0A1S2XQR4|A0A1S2XQR4_CICAR	K.SNNFQTLFK.N	Y	85.49	1097.55	9	1.1	549.782	2	45.71	3693500000	1	F1:20528	8	8	35	43			PEAKS DB
A0A1S2XQR4|A0A1S2XQR4_CICAR	F.QSFSLSGSENQQSYFQGFSKK.I	Y	85.1	2383.11	21	5.3	795.379	3	46.95	1759000	1	F1:21151	1	1	155	175			PEAKS DB
A0A1S2XQR4|A0A1S2XQR4_CICAR	N.E(-18.01)GSLLLPHFNSR.A	N	84.47	1350.7	12	1.2	451.242	3	45.74	10894000	1	F1:20589	2	2	291	302	Pyro-glu from E	E1:Pyro-glu from E:1000.00	PEAKS DB
A0A1S2XQR4|A0A1S2XQR4_CICAR	F.LPQHNDADFILVVLSGR.A	Y	84.14	1893.01	17	0.8	632.01	3	64.04	9072500	1	F1:29425	2	2	82	98			PEAKS DB
A0A1S2XQR4|A0A1S2XQR4_CICAR	K.YGNFFEITPEKNPQLQDLDISLNSVEINEGSLLLPHFN.S	N	83.93	4344.16	38	0.3	1449.06	3	71.52	10045000	1	F1:33000	3	3	263	300			PEAKS DB
A0A1S2XQR4|A0A1S2XQR4_CICAR	K.LSSGDVVVIPASHPFSINASSDLFL.L	N	83.42	2571.32	25	-0.3	1286.67	2	65.73	13762000	1	F1:30243	4	4	351	375			PEAKS DB
A0A1S2XQR4|A0A1S2XQR4_CICAR	K.EVAFPGSAEEVDRLL.K	N	83.14	1630.82	15	0.3	816.416	2	57.96	74012000	1	F1:26438	2	2	407	421			PEAKS DB
A0A1S2XQR4|A0A1S2XQR4_CICAR	R.Q(-17.03)EADVIVK.I	N	83.05	883.465	8	0.7	442.739	2	35.98	21362000	1	F1:15811	6	6	215	222	Pyro-glu from Q	Q1:Pyro-glu from Q:1000.00	PEAKS DB
A0A1S2XQR4|A0A1S2XQR4_CICAR	R.GDTIKLPAGTIAYLAN.R	N	82.8	1616.88	16	0.3	809.445	2	53.04	2085700	1	F1:24140	1	1	117	132			PEAKS DB
A0A1S2XQR4|A0A1S2XQR4_CICAR	D.E(-18.01)EEEEDRNVQVQR.F	N	82.62	1640.74	13	0.3	821.375	2	27.09	2568000	3	F3:10226	3	3	334	346	Pyro-glu from E	E1:Pyro-glu from E:1000.00	PEAKS DB
A0A1S2XQR4|A0A1S2XQR4_CICAR	P.AGTIAYLANRDDNEDLR.V	N	82.07	1905.92	17	0.8	636.312	3	39.23	3455600	1	F1:17448	2	2	124	140			PEAKS DB
A0A1S2XQR4|A0A1S2XQR4_CICAR	R.LVEYNSKPHTLF.L	Y	81.78	1446.75	12	0.6	724.382	2	41.64	117330000	1	F1:18567	4	4	70	81			PEAKS DB
A0A1S2XQR4|A0A1S2XQR4_CICAR	A.KSDKENPFFFK.S	N	81.29	1385.7	11	3.1	462.907	3	40.14	3550500000	1	F1:17933	14	14	24	34			PEAKS DB
A0A1S2XQR4|A0A1S2XQR4_CICAR	R.DDNEDLRVLDLAIPVNRPGQFQSFSLSGSENQQSYFQGFSK.K	Y	81.11	4632.22	41	-1.4	1159.06	4	63.73	1382500	2	F2:27880	1	1	134	174			PEAKS DB
A0A1S2XQR4|A0A1S2XQR4_CICAR	R.Q(-17.03)QSQRQEADVIVK.I	Y	81.02	1510.77	13	0.6	756.393	2	30.52	28470000	1	F1:13197	3	3	210	222	Pyro-glu from Q	Q1:Pyro-glu from Q:1000.00	PEAKS DB
A0A1S2XQR4|A0A1S2XQR4_CICAR	E.DNVISQIQRPVK.E	N	80.96	1395.78	12	-1.1	698.898	2	36.66	44197000	2	F2:14776	4	4	395	406			PEAKS DB
A0A1S2XQR4|A0A1S2XQR4_CICAR	N.FLAGEEDNVISQIQRPVKEVAFPGSAEEVDR.L	N	80.68	3428.72	31	-1.3	858.187	4	54.68	10761000	2	F2:23510	2	2	389	419			PEAKS DB
A0A1S2XQR4|A0A1S2XQR4_CICAR	S.HFANAQPQQK.D	N	80.61	1167.58	10	0.5	584.796	2	16.72	851770	1	F1:6677	3	3	428	437			PEAKS DB
A0A1S2XQR4|A0A1S2XQR4_CICAR	R.QSHFANAQPQQKDEGS.Q	Y	80.55	1770.79	16	0.1	591.27	3	20.77	8491800	3	F3:7185	2	2	426	441			PEAKS DB
A0A1S2XQR4|A0A1S2XQR4_CICAR	Q.SHFANAQPQQKDEGSQK.I	Y	80.42	1898.89	17	0.3	475.728	4	17.6	922570	1	F1:7085	4	4	427	443			PEAKS DB
A0A1S2XQR4|A0A1S2XQR4_CICAR	D.EEEEEDRNVQVQR.F	N	79.58	1658.75	13	1.2	553.923	3	22.73	7966200	3	F3:8121	3	3	334	346			PEAKS DB
A0A1S2XQR4|A0A1S2XQR4_CICAR	Y.LANRDDNEDLR.V	N	79.32	1329.63	11	2	444.216	3	22.03	453750000	3	F3:7762	6	6	130	140			PEAKS DB
A0A1S2XQR4|A0A1S2XQR4_CICAR	R.LVEYNSKPH.T	Y	79.32	1085.55	9	1.2	543.782	2	22.55	39070000	3	F3:8027	6	6	70	78			PEAKS DB
A0A1S2XQR4|A0A1S2XQR4_CICAR	R.E(-18.01)QIEELSK.N	N	79.26	956.481	8	0	479.247	2	37.23	12802000	1	F1:16434	5	5	226	233	Pyro-glu from E	E1:Pyro-glu from E:1000.00	PEAKS DB
A0A1S2XQR4|A0A1S2XQR4_CICAR	V.LLEEQEQKPK.Q	N	79.08	1240.67	10	0.9	621.34	2	26.4	36843000	1	F1:11254	4	4	192	201			PEAKS DB
A0A1S2XQR4|A0A1S2XQR4_CICAR	R.VLDLAIPVNRPGQFQSFSLSGSENQQSY.F	Y	78.83	3080.52	28	0.3	1027.85	3	59.2	29850000	1	F1:27036	2	2	141	168			PEAKS DB
A0A1S2XQR4|A0A1S2XQR4_CICAR	G.EEDNVISQIQRPVK.E	N	77.98	1653.87	14	1.5	552.297	3	38.31	9751000	1	F1:16939	2	2	393	406			PEAKS DB
A0A1S2XQR4|A0A1S2XQR4_CICAR	R.LVEYNSKPHTLFLPQHNDADFILVVL.S	Y	77.93	3021.6	26	0.8	1008.2	3	63.36	3113300000	1	F1:29010	8	8	70	95			PEAKS DB
A0A1S2XQR4|A0A1S2XQR4_CICAR	R.Q(-17.03)SHFANAQPQQKDEGSQK(+27.99).I	Y	77.67	2037.91	18	6.2	680.314	3	23.58	2935700	3	F3:8551	3	3	426	443	Pyro-glu from Q; Formylation	Q1:Pyro-glu from Q:1000.00;K18:Formylation:6.67	PEAKS DB
A0A1S2XQR4|A0A1S2XQR4_CICAR	L.LEEQEQKPK.Q	N	77.42	1127.58	9	0.6	564.797	2	26.72	63553000	3	F3:10003	6	6	193	201			PEAKS DB
A0A1S2XQR4|A0A1S2XQR4_CICAR	I.LTVLNPNDR.N	N	77.27	1040.56	9	1.2	521.288	2	45.38	7129000	1	F1:20386	2	2	101	109			PEAKS DB
A0A1S2XQR4|A0A1S2XQR4_CICAR	Q.RQSHFANAQPQQK.D	N	77.24	1538.77	13	0.4	513.93	3	16.6	238590	1	F1:6612	2	2	425	437			PEAKS DB
A0A1S2XQR4|A0A1S2XQR4_CICAR	R.SRNPIYSNKY.G	N	77.22	1240.62	10	1.7	621.317	2	29.27	20301000	3	F3:11269	6	6	254	263			PEAKS DB
A0A1S2XQR4|A0A1S2XQR4_CICAR	R.VLDLAIPVNRPGQFQSFSLSGSENQQSYFQGF.S	Y	77.19	3559.74	32	-0.1	1187.58	3	65.9	78191000	1	F1:30274	4	4	141	172			PEAKS DB
A0A1S2XQR4|A0A1S2XQR4_CICAR	R.FQSKLSSGDVVVIPASHPF.S	N	76.85	2014.05	19	-0.7	672.358	3	48.26	10970000	2	F2:20376	2	2	347	365			PEAKS DB
A0A1S2XQR4|A0A1S2XQR4_CICAR	R.VLLEEQEQKP.K	N	76.74	1211.64	10	1	606.826	2	32.69	9675200	3	F3:12883	3	3	191	200			PEAKS DB
A0A1S2XQR4|A0A1S2XQR4_CICAR	K.RSVSSESEPF.N	Y	76.71	1123.51	10	0.1	562.763	2	33.66	19460000	3	F3:13319	3	3	241	250			PEAKS DB
A0A1S2XQR4|A0A1S2XQR4_CICAR	R.QSHFANAQPQQKDE.G	N	76.68	1626.74	14	0.3	543.253	3	20.6	2509200	1	F1:8523	1	1	426	439			PEAKS DB
A0A1S2XQR4|A0A1S2XQR4_CICAR	N.FFEITPEK.N	N	76.57	1009.51	8	0.3	505.762	2	47.63	713530000	1	F1:21012	6	6	266	273			PEAKS DB
A0A1S2XQR4|A0A1S2XQR4_CICAR	D.RQQSQRQEADVIVK.I	Y	76.43	1683.9	14	0	421.982	4	22.34	5643500	1	F1:9336	4	4	209	222			PEAKS DB
A0A1S2XQR4|A0A1S2XQR4_CICAR	R.SRNPIYSNK.Y	N	76.01	1077.56	9	0.6	539.785	2	20.91	3881200000	1	F1:8685	9	9	254	262			PEAKS DB
A0A1S2XQR4|A0A1S2XQR4_CICAR	K.NQRQSHFANAQPQQKDEGSQK.I	Y	75.5	2425.15	21	0.8	607.293	4	17.95	998120	3	F3:5876	3	3	423	443			PEAKS DB
A0A1S2XQR4|A0A1S2XQR4_CICAR	R.GDTIKLPAGTIAY.L	N	75.49	1318.71	13	1	660.363	2	50.12	2165200000	1	F1:22719	5	5	117	129			PEAKS DB
A0A1S2XQR4|A0A1S2XQR4_CICAR	K.YGNFFEITPEKNPQLQDLDISLN.S	N	75.48	2694.32	23	2.2	899.113	3	62.8	8890800	1	F1:28809	2	2	263	285			PEAKS DB
A0A1S2XQR4|A0A1S2XQR4_CICAR	Q.SQRQEADVIVK.I	Y	75.37	1271.68	11	-1.1	424.9	3	24.66	2298600	1	F1:10446	3	3	212	222			PEAKS DB
A0A1S2XQR4|A0A1S2XQR4_CICAR	D.NVISQIQRPVK.E	N	74.52	1280.76	11	-1.2	641.385	2	34.16	248240000	2	F2:13545	6	6	396	406			PEAKS DB
A0A1S2XQR4|A0A1S2XQR4_CICAR	R.SQLFENLQNY.R	N	74.16	1254.59	10	0.8	628.301	2	53.99	24407000	1	F1:24522	2	2	59	68			PEAKS DB
A0A1S2XQR4|A0A1S2XQR4_CICAR	E.NKKEDEEEEEDRNVQVQR.F	N	73.46	2273.05	18	1.7	569.27	4	21.23	29161000	1	F1:8827	4	4	329	346			PEAKS DB
A0A1S2XQR4|A0A1S2XQR4_CICAR	R.QSHFANAQPQ.Q	N	73.43	1126.52	10	0.7	564.264	2	22.31	8142000	3	F3:7924	3	3	426	435			PEAKS DB
A0A1S2XQR4|A0A1S2XQR4_CICAR	R.QQSQRQEADVIVKISR.E	Y	72.79	1884.02	16	-0.8	472.01	4	33.14	1508900	1	F1:14530	2	2	210	225			PEAKS DB
A0A1S2XQR4|A0A1S2XQR4_CICAR	K.LSSGDVVVIPASHPFSINASSDLFLLGF.G	N	72.53	2888.5	28	1	963.838	3	74.08	1873500	1	F1:34223	2	2	351	378			PEAKS DB
A0A1S2XQR4|A0A1S2XQR4_CICAR	R.ATVILVVNEGKGEVELVGLRN.E	N	72.36	2208.25	21	0	737.088	3	54.75	6596300	1	F1:24948	2	2	303	323			PEAKS DB
A0A1S2XQR4|A0A1S2XQR4_CICAR	D.LFLLGFGINAQNNQR.N	N	72.17	1703.91	15	-1.7	852.961	2	62.2	1272100	2	F2:27173	1	1	373	387			PEAKS DB
A0A1S2XQR4|A0A1S2XQR4_CICAR	R.AILTVLNPNDRN.T	N	71.63	1338.73	12	0.7	670.369	2	44.38	2861400	1	F1:19969	1	1	99	110			PEAKS DB
A0A1S2XQR4|A0A1S2XQR4_CICAR	K.E(-18.01)NPFFFK.S	N	71.36	909.438	7	0.7	455.726	2	50.52	8757600	1	F1:22853	2	2	28	34	Pyro-glu from E	E1:Pyro-glu from E:1000.00	PEAKS DB
A0A1S2XQR4|A0A1S2XQR4_CICAR	L.TVLNPNDR.N	N	71.04	927.477	8	0.5	464.745	2	25.62	159330000	3	F3:9536	4	4	102	109			PEAKS DB
A0A1S2XQR4|A0A1S2XQR4_CICAR	K.KILEASFN.S	N	71.04	920.497	8	-0.2	461.255	2	37.47	3402700	1	F1:16583	2	2	175	182			PEAKS DB
A0A1S2XQR4|A0A1S2XQR4_CICAR	K.SDKENPFFF.K	N	71.01	1129.51	9	-0.8	565.76	2	57.11	2483700	1	F1:26098	2	2	25	33			PEAKS DB
A0A1S2XQR4|A0A1S2XQR4_CICAR	E.EDNVISQIQRPVK.E	N	70.6	1524.83	13	-0.4	509.281	3	37.16	5450400	1	F1:16391	2	2	394	406			PEAKS DB
A0A1S2XQR4|A0A1S2XQR4_CICAR	R.NPIYSNK.Y	N	70.44	834.423	7	2.4	418.219	2	23.47	341780000	3	F3:8404	3	3	256	262			PEAKS DB
A0A1S2XQR4|A0A1S2XQR4_CICAR	R.EQIEELSKN.A	N	70.28	1088.53	9	-0.2	545.274	2	28.48	7512500	1	F1:12264	5	5	226	234			PEAKS DB
A0A1S2XQR4|A0A1S2XQR4_CICAR	F.ANAQPQQKDEGSQK.I	Y	70.08	1527.73	14	1.9	510.25	3	13.55	365300	3	F3:3797	3	3	430	443			PEAKS DB
A0A1S2XQR4|A0A1S2XQR4_CICAR	R.LVEYNSKPHTL.F	Y	70.03	1299.68	11	1.1	434.234	3	30.93	40857000	1	F1:13392	4	4	70	80			PEAKS DB
A0A1S2XQR4|A0A1S2XQR4_CICAR	R.LVEYNSKPHTLFLPQHNDADF.I	Y	69.72	2484.21	21	-0.9	622.057	4	45.51	8328500	1	F1:20444	2	2	70	90			PEAKS DB
A0A1S2XQR4|A0A1S2XQR4_CICAR	K.LERGDTIKLPAGTIAY.L	N	69.25	1716.94	16	0.5	573.32	3	47.38	14540000	1	F1:21303	2	2	114	129			PEAKS DB
A0A1S2XQR4|A0A1S2XQR4_CICAR	K.LSSGDVVVIPASHPFSINASSDLFLL.G	N	69.16	2684.41	26	0.6	895.808	3	69.82	6597600	1	F1:32196	4	4	351	376			PEAKS DB
A0A1S2XQR4|A0A1S2XQR4_CICAR	L.ANRDDNEDLR.V	N	69.13	1216.54	10	-0.4	406.521	3	18.58	8428100	3	F3:6135	9	9	131	140			PEAKS DB
A0A1S2XQR4|A0A1S2XQR4_CICAR	R.VLDLAIPVNRPGQFQSFSLSGSENQQSYF.Q	Y	69.06	3227.59	29	0.7	1076.87	3	63.53	119980000	1	F1:29149	4	4	141	169			PEAKS DB
A0A1S2XQR4|A0A1S2XQR4_CICAR	R.LVEYNSKPHTLFLPQHNDADFIL.V	Y	68.91	2710.38	23	0.5	678.6	4	54.29	11311000	1	F1:24694	3	3	70	92			PEAKS DB
A0A1S2XQR4|A0A1S2XQR4_CICAR	R.VLLEEQEQK.P	N	68.71	1114.59	9	-0.4	558.299	2	29.29	2008700	1	F1:12661	3	3	191	199			PEAKS DB
A0A1S2XQR4|A0A1S2XQR4_CICAR	R.EQIEELSKNAK.S	N	68.69	1287.67	11	0.7	430.229	3	27.05	35216000	3	F3:10190	3	3	226	236			PEAKS DB
A0A1S2XQR4|A0A1S2XQR4_CICAR	S.DKENPFFFK.S	N	68.46	1170.57	9	1.1	586.292	2	46.45	32978000	1	F1:20871	4	4	26	34			PEAKS DB
A0A1S2XQR4|A0A1S2XQR4_CICAR	F.KSNNFQTLFK.N	Y	67.84	1225.65	10	0.6	409.555	3	40.98	73438000	1	F1:18223	4	4	34	43			PEAKS DB
A0A1S2XQR4|A0A1S2XQR4_CICAR	R.SRNPIYSN.K	N	66.41	949.462	8	1.6	475.738	2	26.1	13850000	3	F3:9805	3	3	254	261			PEAKS DB
A0A1S2XQR4|A0A1S2XQR4_CICAR	N.VISQIQRPVK.E	N	65.92	1166.71	10	-0.3	584.363	2	26.2	26879000	1	F1:11154	6	6	397	406			PEAKS DB
A0A1S2XQR4|A0A1S2XQR4_CICAR	R.NTFKLER.G	N	65.86	906.492	7	-0.8	454.253	2	28.99	22356000	2	F2:11132	6	6	110	116			PEAKS DB
A0A1S2XQR4|A0A1S2XQR4_CICAR	N.QQSYFQGFSK.K	N	65.68	1218.57	10	0.9	610.29	2	42.01	3240900	1	F1:18758	2	2	165	174			PEAKS DB
A0A1S2XQR4|A0A1S2XQR4_CICAR	R.QEADVIVK.I	N	64.86	900.492	8	0.8	451.252	2	27.16	298110000	3	F3:10170	4	4	215	222			PEAKS DB
A0A1S2XQR4|A0A1S2XQR4_CICAR	D.KENPFFFK.S	N	63.55	1055.54	8	0.5	528.778	2	43.12	2196800000	1	F1:19218	5	5	27	34			PEAKS DB
A0A1S2XQR4|A0A1S2XQR4_CICAR	R.EQIEELSK.N	N	63.47	974.492	8	1.8	488.253	2	28.93	700540000	1	F1:12428	6	6	226	233			PEAKS DB
A0A1S2XQR4|A0A1S2XQR4_CICAR	K.LPAGTIAY.L	N	63.37	804.438	8	0.9	403.226	2	42.29	20540000	1	F1:18853	2	2	122	129			PEAKS DB
A0A1S2XQR4|A0A1S2XQR4_CICAR	R.QSHFANAQPQQKDEGSQK(+27.99).I	Y	63.33	2054.94	18	6.8	514.745	4	19.49	9402500	3	F3:6602	4	4	426	443	Formylation	K18:Formylation:0.00	PEAKS DB
A0A1S2XQR4|A0A1S2XQR4_CICAR	K.ENPFFFK.S	N	62.63	927.449	7	-0.1	464.731	2	51.14	644790000	1	F1:23176	4	4	28	34			PEAKS DB
A0A1S2XQR4|A0A1S2XQR4_CICAR	Y.F(+27.99)QGFSK(+27.99)K(+27.99)ILEASFNSDYEEIER.V	N	62.58	2720.26	22	3.9	907.763	3	52.32	0	1	F1:23751	0	0	169	190	Formylation	F1:Formylation:1000.00;K6:Formylation:1000.00;K7:Formylation:1000.00	PEAKS DB
A0A1S2XQR4|A0A1S2XQR4_CICAR	K.GEVELVGLR.N	N	62.1	970.545	9	0.9	486.279	2	42.47	55905000	1	F1:18921	2	2	314	322			PEAKS DB
A0A1S2XQR4|A0A1S2XQR4_CICAR	N.NFQTLFK.N	Y	61.64	896.476	7	0.3	449.244	2	47.16	6498000	1	F1:21203	2	2	37	43			PEAKS DB
A0A1S2XQR4|A0A1S2XQR4_CICAR	K.SNNFQTLFKN.E	Y	61.43	1211.59	10	-1.9	606.803	2	47.58	15836000	2	F2:20118	1	1	35	44			PEAKS DB
A0A1S2XQR4|A0A1S2XQR4_CICAR	L.EEQEQKPK.Q	N	61.17	1014.5	8	0.8	508.256	2	26.4	5567900	1	F1:11264	3	3	194	201			PEAKS DB
A0A1S2XQR4|A0A1S2XQR4_CICAR	F.ENLQNYR.L	N	60.8	935.446	7	-0.1	468.729	2	26.56	86401000	1	F1:11287	3	3	63	69			PEAKS DB
A0A1S2XQR4|A0A1S2XQR4_CICAR	I.SREQIEELSK.N	N	60.23	1217.63	10	-1.2	609.819	2	36.27	3505900	2	F2:14630	3	3	224	233			PEAKS DB
A0A1S2XQR4|A0A1S2XQR4_CICAR	R.SRNPIYSNKYG.N	N	59.94	1297.64	11	1.3	433.554	3	29.21	5972500	3	F3:11238	3	3	254	264			PEAKS DB
A0A1S2XQR4|A0A1S2XQR4_CICAR	K.GEVELVGLRNENEQENK(+27.99)KEDEEE.E	N	59.67	2743.24	23	-1.9	915.419	3	40.03	0	2	F2:16429	0	0	314	336	Formylation	K17:Formylation:0.00	PEAKS DB
A0A1S2XQR4|A0A1S2XQR4_CICAR	F.GINAQNNQR.N	N	59.52	1013.5	9	0.9	507.757	2	16.72	4922400	3	F3:5263	3	3	379	387			PEAKS DB
A0A1S2XQR4|A0A1S2XQR4_CICAR	K.LPAGTIAYL.A	N	58.99	917.522	9	0.2	918.528	1	54.42	229360000	1	F1:24941	4	4	122	130			PEAKS DB
A0A1S2XQR4|A0A1S2XQR4_CICAR	K.NQRQSHFANAQPQQK.D	N	58.49	1780.87	15	2.6	446.225	4	18.18	743880	3	F3:5979	3	3	423	437			PEAKS DB
A0A1S2XQR4|A0A1S2XQR4_CICAR	N.KKEDEEEEEDR.N	N	57.81	1434.61	11	-0.9	479.211	3	15.07	65028	2	F2:4548	2	2	330	340			PEAKS DB
A0A1S2XQR4|A0A1S2XQR4_CICAR	F.S(+27.99)LSGSENQQSYFQGFSK.K	Y	57.81	1920.85	17	0.4	961.432	2	45.48	1571400	2	F2:19044	1	1	158	174	Formylation	S1:Formylation:106.42	PEAKS DB
A0A1S2XQR4|A0A1S2XQR4_CICAR	D.RNVQVQR.F	N	56.98	898.51	7	-0.1	450.261	2	14.77	2182900	1	F1:5726	3	3	340	346			PEAKS DB
A0A1S2XQR4|A0A1S2XQR4_CICAR	R.LVEYNSK.P	Y	56.74	851.439	7	0.1	426.726	2	23.07	37878000	1	F1:9656	3	3	70	76			PEAKS DB
A0A1S2XQR4|A0A1S2XQR4_CICAR	R.FDKRSQLFENLQNYR.L	N	56.61	1956.98	15	-2.2	490.251	4	44.37	1354800	2	F2:18520	1	1	55	69			PEAKS DB
A0A1S2XQR4|A0A1S2XQR4_CICAR	I.AYLANRDDNEDLR.V	N	56.5	1563.73	13	1.1	782.87	2	49.98	5771800	1	F1:22633	2	2	128	140			PEAKS DB
A0A1S2XQR4|A0A1S2XQR4_CICAR	R.ATVILVVNEGKG.E	N	56.4	1198.69	12	-2.5	600.352	2	39.93	13081000	2	F2:16382	2	2	303	314			PEAKS DB
A0A1S2XQR4|A0A1S2XQR4_CICAR	N.RPGQFQSFSLSGSENQQSYFQGFSK.K	Y	56.03	2840.32	25	0.9	947.778	3	51.65	5256600	1	F1:23408	2	2	150	174			PEAKS DB
A0A1S2XQR4|A0A1S2XQR4_CICAR	K.SNNFQTLF.K	Y	55.85	969.456	8	-1	485.735	2	56.6	159950000	2	F2:24355	2	2	35	42			PEAKS DB
A0A1S2XQR4|A0A1S2XQR4_CICAR	K.LERGDTIKLPAGTIAYL.A	N	55.73	1830.03	17	1.2	611.015	3	53.39	2431700	1	F1:24300	1	1	114	130			PEAKS DB
A0A1S2XQR4|A0A1S2XQR4_CICAR	G.INAQNNQR.N	N	55.61	956.479	8	0.6	479.247	2	15.58	81759	2	F2:4783	2	2	380	387			PEAKS DB
A0A1S2XQR4|A0A1S2XQR4_CICAR	F.E(-18.01)NLQNYR.L	N	55.29	917.436	7	1.5	459.725	2	33.91	23141000	1	F1:14829	3	3	63	69	Pyro-glu from E	E1:Pyro-glu from E:1000.00	PEAKS DB
A0A1S2XQR4|A0A1S2XQR4_CICAR	R.VLDLAIPVNR.P	N	54.94	1108.66	10	-0.6	555.337	2	48.08	17549000	2	F2:20275	2	2	141	150			PEAKS DB
A0A1S2XQR4|A0A1S2XQR4_CICAR	K.LERGDTIK.L	N	54.38	930.513	8	1.5	311.178	3	19.13	5283100	3	F3:6413	4	4	114	121			PEAKS DB
A0A1S2XQR4|A0A1S2XQR4_CICAR	V.ISQIQRPVK.E	N	54.13	1067.65	9	1.6	534.829	2	33.98	4516700	3	F3:13510	4	4	398	406			PEAKS DB
A0A1S2XQR4|A0A1S2XQR4_CICAR	F.NLRSRNPIYSNK.Y	N	52.96	1460.78	12	1.1	487.935	3	23.85	4002000	3	F3:8665	4	4	251	262			PEAKS DB
A0A1S2XQR4|A0A1S2XQR4_CICAR	R.VLLEEQEQKPKQ.R	N	52.77	1467.79	12	-0.5	490.272	3	26.74	481350	2	F2:10133	1	1	191	202			PEAKS DB
A0A1S2XQR4|A0A1S2XQR4_CICAR	S.RNPIYSNK.Y	N	52.76	990.525	8	-0.5	496.268	2	19.95	259840	1	F1:8220	1	1	255	262			PEAKS DB
A0A1S2XQR4|A0A1S2XQR4_CICAR	R.LLQRFDKR.S	N	52.75	1074.63	8	-1	359.217	3	25.59	7791600	2	F2:9524	2	2	51	58			PEAKS DB
A0A1S2XQR4|A0A1S2XQR4_CICAR	R.VLDLAIPVN.R	N	52.46	952.559	9	-1.9	477.286	2	54.68	2641600	2	F2:23502	2	2	141	149			PEAKS DB
A0A1S2XQR4|A0A1S2XQR4_CICAR	R.LLQRFDK.R	N	52.37	918.529	7	0.3	460.271	2	28.04	6692200	1	F1:12066	4	4	51	57			PEAKS DB
A0A1S2XQR4|A0A1S2XQR4_CICAR	Y.FQGFSKK.I	N	51.97	840.449	7	0.5	421.231	2	24	4687100	1	F1:10126	3	3	169	175			PEAKS DB
A0A1S2XQR4|A0A1S2XQR4_CICAR	P.AGTIAYLANR.D	N	51.5	1048.57	10	-2.8	525.289	2	37.5	2579100	2	F2:15219	2	2	124	133			PEAKS DB
A0A1S2XQR4|A0A1S2XQR4_CICAR	R.Q(-17.03)SHFANAQPQ.Q	N	51.15	1109.49	10	1.3	555.751	2	28.14	3711500	1	F1:12125	3	3	426	435	Pyro-glu from Q	Q1:Pyro-glu from Q:1000.00	PEAKS DB
A0A1S2XQR4|A0A1S2XQR4_CICAR	A.S(+42.01)VC(+31.99)AK(+27.99)SDKENPFFFK.S	N	50.92	1847.84	15	-1.4	462.966	4	46.37	0	1	F1:20874	0	0	20	34	Acetylation (Protein N-term); Dioxidation (C); Formylation	S1:Acetylation (Protein N-term):1000.00;C3:Dioxidation (C):1000.00;K5:Formylation:38.16	PEAKS DB
A0A1S2XQR4|A0A1S2XQR4_CICAR	R.NFLAGEEDNVISQIQRPVKE.V	N	50.63	2285.16	20	-1.1	762.728	3	53.04	691510	2	F2:22759	1	1	388	407			PEAKS DB
A0A1S2XQR4|A0A1S2XQR4_CICAR	N.K(+27.99)(+27.99)YGNFFEITPEKNPQLQDLDISLNSVEINEGSLLLPHFNSR.A	N	50.49	4771.38	41	-9.2	1193.84	4	68.04	7188900	1	F1:31527	1	1	262	302	Formylation	K1:Formylation:0.00;K1:Formylation:0.00	PEAKS DB
A0A1S2XQR4|A0A1S2XQR4_CICAR	A.NRDDNEDLR.V	N	50.25	1145.51	9	0.9	573.76	2	22.07	308500	3	F3:7855	1	1	132	140			PEAKS DB
A0A1S2XQR4|A0A1S2XQR4_CICAR	R.FQSK(+27.99)LSSGDVVVIPASHPF.S	N	49.55	2042.05	19	4.9	681.692	3	48.43	5038700	1	F1:21873	2	2	347	365	Formylation	K4:Formylation:5.77	PEAKS DB
A0A1S2XQR4|A0A1S2XQR4_CICAR	Q.SYFQGFSK.K	N	49.3	962.45	8	-2	482.231	2	41.46	1038200	2	F2:17109	2	2	167	174			PEAKS DB
A0A1S2XQR4|A0A1S2XQR4_CICAR	R.SVSSESEPF.N	N	49.3	967.413	9	-1.2	484.713	2	39.09	33411000	2	F2:15904	2	2	242	250			PEAKS DB
A0A1S2XQR4|A0A1S2XQR4_CICAR	R.DDNEDLR.V	N	48.55	875.362	7	1.1	438.688	2	20.48	73919	3	F3:7068	1	1	134	140			PEAKS DB
A0A1S2XQR4|A0A1S2XQR4_CICAR	F.ANAQPQQK.D	N	47.94	883.451	8	0.9	442.732	2	13.08	486750	3	F3:3566	3	3	430	437			PEAKS DB
A0A1S2XQR4|A0A1S2XQR4_CICAR	F.ILVVLSGR.A	Y	47.7	855.554	8	1.3	428.784	2	41.87	3861100	1	F1:18684	2	2	91	98			PEAKS DB
A0A1S2XQR4|A0A1S2XQR4_CICAR	K.YGNFFEITPEK(+27.99)NPQLQDLDISLNSVEINEGSLLLPHFNSR.A	N	47.66	4615.29	40	5.9	1154.83	4	71.1	0	1	F1:32818	0	0	263	302	Formylation	K11:Formylation:0.00	PEAKS DB
A0A1S2XQR4|A0A1S2XQR4_CICAR	Q.Q(-17.03)SQRQEADVIVK.I	Y	46.74	1382.72	12	-2.9	692.363	2	29.26	1726600	2	F2:11301	1	1	211	222	Pyro-glu from Q	Q1:Pyro-glu from Q:1000.00	PEAKS DB
A0A1S2XQR4|A0A1S2XQR4_CICAR	Q.RQEADVIVK.I	Y	45.82	1056.59	9	1	529.303	2	23.35	1460700	1	F1:9825	2	2	214	222			PEAKS DB
A0A1S2XQR4|A0A1S2XQR4_CICAR	R.V(+27.99)LDLAIPVNRPGQFQSFSLSGSENQQSYFQGFSK.K	Y	45.44	3802.86	34	1.8	951.722	4	60.24	0	1	F1:27582	0	0	141	174	Formylation	V1:Formylation:14.87	PEAKS DB
A0A1S2XQR4|A0A1S2XQR4_CICAR	L.TVLNPNDRNTFK.L	N	44.71	1417.73	12	-1.4	473.584	3	31.31	1008900	2	F2:12266	1	1	102	113			PEAKS DB
A0A1S2XQ88|A0A1S2XQ88_CICAR	R.NFLAGEEDNVISQIQRPVKEVAFPGSAEEVDRLLKNQR.Q	N	136.03	4295.23	38	0.6	1074.81	4	59.58	35461000	1	F1:27348	2	2	386	423			PEAKS DB
A0A1S2XQ88|A0A1S2XQ88_CICAR	R.GDTIKLPAGTIAYLANRDDNEDLRVLDLAIPVNRPGQFQSF.S	N	127.8	4512.34	41	-1.1	1129.09	4	64.28	19730000	2	F2:28134	2	2	117	157			PEAKS DB
A0A1S2XQ88|A0A1S2XQ88_CICAR	R.QSHFANAQPQQK.R	N	121.69	1382.67	12	0.8	692.341	2	19.19	4570000000	3	F3:6415	15	15	424	435			PEAKS DB
A0A1S2XQ88|A0A1S2XQ88_CICAR	K.KILEASFNSDYEEIER.V	N	120.26	1941.93	16	0.7	971.972	2	44.35	1776600000	1	F1:19860	11	11	175	190			PEAKS DB
A0A1S2XQ88|A0A1S2XQ88_CICAR	R.Q(-17.03)SHFANAQPQQK.R	N	118.08	1365.64	12	0	683.827	2	27.46	1697600000	3	F3:10381	14	14	424	435	Pyro-glu from Q	Q1:Pyro-glu from Q:1000.00	PEAKS DB
A0A1S2XQ88|A0A1S2XQ88_CICAR	K.LPAGTIAYLANR.D	N	117.94	1258.7	12	0.9	630.358	2	45.68	29809000	1	F1:20518	4	4	122	133			PEAKS DB
A0A1S2XQ88|A0A1S2XQ88_CICAR	H.TLFLPQHNDADFILVVLR.G	Y	116.05	2110.16	18	0.6	704.392	3	66.15	4634200	1	F1:30440	2	2	79	96			PEAKS DB
A0A1S2XQ88|A0A1S2XQ88_CICAR	R.NFLAGEEDNVISQIQRPVK.E	N	115.71	2156.12	19	0.5	1079.07	2	52.43	34327000000	1	F1:23873	26	26	386	404			PEAKS DB
A0A1S2XQ88|A0A1S2XQ88_CICAR	R.VLLEEQEQKPEQR.R	Y	113.99	1624.84	13	0.8	813.427	2	28.22	210430000	3	F3:10705	6	6	191	203			PEAKS DB
A0A1S2XQ88|A0A1S2XQ88_CICAR	K.SNNC(+57.02)QTLFENENGHVR.L	Y	113.32	1917.84	16	1.6	640.286	3	33.91	17080000	3	F3:13448	3	3	35	50	Carbamidomethylation	C4:Carbamidomethylation:1000.00	PEAKS DB
A0A1S2XQ88|A0A1S2XQ88_CICAR	R.NFLAGEEDNVISQIQRPVKEVAFPGSAEEVDRLLK.N	N	111.34	3897.03	35	0.6	975.263	4	61.1	38565000	1	F1:27993	2	2	386	420			PEAKS DB
A0A1S2XQ88|A0A1S2XQ88_CICAR	F.SINASSDLFLLGFGINAQNNQR.N	N	111.14	2378.2	22	0.6	1190.1	2	64.82	1319000000	1	F1:29950	19	19	364	385			PEAKS DB
A0A1S2XQ88|A0A1S2XQ88_CICAR	R.ATVILVVNEGKGEVELVGLR.N	N	110.96	2094.2	20	0.3	1048.11	2	54.76	806140000	1	F1:24970	17	16	301	320			PEAKS DB
A0A1S2XQ88|A0A1S2XQ88_CICAR	R.QSHFANAQPQQKR.K	Y	110.22	1538.77	13	1.3	513.93	3	17.95	18717000	3	F3:5851	6	6	424	436			PEAKS DB
A0A1S2XQ88|A0A1S2XQ88_CICAR	Y.NSKPHTLFLPQHNDADFILVVLR.G	Y	109.4	2673.44	23	-0.1	669.366	4	57.41	10826000	1	F1:26205	2	2	74	96			PEAKS DB
A0A1S2XQ88|A0A1S2XQ88_CICAR	R.GDTIKLPAGTIAYLANRDDNEDLR.V	N	109.23	2630.33	24	4.3	658.591	4	49.98	2045600000	1	F1:22570	6	6	117	140			PEAKS DB
A0A1S2XQ88|A0A1S2XQ88_CICAR	K.GRQQSQETDVIVK.I	Y	108.62	1486.77	13	0.6	496.598	3	25.23	15680000	3	F3:9293	6	6	208	220			PEAKS DB
A0A1S2XQ88|A0A1S2XQ88_CICAR	R.FGNFFEITPEKNPQLK.D	Y	108.39	1907.98	16	0.7	954.995	2	51.33	800020000	1	F1:23232	4	4	261	276			PEAKS DB
A0A1S2XQ88|A0A1S2XQ88_CICAR	K.KSVSSESEPFNLR.S	N	107.9	1478.74	13	1.3	740.375	2	36.32	386360000	3	F3:14587	6	6	239	251			PEAKS DB
A0A1S2XQ88|A0A1S2XQ88_CICAR	K.ILEASFNSDYEEIER.V	N	107.42	1813.84	15	0.9	907.925	2	49.37	3528500000	1	F1:22314	21	21	176	190			PEAKS DB
A0A1S2XQ88|A0A1S2XQ88_CICAR	K.DLDIFVNSVEIKEGSLLLPHFNSR.A	Y	106.89	2741.44	24	0	686.366	4	65.55	11792000	1	F1:30160	3	3	277	300			PEAKS DB
A0A1S2XQ88|A0A1S2XQ88_CICAR	R.FGNFFEITPEKNPQLKDLDIFVNSVEIK.E	Y	106.7	3280.7	28	0.8	821.182	4	67.03	12045000	1	F1:30817	2	2	261	288			PEAKS DB
A0A1S2XQ88|A0A1S2XQ88_CICAR	K.LPAGTIAYLANRDDNEDLR.V	N	106.23	2116.05	19	1.7	706.359	3	45.81	1385000000	1	F1:20524	6	6	122	140			PEAKS DB
A0A1S2XQ88|A0A1S2XQ88_CICAR	R.LMEYNSKPHTLFLPQHNDADFILVVLR.G	Y	105.88	3209.67	27	-1.5	803.423	4	59.97	22586000	2	F2:26016	2	2	70	96			PEAKS DB
A0A1S2XQ88|A0A1S2XQ88_CICAR	F.SLSGNENQQSYFQGFSK.K	Y	105.47	1919.87	17	0	960.938	2	44.45	100430000	1	F1:19912	4	4	158	174			PEAKS DB
A0A1S2XQ88|A0A1S2XQ88_CICAR	K.LSSGDVVVIPASHPFSINASSDLFLLGFGINAQNNQR.N	N	104.44	3883.99	37	-0.9	1295.67	3	67.54	483000000	1	F1:31142	12	12	349	385			PEAKS DB
A0A1S2XQ88|A0A1S2XQ88_CICAR	R.ATVILVVNEGKGEVELVGLRNENEQEN.K	N	104.12	2951.52	27	-1	1476.77	2	52.34	4766100000	2	F2:22385	23	23	301	327			PEAKS DB
A0A1S2XQ88|A0A1S2XQ88_CICAR	K.PHTLFLPQHNDADFILVVLR.G	Y	103.19	2344.27	20	-0.2	782.429	3	61.43	16576000	1	F1:28184	4	4	77	96			PEAKS DB
A0A1S2XQ88|A0A1S2XQ88_CICAR	A.SSDLFLLGFGINAQNNQR.N	N	103.16	1993	18	1.2	997.507	2	62.83	50213000	1	F1:28803	4	4	368	385			PEAKS DB
A0A1S2XQ88|A0A1S2XQ88_CICAR	R.LM(+15.99)EYNSKPHTLFLPQHNDADFILVVLR.G	Y	102.87	3225.66	27	-0.9	807.423	4	58.93	1356700	2	F2:25560	1	1	70	96	Oxidation (M)	M2:Oxidation (M):1000.00	PEAKS DB
A0A1S2XQ88|A0A1S2XQ88_CICAR	L.AGEEDNVISQIQRPVK.E	N	102.08	1781.93	16	1.6	891.971	2	52.43	143570000	1	F1:23741	3	3	389	404			PEAKS DB
A0A1S2XQ88|A0A1S2XQ88_CICAR	R.VLDLAIPVNRPGQFQSFSLSGNENQQSYFQGFSK.K	Y	102.06	3801.88	34	-1.2	1268.3	3	60.32	38316000	2	F2:26223	3	3	141	174			PEAKS DB
A0A1S2XQ88|A0A1S2XQ88_CICAR	R.AILTVLNPNDR.N	N	101.69	1224.68	11	0.6	613.348	2	46.49	6353700000	1	F1:20929	10	10	99	109			PEAKS DB
A0A1S2XQ88|A0A1S2XQ88_CICAR	R.NFLAGEEDNVISQIQR.P	N	101.57	1831.91	16	0.4	916.959	2	53.99	115670000	1	F1:24516	4	4	386	401			PEAKS DB
A0A1S2XQ88|A0A1S2XQ88_CICAR	R.GDTIKLPAGTIAYLANR.D	N	101.37	1772.98	17	0.1	591.999	3	50.69	27108000	1	F1:22924	2	2	117	133			PEAKS DB
A0A1S2XQ88|A0A1S2XQ88_CICAR	K.RSQLFENLQNYR.L	N	101.29	1566.79	12	1.5	523.27	3	43.81	180470000	1	F1:19591	4	4	58	69			PEAKS DB
A0A1S2XQ88|A0A1S2XQ88_CICAR	R.FGNFFEITPEK.N	Y	101.24	1327.64	11	0.4	664.829	2	54.87	48255000	1	F1:24915	2	2	261	271			PEAKS DB
A0A1S2XQ88|A0A1S2XQ88_CICAR	N.ASSDLFLLGFGINAQNNQR.N	N	100.87	2064.04	19	1.2	689.02	3	62.77	17265000	1	F1:28771	4	4	367	385			PEAKS DB
A0A1S2XQ88|A0A1S2XQ88_CICAR	R.NFLAGEEDNVISQIQRPVKEVAFPGSAEEVDR.L	N	100.7	3542.76	32	0.1	1181.93	3	57.89	918740000	1	F1:26483	5	5	386	417			PEAKS DB
A0A1S2XQ88|A0A1S2XQ88_CICAR	R.ATVILVVNEGKGEVELVGLRNENEQENK.K	N	100.69	3079.61	28	1.3	770.91	4	49.83	11460000	1	F1:22544	2	2	301	328			PEAKS DB
A0A1S2XQ88|A0A1S2XQ88_CICAR	N.FLAGEEDNVISQIQRPVK.E	N	100.46	2042.08	18	0.5	1022.05	2	47.38	367180000	1	F1:21296	4	4	387	404			PEAKS DB
A0A1S2XQ88|A0A1S2XQ88_CICAR	R.FQSKLSSGDVVVIPASHPFSINASSDLFLLGFGINAQNNQR.N	N	99.37	4374.24	41	0.7	1094.57	4	65.62	2562400	1	F1:30205	1	1	345	385			PEAKS DB
A0A1S2XQ88|A0A1S2XQ88_CICAR	R.VLDLAIPVNRPGQFQ.S	N	99.33	1665.92	15	0.9	833.966	2	52.4	2028800	1	F1:23814	1	1	141	155			PEAKS DB
A0A1S2XQ88|A0A1S2XQ88_CICAR	K.LSSGDVVVIPASHPFSINA.S	N	98.96	1908.99	19	-0.2	955.502	2	53.1	104500000	1	F1:24091	4	4	349	367			PEAKS DB
A0A1S2XQ88|A0A1S2XQ88_CICAR	K.LSSGDVVVIPASHPFSINASSDL.F	N	98.47	2311.17	23	0.2	1156.59	2	56.19	8482700	1	F1:25636	4	4	349	371			PEAKS DB
A0A1S2XQ88|A0A1S2XQ88_CICAR	K.EVAFPGSAEEVDRLLK.N	N	98.43	1758.92	16	0.6	880.464	2	52.24	109430000	1	F1:23724	4	4	405	420			PEAKS DB
A0A1S2XQ88|A0A1S2XQ88_CICAR	R.AILTVLNPNDRNTFK.L	N	98.18	1714.94	15	0.8	858.475	2	45.51	192670000	1	F1:20437	4	4	99	113			PEAKS DB
A0A1S2XQ88|A0A1S2XQ88_CICAR	F.SLSGNENQQSYFQGFSKK.I	Y	97.83	2047.96	18	1.6	683.66	3	40.11	13312000	1	F1:17854	2	2	158	175			PEAKS DB
A0A1S2XQ88|A0A1S2XQ88_CICAR	R.ATVILVVNEGK.G	N	97.71	1141.67	11	-0.1	571.841	2	39.85	275390000	1	F1:17655	3	3	301	311			PEAKS DB
A0A1S2XQ88|A0A1S2XQ88_CICAR	K.LSSGDVVVIPASHPFSIN.A	N	97.59	1837.96	18	0.1	919.984	2	52.46	56110000	1	F1:23802	2	2	349	366			PEAKS DB
A0A1S2XQ88|A0A1S2XQ88_CICAR	A.GEEDNVISQIQRPVK.E	N	97.34	1710.89	15	2.7	856.453	2	52.43	81614000	1	F1:23738	2	2	390	404			PEAKS DB
A0A1S2XQ88|A0A1S2XQ88_CICAR	R.Q(-17.03)QSQETDVIVK.I	Y	97.08	1256.62	11	1.5	629.319	2	34.21	10220000	1	F1:14991	3	3	210	220	Pyro-glu from Q	Q1:Pyro-glu from Q:1000.00	PEAKS DB
A0A1S2XQ88|A0A1S2XQ88_CICAR	K.EGSLLLPHFNSR.A	N	96.91	1368.71	12	0.5	685.364	2	45.78	410430000	1	F1:20522	4	4	289	300			PEAKS DB
A0A1S2XQ88|A0A1S2XQ88_CICAR	F.LLGFGINAQNNQR.N	N	96.53	1443.76	13	0.9	722.886	2	47.08	14283000000	1	F1:21214	10	10	373	385			PEAKS DB
A0A1S2XQ88|A0A1S2XQ88_CICAR	L.FLLGFGINAQNNQR.N	N	96.5	1590.83	14	0.3	796.419	2	55.24	29165000	1	F1:25149	2	2	372	385			PEAKS DB
A0A1S2XQ88|A0A1S2XQ88_CICAR	R.PVKEVAFPGSAEEVDR.L	N	96.49	1728.87	16	0.9	577.296	3	37.35	10401000	1	F1:16494	2	2	402	417			PEAKS DB
A0A1S2XQ88|A0A1S2XQ88_CICAR	K.GEVELVGLRNENEQEN.K	N	96.4	1827.86	16	0.5	914.936	2	39.91	69329000	1	F1:17737	4	4	312	327			PEAKS DB
A0A1S2XQ88|A0A1S2XQ88_CICAR	R.SQLFENLQNYR.L	N	96.03	1410.69	11	2.4	706.352	2	48.06	6889000000	1	F1:21606	10	10	59	69			PEAKS DB
A0A1S2XQ88|A0A1S2XQ88_CICAR	K.LSSGDVVVIPASHPF.S	N	95.94	1523.8	15	0.3	762.905	2	51.5	18427000000	1	F1:23349	8	8	349	363			PEAKS DB
A0A1S2XQ88|A0A1S2XQ88_CICAR	K.ISREQIEELSKNAK.S	N	95.77	1643.88	14	0.9	548.968	3	35.69	10860000	3	F3:14329	5	5	221	234			PEAKS DB
A0A1S2XQ88|A0A1S2XQ88_CICAR	K.SDKENPFFFK.S	N	95.41	1257.6	10	1	629.808	2	45.1	165800000	1	F1:20230	11	11	25	34			PEAKS DB
A0A1S2XQ88|A0A1S2XQ88_CICAR	K.LPAGTIAYLANRDDNEDLRVLDLAIPVNRPGQFQSF.S	N	95.39	3998.06	36	0.3	1000.52	4	64.45	30798000	1	F1:29608	2	2	122	157			PEAKS DB
A0A1S2XQ88|A0A1S2XQ88_CICAR	N.KKEDEEEEEDRNVQVQR.F	N	95.05	2159.01	17	2.7	540.76	4	21.23	1177300000	1	F1:8770	9	9	328	344			PEAKS DB
A0A1S2XQ88|A0A1S2XQ88_CICAR	R.AILTVLNPNDRNTFKLER.G	N	94.92	2113.16	18	2.6	529.299	4	47.35	20637000	1	F1:21261	3	3	99	116			PEAKS DB
A0A1S2XQ88|A0A1S2XQ88_CICAR	L.VVNEGKGEVELVGLR.N	N	94.83	1596.88	15	0.8	533.301	3	39.79	6841900	1	F1:17677	2	2	306	320			PEAKS DB
A0A1S2XQ88|A0A1S2XQ88_CICAR	R.QQSQETDVIVK.I	Y	94.14	1273.65	11	1.4	637.832	2	28.34	52043000	3	F3:10764	3	3	210	220			PEAKS DB
A0A1S2XQ88|A0A1S2XQ88_CICAR	K.LERGDTIKLPAGTIAYLANRDDNEDLR.V	N	94.14	3028.56	27	-0.2	758.145	4	48.5	5531400	1	F1:21892	2	2	114	140			PEAKS DB
A0A1S2XQ88|A0A1S2XQ88_CICAR	K.E(-18.01)VAFPGSAEEVDR.L	N	94.1	1386.64	13	0.6	694.327	2	46.39	37862000	1	F1:20973	2	2	405	417	Pyro-glu from E	E1:Pyro-glu from E:1000.00	PEAKS DB
A0A1S2XQ88|A0A1S2XQ88_CICAR	R.VLDLAIPVNRPGQF.Q	N	93.39	1537.86	14	-0.1	769.936	2	55.17	86517000	1	F1:25077	4	4	141	154			PEAKS DB
A0A1S2XQ88|A0A1S2XQ88_CICAR	F.LAGEEDNVISQIQRPVK.E	N	93.37	1895.01	17	-0.4	948.511	2	53.41	129930000	1	F1:24292	6	6	388	404			PEAKS DB
A0A1S2XQ88|A0A1S2XQ88_CICAR	K.SVSSESEPFNLR.S	N	92.96	1350.64	12	3.5	676.329	2	41	2240000000	1	F1:18271	10	10	240	251			PEAKS DB
A0A1S2XQ88|A0A1S2XQ88_CICAR	R.GDTIKLPAGTIAYL.A	N	92.88	1431.8	14	0	716.904	2	57.29	688690000	1	F1:26154	2	2	117	130			PEAKS DB
A0A1S2XQ88|A0A1S2XQ88_CICAR	Q.SHFANAQPQQK.R	N	91.74	1254.61	11	0.4	628.311	2	18.58	4449300	3	F3:6156	6	6	425	435			PEAKS DB
A0A1S2XQ88|A0A1S2XQ88_CICAR	K.EVAFPGSAEEVDR.L	N	91.64	1404.65	13	2	703.333	2	39.26	8449800000	1	F1:17420	7	7	405	417			PEAKS DB
A0A1S2XQ88|A0A1S2XQ88_CICAR	R.DDNEDLRVLDLAIPVNRPGQFQSF.S	N	91.54	2757.37	24	0.6	920.13	3	63.55	23810000	1	F1:29168	2	2	134	157			PEAKS DB
A0A1S2XQ88|A0A1S2XQ88_CICAR	G.E(-18.01)EDNVISQIQRPVK.E	N	91.19	1635.86	14	0.7	818.935	2	43.52	6575100	1	F1:19488	2	2	391	404	Pyro-glu from E	E1:Pyro-glu from E:1000.00	PEAKS DB
A0A1S2XQ88|A0A1S2XQ88_CICAR	K.LSSGDVVVIPASHPFSINASSDLF.L	N	90.5	2458.24	24	0	1230.12	2	62.14	755060000	1	F1:28447	9	9	349	372			PEAKS DB
A0A1S2XQ88|A0A1S2XQ88_CICAR	R.Q(-17.03)SHFANAQPQQKR.K	Y	90.5	1521.74	13	1.2	508.255	3	22.35	722930	3	F3:7978	2	2	424	436	Pyro-glu from Q	Q1:Pyro-glu from Q:1000.00	PEAKS DB
A0A1S2XQ88|A0A1S2XQ88_CICAR	K.ISREQIEELSK.N	N	90.14	1330.71	11	2	444.577	3	36.29	490150000	3	F3:14563	6	6	221	231			PEAKS DB
A0A1S2XQ88|A0A1S2XQ88_CICAR	R.VLDLAIPVNRPGQFQSF.S	N	89.71	1900.02	17	0.4	951.016	2	59.45	5793700000	1	F1:27200	20	20	141	157			PEAKS DB
A0A1S2XQ88|A0A1S2XQ88_CICAR	R.AILTVLNPNDRNTF.K	N	89.63	1586.84	14	1	794.427	2	53.33	3480100000	1	F1:24245	7	7	99	112			PEAKS DB
A0A1S2XQ88|A0A1S2XQ88_CICAR	L.GFGINAQNNQR.N	N	88.92	1217.59	11	0.9	609.801	2	30.97	112890000	3	F3:11991	8	8	375	385			PEAKS DB
A0A1S2XQ88|A0A1S2XQ88_CICAR	R.QSHFANAQPQQ.K	N	88.53	1254.57	11	0.9	628.293	2	22.52	3394300	3	F3:8025	3	3	424	434			PEAKS DB
A0A1S2XQ88|A0A1S2XQ88_CICAR	F.LLGFGINAQNNQRNFLAGEEDNVISQIQRPVK.E	N	88.26	3581.87	32	-1	896.474	4	57.4	8913500	2	F2:24809	2	2	373	404			PEAKS DB
A0A1S2XQ88|A0A1S2XQ88_CICAR	G.FGINAQNNQR.N	N	88.14	1160.57	10	1.3	581.291	2	29.38	21701000	3	F3:11253	3	3	376	385			PEAKS DB
A0A1S2XQ88|A0A1S2XQ88_CICAR	L.LGFGINAQNNQR.N	N	87.6	1330.67	12	0.4	666.343	2	38.49	206960000	1	F1:17007	2	2	374	385			PEAKS DB
A0A1S2XQ88|A0A1S2XQ88_CICAR	K.KEDEEEEEDRNVQVQR.F	N	86.43	2030.91	16	2.1	508.736	4	23.21	399110	3	F3:8389	1	1	329	344			PEAKS DB
A0A1S2XQ88|A0A1S2XQ88_CICAR	K.E(-18.01)GSLLLPHFNSR.A	N	84.47	1350.7	12	1.2	451.242	3	45.74	10894000	1	F1:20589	2	2	289	300	Pyro-glu from E	E1:Pyro-glu from E:1000.00	PEAKS DB
A0A1S2XQ88|A0A1S2XQ88_CICAR	K.DLDIFVNSVEIK.E	Y	84.12	1390.73	12	0.2	696.373	2	58.2	177610000	1	F1:26513	4	4	277	288			PEAKS DB
A0A1S2XQ88|A0A1S2XQ88_CICAR	R.VLDLAIPVNRPGQFQSFSLSGNENQQSYFQGFSKK.I	Y	83.55	3929.97	35	-1.3	983.499	4	57.4	4767800	2	F2:24821	2	2	141	175			PEAKS DB
A0A1S2XQ88|A0A1S2XQ88_CICAR	K.LSSGDVVVIPASHPFSINASSDLFL.L	N	83.42	2571.32	25	-0.3	1286.67	2	65.73	13762000	1	F1:30243	4	4	349	373			PEAKS DB
A0A1S2XQ88|A0A1S2XQ88_CICAR	K.EVAFPGSAEEVDRLL.K	N	83.14	1630.82	15	0.3	816.416	2	57.96	74012000	1	F1:26438	2	2	405	419			PEAKS DB
A0A1S2XQ88|A0A1S2XQ88_CICAR	R.GDTIKLPAGTIAYLAN.R	N	82.8	1616.88	16	0.3	809.445	2	53.04	2085700	1	F1:24140	1	1	117	132			PEAKS DB
A0A1S2XQ88|A0A1S2XQ88_CICAR	D.E(-18.01)EEEEDRNVQVQR.F	N	82.62	1640.74	13	0.3	821.375	2	27.09	2568000	3	F3:10226	3	3	332	344	Pyro-glu from E	E1:Pyro-glu from E:1000.00	PEAKS DB
A0A1S2XQ88|A0A1S2XQ88_CICAR	P.AGTIAYLANRDDNEDLR.V	N	82.07	1905.92	17	0.8	636.312	3	39.23	3455600	1	F1:17448	2	2	124	140			PEAKS DB
A0A1S2XQ88|A0A1S2XQ88_CICAR	A.KSDKENPFFFK.S	N	81.29	1385.7	11	3.1	462.907	3	40.14	3550500000	1	F1:17933	14	14	24	34			PEAKS DB
A0A1S2XQ88|A0A1S2XQ88_CICAR	E.DNVISQIQRPVK.E	N	80.96	1395.78	12	-1.1	698.898	2	36.66	44197000	2	F2:14776	4	4	393	404			PEAKS DB
A0A1S2XQ88|A0A1S2XQ88_CICAR	N.FLAGEEDNVISQIQRPVKEVAFPGSAEEVDR.L	N	80.68	3428.72	31	-1.3	858.187	4	54.68	10761000	2	F2:23510	2	2	387	417			PEAKS DB
A0A1S2XQ88|A0A1S2XQ88_CICAR	S.HFANAQPQQK.R	N	80.61	1167.58	10	0.5	584.796	2	16.72	851770	1	F1:6677	3	3	426	435			PEAKS DB
A0A1S2XQ88|A0A1S2XQ88_CICAR	D.EEEEEDRNVQVQR.F	N	79.58	1658.75	13	1.2	553.923	3	22.73	7966200	3	F3:8121	3	3	332	344			PEAKS DB
A0A1S2XQ88|A0A1S2XQ88_CICAR	F.LPQHNDADFILVVLR.G	Y	79.51	1748.96	15	-0.8	583.991	3	59.51	6388700	1	F1:27192	2	2	82	96			PEAKS DB
A0A1S2XQ88|A0A1S2XQ88_CICAR	Y.LANRDDNEDLR.V	N	79.32	1329.63	11	2	444.216	3	22.03	453750000	3	F3:7762	6	6	130	140			PEAKS DB
A0A1S2XQ88|A0A1S2XQ88_CICAR	R.E(-18.01)QIEELSK.N	N	79.26	956.481	8	0	479.247	2	37.23	12802000	1	F1:16434	5	5	224	231	Pyro-glu from E	E1:Pyro-glu from E:1000.00	PEAKS DB
A0A1S2XQ88|A0A1S2XQ88_CICAR	G.EEDNVISQIQRPVK.E	N	77.98	1653.87	14	1.5	552.297	3	38.31	9751000	1	F1:16939	2	2	391	404			PEAKS DB
A0A1S2XQ88|A0A1S2XQ88_CICAR	I.LTVLNPNDR.N	N	77.27	1040.56	9	1.2	521.288	2	45.38	7129000	1	F1:20386	2	2	101	109			PEAKS DB
A0A1S2XQ88|A0A1S2XQ88_CICAR	Q.RQSHFANAQPQQK.R	N	77.24	1538.77	13	0.4	513.93	3	16.6	238590	1	F1:6612	2	2	423	435			PEAKS DB
A0A1S2XQ88|A0A1S2XQ88_CICAR	R.FQSKLSSGDVVVIPASHPF.S	N	76.85	2014.05	19	-0.7	672.358	3	48.26	10970000	2	F2:20376	2	2	345	363			PEAKS DB
A0A1S2XQ88|A0A1S2XQ88_CICAR	R.VLLEEQEQKP.E	N	76.74	1211.64	10	1	606.826	2	32.69	9675200	3	F3:12883	3	3	191	200			PEAKS DB
A0A1S2XQ88|A0A1S2XQ88_CICAR	N.FFEITPEK.N	N	76.57	1009.51	8	0.3	505.762	2	47.63	713530000	1	F1:21012	6	6	264	271			PEAKS DB
A0A1S2XQ88|A0A1S2XQ88_CICAR	R.GDTIKLPAGTIAY.L	N	75.49	1318.71	13	1	660.363	2	50.12	2165200000	1	F1:22719	5	5	117	129			PEAKS DB
A0A1S2XQ88|A0A1S2XQ88_CICAR	D.NVISQIQRPVK.E	N	74.52	1280.76	11	-1.2	641.385	2	34.16	248240000	2	F2:13545	6	6	394	404			PEAKS DB
A0A1S2XQ88|A0A1S2XQ88_CICAR	R.SQLFENLQNY.R	N	74.16	1254.59	10	0.8	628.301	2	53.99	24407000	1	F1:24522	2	2	59	68			PEAKS DB
A0A1S2XQ88|A0A1S2XQ88_CICAR	E.NKKEDEEEEEDRNVQVQR.F	N	73.46	2273.05	18	1.7	569.27	4	21.23	29161000	1	F1:8827	4	4	327	344			PEAKS DB
A0A1S2XQ88|A0A1S2XQ88_CICAR	R.QSHFANAQPQ.Q	N	73.43	1126.52	10	0.7	564.264	2	22.31	8142000	3	F3:7924	3	3	424	433			PEAKS DB
A0A1S2XQ88|A0A1S2XQ88_CICAR	R.SRSPIYSNR.F	Y	73.34	1078.55	9	3.9	360.525	3	21.9	0	3	F3:7744	0	0	252	260			PEAKS DB
A0A1S2XQ88|A0A1S2XQ88_CICAR	K.LSSGDVVVIPASHPFSINASSDLFLLGF.G	N	72.53	2888.5	28	1	963.838	3	74.08	1873500	1	F1:34223	2	2	349	376			PEAKS DB
A0A1S2XQ88|A0A1S2XQ88_CICAR	R.ATVILVVNEGKGEVELVGLRN.E	N	72.36	2208.25	21	0	737.088	3	54.75	6596300	1	F1:24948	2	2	301	321			PEAKS DB
A0A1S2XQ88|A0A1S2XQ88_CICAR	D.LFLLGFGINAQNNQR.N	N	72.17	1703.91	15	-1.7	852.961	2	62.2	1272100	2	F2:27173	1	1	371	385			PEAKS DB
A0A1S2XQ88|A0A1S2XQ88_CICAR	R.AILTVLNPNDRN.T	N	71.63	1338.73	12	0.7	670.369	2	44.38	2861400	1	F1:19969	1	1	99	110			PEAKS DB
A0A1S2XQ88|A0A1S2XQ88_CICAR	K.E(-18.01)NPFFFK.S	N	71.36	909.438	7	0.7	455.726	2	50.52	8757600	1	F1:22853	2	2	28	34	Pyro-glu from E	E1:Pyro-glu from E:1000.00	PEAKS DB
A0A1S2XQ88|A0A1S2XQ88_CICAR	L.TVLNPNDR.N	N	71.04	927.477	8	0.5	464.745	2	25.62	159330000	3	F3:9536	4	4	102	109			PEAKS DB
A0A1S2XQ88|A0A1S2XQ88_CICAR	K.KILEASFN.S	N	71.04	920.497	8	-0.2	461.255	2	37.47	3402700	1	F1:16583	2	2	175	182			PEAKS DB
A0A1S2XQ88|A0A1S2XQ88_CICAR	K.SDKENPFFF.K	N	71.01	1129.51	9	-0.8	565.76	2	57.11	2483700	1	F1:26098	2	2	25	33			PEAKS DB
A0A1S2XQ88|A0A1S2XQ88_CICAR	E.EDNVISQIQRPVK.E	N	70.6	1524.83	13	-0.4	509.281	3	37.16	5450400	1	F1:16391	2	2	392	404			PEAKS DB
A0A1S2XQ88|A0A1S2XQ88_CICAR	R.EQIEELSKN.A	N	70.28	1088.53	9	-0.2	545.274	2	28.48	7512500	1	F1:12264	5	5	224	232			PEAKS DB
A0A1S2XQ88|A0A1S2XQ88_CICAR	K.KSVSSESEPF.N	N	70.09	1095.51	10	-0.2	548.76	2	32.98	94113000	3	F3:12956	3	3	239	248			PEAKS DB
A0A1S2XQ88|A0A1S2XQ88_CICAR	K.LERGDTIKLPAGTIAY.L	N	69.25	1716.94	16	0.5	573.32	3	47.38	14540000	1	F1:21303	2	2	114	129			PEAKS DB
A0A1S2XQ88|A0A1S2XQ88_CICAR	K.LSSGDVVVIPASHPFSINASSDLFLL.G	N	69.16	2684.41	26	0.6	895.808	3	69.82	6597600	1	F1:32196	4	4	349	374			PEAKS DB
A0A1S2XQ88|A0A1S2XQ88_CICAR	L.ANRDDNEDLR.V	N	69.13	1216.54	10	-0.4	406.521	3	18.58	8428100	3	F3:6135	9	9	131	140			PEAKS DB
A0A1S2XQ88|A0A1S2XQ88_CICAR	R.VLLEEQEQK.P	N	68.71	1114.59	9	-0.4	558.299	2	29.29	2008700	1	F1:12661	3	3	191	199			PEAKS DB
A0A1S2XQ88|A0A1S2XQ88_CICAR	R.EQIEELSKNAK.S	N	68.69	1287.67	11	0.7	430.229	3	27.05	35216000	3	F3:10190	3	3	224	234			PEAKS DB
A0A1S2XQ88|A0A1S2XQ88_CICAR	S.DKENPFFFK.S	N	68.46	1170.57	9	1.1	586.292	2	46.45	32978000	1	F1:20871	4	4	26	34			PEAKS DB
A0A1S2XQ88|A0A1S2XQ88_CICAR	F.EITPEKNPQLK.D	Y	66.64	1295.71	11	0.6	432.909	3	25.32	10962000	3	F3:9327	3	3	266	276			PEAKS DB
A0A1S2XQ88|A0A1S2XQ88_CICAR	F.FEITPEKNPQLK.D	Y	66.35	1442.78	12	1.3	481.932	3	35.72	1218200	3	F3:14351	1	1	265	276			PEAKS DB
A0A1S2XQ88|A0A1S2XQ88_CICAR	N.VISQIQRPVK.E	N	65.92	1166.71	10	-0.3	584.363	2	26.2	26879000	1	F1:11154	6	6	395	404			PEAKS DB
A0A1S2XQ88|A0A1S2XQ88_CICAR	R.NTFKLER.G	N	65.86	906.492	7	-0.8	454.253	2	28.99	22356000	2	F2:11132	6	6	110	116			PEAKS DB
A0A1S2XQ88|A0A1S2XQ88_CICAR	N.QQSYFQGFSK.K	N	65.68	1218.57	10	0.9	610.29	2	42.01	3240900	1	F1:18758	2	2	165	174			PEAKS DB
A0A1S2XQ88|A0A1S2XQ88_CICAR	R.SPIYSNR.F	Y	65.23	835.419	7	0.9	418.716	2	23.91	86712000	3	F3:8657	3	3	254	260			PEAKS DB
A0A1S2XQ88|A0A1S2XQ88_CICAR	D.KENPFFFK.S	N	63.55	1055.54	8	0.5	528.778	2	43.12	2196800000	1	F1:19218	5	5	27	34			PEAKS DB
A0A1S2XQ88|A0A1S2XQ88_CICAR	R.EQIEELSK.N	N	63.47	974.492	8	1.8	488.253	2	28.93	700540000	1	F1:12428	6	6	224	231			PEAKS DB
A0A1S2XQ88|A0A1S2XQ88_CICAR	K.LPAGTIAY.L	N	63.37	804.438	8	0.9	403.226	2	42.29	20540000	1	F1:18853	2	2	122	129			PEAKS DB
A0A1S2XQ88|A0A1S2XQ88_CICAR	K.ENPFFFK.S	N	62.63	927.449	7	-0.1	464.731	2	51.14	644790000	1	F1:23176	4	4	28	34			PEAKS DB
A0A1S2XQ88|A0A1S2XQ88_CICAR	Y.F(+27.99)QGFSK(+27.99)K(+27.99)ILEASFNSDYEEIER.V	N	62.58	2720.26	22	3.9	907.763	3	52.32	0	1	F1:23751	0	0	169	190	Formylation	F1:Formylation:1000.00;K6:Formylation:1000.00;K7:Formylation:1000.00	PEAKS DB
A0A1S2XQ88|A0A1S2XQ88_CICAR	R.QSHFANAQPQQKRK.G	Y	62.29	1666.87	14	-0.2	417.724	4	16.16	146500	2	F2:5070	1	1	424	437			PEAKS DB
A0A1S2XQ88|A0A1S2XQ88_CICAR	K.GEVELVGLR.N	N	62.1	970.545	9	0.9	486.279	2	42.47	55905000	1	F1:18921	2	2	312	320			PEAKS DB
A0A1S2XQ88|A0A1S2XQ88_CICAR	F.ENLQNYR.L	N	60.8	935.446	7	-0.1	468.729	2	26.56	86401000	1	F1:11287	3	3	63	69			PEAKS DB
A0A1S2XQ88|A0A1S2XQ88_CICAR	I.SREQIEELSK.N	N	60.23	1217.63	10	-1.2	609.819	2	36.27	3505900	2	F2:14630	3	3	222	231			PEAKS DB
A0A1S2XQ88|A0A1S2XQ88_CICAR	K.GEVELVGLRNENEQENK(+27.99)KEDEEE.E	N	59.67	2743.24	23	-1.9	915.419	3	40.03	0	2	F2:16429	0	0	312	334	Formylation	K17:Formylation:0.00	PEAKS DB
A0A1S2XQ88|A0A1S2XQ88_CICAR	F.GINAQNNQR.N	N	59.52	1013.5	9	0.9	507.757	2	16.72	4922400	3	F3:5263	3	3	377	385			PEAKS DB
A0A1S2XQ88|A0A1S2XQ88_CICAR	K.LPAGTIAYL.A	N	58.99	917.522	9	0.2	918.528	1	54.42	229360000	1	F1:24941	4	4	122	130			PEAKS DB
A0A1S2XQ88|A0A1S2XQ88_CICAR	K.NQRQSHFANAQPQQK.R	N	58.49	1780.87	15	2.6	446.225	4	18.18	743880	3	F3:5979	3	3	421	435			PEAKS DB
A0A1S2XQ88|A0A1S2XQ88_CICAR	N.KKEDEEEEEDR.N	N	57.81	1434.61	11	-0.9	479.211	3	15.07	65028	2	F2:4548	2	2	328	338			PEAKS DB
A0A1S2XQ88|A0A1S2XQ88_CICAR	D.RNVQVQR.F	N	56.98	898.51	7	-0.1	450.261	2	14.77	2182900	1	F1:5726	3	3	338	344			PEAKS DB
A0A1S2XQ88|A0A1S2XQ88_CICAR	R.FDKRSQLFENLQNYR.L	N	56.61	1956.98	15	-2.2	490.251	4	44.37	1354800	2	F2:18520	1	1	55	69			PEAKS DB
A0A1S2XQ88|A0A1S2XQ88_CICAR	I.AYLANRDDNEDLR.V	N	56.5	1563.73	13	1.1	782.87	2	49.98	5771800	1	F1:22633	2	2	128	140			PEAKS DB
A0A1S2XQ88|A0A1S2XQ88_CICAR	R.ATVILVVNEGKG.E	N	56.4	1198.69	12	-2.5	600.352	2	39.93	13081000	2	F2:16382	2	2	301	312			PEAKS DB
A0A1S2XQ88|A0A1S2XQ88_CICAR	T.PEKNPQLK(+27.99)DLDIFVNSVEIK(+27.99)EGSLLLPHFNSR.A	Y	55.97	3731.95	32	4.2	933.997	4	68.81	552390	1	F1:31710	1	1	269	300	Formylation	K8:Formylation:2.87;K20:Formylation:0.38	PEAKS DB
A0A1S2XQ88|A0A1S2XQ88_CICAR	R.VLDLAIPVNRPGQFQSFSLSGNENQQSYF.Q	Y	55.76	3254.6	29	-1.7	1085.87	3	63.51	0	1	F1:29172	0	0	141	169			PEAKS DB
A0A1S2XQ88|A0A1S2XQ88_CICAR	K.LERGDTIKLPAGTIAYL.A	N	55.73	1830.03	17	1.2	611.015	3	53.39	2431700	1	F1:24300	1	1	114	130			PEAKS DB
A0A1S2XQ88|A0A1S2XQ88_CICAR	G.INAQNNQR.N	N	55.61	956.479	8	0.6	479.247	2	15.58	81759	2	F2:4783	2	2	378	385			PEAKS DB
A0A1S2XQ88|A0A1S2XQ88_CICAR	F.E(-18.01)NLQNYR.L	N	55.29	917.436	7	1.5	459.725	2	33.91	23141000	1	F1:14829	3	3	63	69	Pyro-glu from E	E1:Pyro-glu from E:1000.00	PEAKS DB
A0A1S2XQ88|A0A1S2XQ88_CICAR	R.VLDLAIPVNR.P	N	54.94	1108.66	10	-0.6	555.337	2	48.08	17549000	2	F2:20275	2	2	141	150			PEAKS DB
A0A1S2XQ88|A0A1S2XQ88_CICAR	K.LERGDTIK.L	N	54.38	930.513	8	1.5	311.178	3	19.13	5283100	3	F3:6413	4	4	114	121			PEAKS DB
A0A1S2XQ88|A0A1S2XQ88_CICAR	V.ISQIQRPVK.E	N	54.13	1067.65	9	1.6	534.829	2	33.98	4516700	3	F3:13510	4	4	396	404			PEAKS DB
A0A1S2XQ88|A0A1S2XQ88_CICAR	R.LLQRFDKR.S	N	52.75	1074.63	8	-1	359.217	3	25.59	7791600	2	F2:9524	2	2	51	58			PEAKS DB
A0A1S2XQ88|A0A1S2XQ88_CICAR	R.F(+27.99)GNFFEITPEK(+27.99)NPQLKDLDIFVNSVEIK.E	Y	52.52	3336.69	28	8.3	835.187	4	67.87	0	2	F2:29832	0	0	261	288	Formylation	F1:Formylation:5.85;K11:Formylation:10.19	PEAKS DB
A0A1S2XQ88|A0A1S2XQ88_CICAR	R.VLDLAIPVN.R	N	52.46	952.559	9	-1.9	477.286	2	54.68	2641600	2	F2:23502	2	2	141	149			PEAKS DB
A0A1S2XQ88|A0A1S2XQ88_CICAR	R.LLQRFDK.R	N	52.37	918.529	7	0.3	460.271	2	28.04	6692200	1	F1:12066	4	4	51	57			PEAKS DB
A0A1S2XQ88|A0A1S2XQ88_CICAR	Y.FQGFSKK.I	N	51.97	840.449	7	0.5	421.231	2	24	4687100	1	F1:10126	3	3	169	175			PEAKS DB
A0A1S2XQ88|A0A1S2XQ88_CICAR	P.AGTIAYLANR.D	N	51.5	1048.57	10	-2.8	525.289	2	37.5	2579100	2	F2:15219	2	2	124	133			PEAKS DB
A0A1S2XQ88|A0A1S2XQ88_CICAR	R.Q(-17.03)SHFANAQPQ.Q	N	51.15	1109.49	10	1.3	555.751	2	28.14	3711500	1	F1:12125	3	3	424	433	Pyro-glu from Q	Q1:Pyro-glu from Q:1000.00	PEAKS DB
A0A1S2XQ88|A0A1S2XQ88_CICAR	A.S(+42.01)VC(+31.99)AK(+27.99)SDKENPFFFK.S	N	50.92	1847.84	15	-1.4	462.966	4	46.37	0	1	F1:20874	0	0	20	34	Acetylation (Protein N-term); Dioxidation (C); Formylation	S1:Acetylation (Protein N-term):1000.00;C3:Dioxidation (C):1000.00;K5:Formylation:38.16	PEAKS DB
A0A1S2XQ88|A0A1S2XQ88_CICAR	R.NFLAGEEDNVISQIQRPVKE.V	N	50.63	2285.16	20	-1.1	762.728	3	53.04	691510	2	F2:22759	1	1	386	405			PEAKS DB
A0A1S2XQ88|A0A1S2XQ88_CICAR	A.NRDDNEDLR.V	N	50.25	1145.51	9	0.9	573.76	2	22.07	308500	3	F3:7855	1	1	132	140			PEAKS DB
A0A1S2XQ88|A0A1S2XQ88_CICAR	R.FQSK(+27.99)LSSGDVVVIPASHPF.S	N	49.55	2042.05	19	4.9	681.692	3	48.43	5038700	1	F1:21873	2	2	345	363	Formylation	K4:Formylation:5.77	PEAKS DB
A0A1S2XQ88|A0A1S2XQ88_CICAR	Q.SYFQGFSK.K	N	49.3	962.45	8	-2	482.231	2	41.46	1038200	2	F2:17109	2	2	167	174			PEAKS DB
A0A1S2XQ88|A0A1S2XQ88_CICAR	K.SVSSESEPF.N	N	49.3	967.413	9	-1.2	484.713	2	39.09	33411000	2	F2:15904	2	2	240	248			PEAKS DB
A0A1S2XQ88|A0A1S2XQ88_CICAR	R.DDNEDLR.V	N	48.55	875.362	7	1.1	438.688	2	20.48	73919	3	F3:7068	1	1	134	140			PEAKS DB
A0A1S2XQ88|A0A1S2XQ88_CICAR	F.ANAQPQQK.R	N	47.94	883.451	8	0.9	442.732	2	13.08	486750	3	F3:3566	3	3	428	435			PEAKS DB
A0A1S2XQ88|A0A1S2XQ88_CICAR	L.TVLNPNDRNTFK.L	N	44.71	1417.73	12	-1.4	473.584	3	31.31	1008900	2	F2:12266	1	1	102	113			PEAKS DB
A0A3Q7XNW1|A0A3Q7XNW1_CICAR	R.RPFYTNAPQEIFIQQGNGYFGMVFPGC(+57.02)VETFEEPRESEQGEGSK.F	Y	156.92	5056.31	44	0.8	1265.08	4	63.11	201720000	1	F1:28902	2	2	81	124	Carbamidomethylation	C27:Carbamidomethylation:1000.00	PEAKS DB
A0A3Q7XNW1|A0A3Q7XNW1_CICAR	R.LHQNIGSSSSPDIYNPQAGR.I	N	144.21	2140.03	20	1.3	1071.02	2	33.88	5795500000	3	F3:13531	14	14	325	344			PEAKS DB
A0A3Q7XNW1|A0A3Q7XNW1_CICAR	R.RPFYTNAPQEIFIQQGNGYFGM(+15.99)VFPGC(+57.02)VETFEEPRESEQGEGSK.F	Y	142.21	5072.3	44	-2.5	1269.08	4	60.05	0	1	F1:27489	0	0	81	124	Oxidation (M); Carbamidomethylation	M22:Oxidation (M):1000.00;C27:Carbamidomethylation:1000.00	PEAKS DB
A0A3Q7XNW1|A0A3Q7XNW1_CICAR	R.IKSEGGLIETWNPSNK.Q	N	115.8	1771.91	16	1	886.962	2	42.66	2694000000	1	F1:19082	7	7	45	60			PEAKS DB
A0A3Q7XNW1|A0A3Q7XNW1_CICAR	R.LQIVNC(+47.98)KGNSVFDGELEAGR.A	Y	115.69	2196.05	20	0.5	733.022	3	48.86	21753000	1	F1:22066	4	4	395	414	Trioxidation (C)	C6:Trioxidation (C):1000.00	PEAKS DB
A0A3Q7XNW1|A0A3Q7XNW1_CICAR	K.NAMFVPHYNLNANSILYALK.G	N	114.87	2292.17	20	0.7	765.064	3	60.66	3650500	1	F1:27789	2	2	371	390			PEAKS DB
A0A3Q7XNW1|A0A3Q7XNW1_CICAR	K.SEGGLIETWNPSNK.Q	N	111.52	1530.73	14	0.6	766.372	2	44.67	4397500000	1	F1:19984	12	12	47	60			PEAKS DB
A0A3Q7XNW1|A0A3Q7XNW1_CICAR	R.HSRQDEDEDEKRQPR.R	Y	110.57	1923.88	15	5.3	481.978	4	14.04	26705000	3	F3:4035	10	10	287	301			PEAKS DB
A0A3Q7XNW1|A0A3Q7XNW1_CICAR	A.LRDQPEQNEC(+57.02)QLEHLNALEPDNR.I	Y	109.59	2817.31	23	4.3	705.336	4	40.39	5631900000	1	F1:17934	14	14	22	44	Carbamidomethylation	C10:Carbamidomethylation:1000.00	PEAKS DB
A0A3Q7XNW1|A0A3Q7XNW1_CICAR	F.NDQDTPVIAVSLIDTSSFQNQLDQMPR.R	N	108.11	3031.46	27	0.9	1011.49	3	64.51	11613000	1	F1:29634	2	2	153	179			PEAKS DB
A0A3Q7XNW1|A0A3Q7XNW1_CICAR	K.VKGGLSIITPPEKEPR.Q	Y	106.92	1719.99	16	1.2	861	2	35.81	7603600000	3	F3:14457	17	17	250	265			PEAKS DB
A0A3Q7XNW1|A0A3Q7XNW1_CICAR	N.IGSSSSPDIYNPQAGR.I	N	105.03	1647.79	16	1.3	824.899	2	34.86	17215000	3	F3:13888	3	3	329	344			PEAKS DB
A0A3Q7XNW1|A0A3Q7XNW1_CICAR	R.NEDEEKGAIVK.V	N	104.23	1230.61	11	1.3	616.311	2	21.16	213850000	3	F3:7364	6	6	239	249			PEAKS DB
A0A3Q7XNW1|A0A3Q7XNW1_CICAR	R.DFLEDALNVNR.R	N	103.9	1304.64	11	0.9	653.324	2	57.04	2486200000	1	F1:26038	9	9	219	229			PEAKS DB
A0A3Q7XNW1|A0A3Q7XNW1_CICAR	R.LQIVNC(+31.99)KGNSVFDGELEAGR.A	Y	103.86	2180.05	20	0.3	727.69	3	48.36	42440000	1	F1:21781	3	3	395	414	Dioxidation (C)	C6:Dioxidation (C):1000.00	PEAKS DB
A0A3Q7XNW1|A0A3Q7XNW1_CICAR	A.LRDQPEQNEC(+57.02)QLEHLNALEPDNRIK.S	Y	103.8	3058.49	25	0.7	765.629	4	40.09	35276000	1	F1:17825	2	2	22	46	Carbamidomethylation	C10:Carbamidomethylation:1000.00	PEAKS DB
A0A3Q7XNW1|A0A3Q7XNW1_CICAR	K.FNSPFSFLVPPR.S	Y	103.19	1406.73	12	0.9	704.374	2	60.91	1831800000	1	F1:27869	13	13	480	491			PEAKS DB
A0A3Q7XNW1|A0A3Q7XNW1_CICAR	R.IKSEGGLIETWNPSNKQFR.C	Y	101.65	2203.14	19	-0.2	735.385	3	43.61	56105000	1	F1:19516	4	4	45	63			PEAKS DB
A0A3Q7XNW1|A0A3Q7XNW1_CICAR	K.GGLSIITPPEKEPR.Q	Y	101.45	1492.82	14	0.9	747.419	2	38.87	4451800000	1	F1:17328	4	4	252	265			PEAKS DB
A0A3Q7XNW1|A0A3Q7XNW1_CICAR	K.RDFLEDALNVNR.R	N	100.61	1460.74	12	0.9	487.919	3	50.13	617710000	1	F1:22603	4	4	218	229			PEAKS DB
A0A3Q7XNW1|A0A3Q7XNW1_CICAR	R.RPFYTNAPQEIFIQQGNGYFGM(+15.99)VFPGC(+57.02)VETFEEPRESEQGEGSK(+27.99).F	Y	100.58	5100.3	44	1.9	1276.08	4	60.29	104790000	1	F1:27715	4	4	81	124	Oxidation (M); Carbamidomethylation; Formylation	M22:Oxidation (M):1000.00;C27:Carbamidomethylation:1000.00;K44:Formylation:62.94	PEAKS DB
A0A3Q7XNW1|A0A3Q7XNW1_CICAR	L.IDTSSFQNQLDQMPR.R	N	100.31	1778.83	15	1.1	890.419	2	48.4	7872400	1	F1:21849	3	3	165	179			PEAKS DB
A0A3Q7XNW1|A0A3Q7XNW1_CICAR	K.LQGRNEDEEKGAIVK.V	N	99.88	1684.87	15	1.4	562.631	3	22.28	74255000	3	F3:7876	7	7	235	249			PEAKS DB
A0A3Q7XNW1|A0A3Q7XNW1_CICAR	R.IKTVTSFDLPALR.F	N	99.86	1459.84	13	0.8	487.62	3	49.49	355320000	1	F1:22350	6	6	345	357			PEAKS DB
A0A3Q7XNW1|A0A3Q7XNW1_CICAR	F.WMFNDQDTPVIAVSLIDTSSFQNQLDQMPR.R	N	97.92	3495.64	30	2.1	1166.22	3	71.99	272100000	1	F1:33154	12	12	150	179			PEAKS DB
A0A3Q7XNW1|A0A3Q7XNW1_CICAR	R.RPFYTNAPQEIFIQQGNGYF.G	N	96.94	2389.15	20	0.3	1195.58	2	59.54	341120000	1	F1:27193	4	4	81	100			PEAKS DB
A0A3Q7XNW1|A0A3Q7XNW1_CICAR	K.FNSPFSFLVPPRSDSDN.K	Y	96.9	1924.9	17	0.7	963.454	2	62.95	310940000	1	F1:28889	4	4	480	496			PEAKS DB
A0A3Q7XNW1|A0A3Q7XNW1_CICAR	R.RPFYTNAPQEIFIQQGNGYFGMVFPGC(+57.02)VETFEEPR.E	Y	96.81	4124.92	35	-1.1	1375.98	3	65.94	66588000	1	F1:30341	5	5	81	115	Carbamidomethylation	C27:Carbamidomethylation:1000.00	PEAKS DB
A0A3Q7XNW1|A0A3Q7XNW1_CICAR	K.RDFLEDALNVNRR.I	N	94.86	1616.84	13	1.6	539.953	3	46.49	742370000	1	F1:20855	5	5	218	230			PEAKS DB
A0A3Q7XNW1|A0A3Q7XNW1_CICAR	K.SEGGLIETWNPSNKQFR.C	Y	94.8	1961.96	17	-0.4	654.992	3	46.44	62663000	1	F1:20825	3	3	47	63			PEAKS DB
A0A3Q7XNW1|A0A3Q7XNW1_CICAR	F.GMVFPGC(+57.02)VETFEEPR.E	N	94.7	1753.78	15	1	877.897	2	52.72	106370000	1	F1:23887	2	2	101	115	Carbamidomethylation	C7:Carbamidomethylation:1000.00	PEAKS DB
A0A3Q7XNW1|A0A3Q7XNW1_CICAR	R.RPFYTNAPQEIFIQQGN.G	N	94.16	2022	17	1.5	1012	2	50.45	77614000	1	F1:22829	4	4	81	97			PEAKS DB
A0A3Q7XNW1|A0A3Q7XNW1_CICAR	K.NAMFVPHYNLNAN.S	N	93.74	1503.69	13	0.5	752.852	2	46.31	23946000	1	F1:20816	2	2	371	383			PEAKS DB
A0A3Q7XNW1|A0A3Q7XNW1_CICAR	K.FNSPFSFLVPPRSDSD.N	Y	93.48	1810.85	16	-0.4	906.431	2	63.68	74226000	1	F1:29321	4	4	480	495			PEAKS DB
A0A3Q7XNW1|A0A3Q7XNW1_CICAR	V.KGGLSIITPPEKEPR.Q	Y	93.31	1620.92	15	0.3	541.313	3	35.78	6094200	3	F3:14392	2	2	251	265			PEAKS DB
A0A3Q7XNW1|A0A3Q7XNW1_CICAR	R.FREGDIIAVPTGVVFWMFNDQDTPVIAVSLIDTSSFQNQLDQMPR.R	N	92.86	5096.51	45	-2.8	1275.13	4	79.89	399870	1	F1:37019	1	1	135	179			PEAKS DB
A0A3Q7XNW1|A0A3Q7XNW1_CICAR	K.SLSDRFSYVAFK.T	N	92.41	1418.72	12	-0.6	473.913	3	46.68	96112000	1	F1:20992	4	4	428	439			PEAKS DB
A0A3Q7XNW1|A0A3Q7XNW1_CICAR	K.GNSVFDGELEAGR.A	N	92.41	1349.62	13	1.8	675.818	2	41.78	575400000	1	F1:18606	2	2	402	414			PEAKS DB
A0A3Q7XNW1|A0A3Q7XNW1_CICAR	W.MFNDQDTPVIAVSLIDTSSFQNQLDQMPR.R	N	91.71	3309.56	29	-2.4	1104.19	3	67.82	5844800	1	F1:31223	2	2	151	179			PEAKS DB
A0A3Q7XNW1|A0A3Q7XNW1_CICAR	R.LHQNIGSSSSPDIYN.P	N	91.7	1630.76	15	1.5	816.386	2	33.75	18133000	3	F3:13375	4	4	325	339			PEAKS DB
A0A3Q7XNW1|A0A3Q7XNW1_CICAR	K.SLSDRFSYVAFKTNDRAAIGR.L	Y	91.07	2373.22	21	-9.8	594.305	4	43.26	0	1	F1:19370	0	0	428	448			PEAKS DB
A0A3Q7XNW1|A0A3Q7XNW1_CICAR	R.GSRQEEDEDEDEKRQPHR.H	N	90.1	2238.98	18	0.1	560.752	4	14.84	53418000	1	F1:5800	10	10	269	286			PEAKS DB
A0A3Q7XNW1|A0A3Q7XNW1_CICAR	R.FREGDIIAVPTGVVFWM(+15.99)FNDQDTPVIAVSLIDTSSFQNQLDQMPR.R	N	89.72	5112.5	45	-0.9	1279.13	4	75.12	0	1	F1:34733	0	0	135	179	Oxidation (M)	M17:Oxidation (M):85.15	PEAKS DB
A0A3Q7XNW1|A0A3Q7XNW1_CICAR	R.ALIVPQNFAIAAK.S	N	88.96	1354.8	13	3.3	678.407	2	50.81	2623700000	1	F1:23087	10	10	415	427			PEAKS DB
A0A3Q7XNW1|A0A3Q7XNW1_CICAR	R.DFLEDALNVNRR.I	N	88.94	1460.74	12	1.4	487.919	3	45.47	7911300000	1	F1:20417	17	17	219	230			PEAKS DB
A0A3Q7XNW1|A0A3Q7XNW1_CICAR	K.TVTSFDLPALR.F	N	88.06	1218.66	11	-0.3	610.336	2	53.14	4397400000	1	F1:24152	6	6	347	357			PEAKS DB
A0A3Q7XNW1|A0A3Q7XNW1_CICAR	K.FRDSHQKVNR.F	N	87.4	1285.66	10	1.2	429.562	3	12.92	7835400	1	F1:4842	6	6	125	134			PEAKS DB
A0A3Q7XNW1|A0A3Q7XNW1_CICAR	K.NAMFVPHYNLNANSILY.A	N	86.89	1979.96	17	-0.1	990.985	2	58.44	402040000	2	F2:25272	4	4	371	387			PEAKS DB
A0A3Q7XNW1|A0A3Q7XNW1_CICAR	K.SLSDRFSYVAFKTNDR.A	N	86.36	1904.94	16	0.9	477.241	4	43.34	2272400	1	F1:19428	2	2	428	443			PEAKS DB
A0A3Q7XNW1|A0A3Q7XNW1_CICAR	R.LLGASSLINGMPEEVVAAAF.N	Y	86.34	1988.03	20	1.4	995.021	2	72.04	95966000	1	F1:33262	6	6	449	468			PEAKS DB
A0A3Q7XNW1|A0A3Q7XNW1_CICAR	R.ATLQPNSLR.R	Y	86.02	998.551	9	2.3	500.283	2	29.99	4299900000	3	F3:11644	2	2	72	80			PEAKS DB
A0A3Q7XNW1|A0A3Q7XNW1_CICAR	K.NAM(+15.99)FVPHYNLNANSILY.A	N	85.63	1995.95	17	0.7	998.982	2	54.84	65657000	1	F1:24940	2	2	371	387	Oxidation (M)	M3:Oxidation (M):1000.00	PEAKS DB
A0A3Q7XNW1|A0A3Q7XNW1_CICAR	N.EC(+57.02)QLEHLNALEPDNR.I	N	85.49	1836.84	15	0.1	613.287	3	40.35	8155900	1	F1:17959	2	2	30	44	Carbamidomethylation	C2:Carbamidomethylation:1000.00	PEAKS DB
A0A3Q7XNW1|A0A3Q7XNW1_CICAR	R.LLGASSLINGM(+15.99)PEEVVAAAF.N	Y	84.99	2004.02	20	1.2	1003.02	2	66.42	19509000	1	F1:30583	3	3	449	468	Oxidation (M)	M11:Oxidation (M):1000.00	PEAKS DB
A0A3Q7XNW1|A0A3Q7XNW1_CICAR	R.DQPEQNEC(+57.02)QLEHLNALEPDNR.I	Y	84.94	2548.12	21	0.5	1275.07	2	43.05	657780000	1	F1:19209	4	4	24	44	Carbamidomethylation	C8:Carbamidomethylation:1000.00	PEAKS DB
A0A3Q7XNW1|A0A3Q7XNW1_CICAR	R.LHQNIGSSSSPDIYNPQAGRIK.T	N	84.59	2381.21	22	0.5	596.308	4	34.15	1078800	1	F1:15010	1	1	325	346			PEAKS DB
A0A3Q7XNW1|A0A3Q7XNW1_CICAR	R.IVNKLQGRNEDEEKGAIVK.V	N	83.94	2139.16	19	0.9	714.061	3	25.49	37571000	1	F1:10844	6	6	231	249			PEAKS DB
A0A3Q7XNW1|A0A3Q7XNW1_CICAR	R.NEDEEKGAIVKVK.G	N	83.49	1457.77	13	0.3	486.931	3	23.29	2890300	1	F1:9809	6	6	239	251			PEAKS DB
A0A3Q7XNW1|A0A3Q7XNW1_CICAR	T.FEEPRESEQGEGSK.F	N	83.45	1607.71	14	0.9	536.909	3	23.68	4394200	3	F3:8575	2	2	111	124			PEAKS DB
A0A3Q7XNW1|A0A3Q7XNW1_CICAR	K.N(+27.99)AM(+15.99)FVPHYNLNANSILY.A	N	83.23	2023.95	17	0.7	1012.98	2	59.35	14321000	1	F1:27150	4	4	371	387	Formylation; Oxidation (M)	N1:Formylation:1000.00;M3:Oxidation (M):1000.00	PEAKS DB
A0A3Q7XNW1|A0A3Q7XNW1_CICAR	R.QDEDEDEKRQPR.R	Y	83.14	1543.69	12	0.5	515.569	3	13.85	9802200	1	F1:5275	6	6	290	301			PEAKS DB
A0A3Q7XNW1|A0A3Q7XNW1_CICAR	K.VKGGLSIITPPEK.E	Y	82.93	1337.79	13	-0.6	446.937	3	38.04	41422000	1	F1:16892	2	2	250	262			PEAKS DB
A0A3Q7XNW1|A0A3Q7XNW1_CICAR	D.NGFEETIC(+57.02)TAR.L	N	82.75	1296.58	11	0.9	649.295	2	42.17	34533000	1	F1:18777	5	5	314	324	Carbamidomethylation	C8:Carbamidomethylation:1000.00	PEAKS DB
A0A3Q7XNW1|A0A3Q7XNW1_CICAR	G.GLIETWNPSNK.Q	N	82.74	1257.64	11	0.8	629.824	2	44.39	1596800	1	F1:19934	1	1	50	60			PEAKS DB
A0A3Q7XNW1|A0A3Q7XNW1_CICAR	R.C(+57.02)AGVALSR.A	N	82.44	832.423	8	4	417.219	2	25.59	2372100000	3	F3:9478	12	12	64	71	Carbamidomethylation	C1:Carbamidomethylation:1000.00	PEAKS DB
A0A3Q7XNW1|A0A3Q7XNW1_CICAR	V.SLIDTSSFQNQLDQMPR.R	N	82.19	1978.94	17	1	990.477	2	54.18	2610700	1	F1:24676	2	2	163	179			PEAKS DB
A0A3Q7XNW1|A0A3Q7XNW1_CICAR	R.DNGFEETIC(+57.02)TAR.L	N	81.87	1411.6	12	-1.1	706.808	2	40.36	28180000	2	F2:16578	3	3	313	324	Carbamidomethylation	C9:Carbamidomethylation:1000.00	PEAKS DB
A0A3Q7XNW1|A0A3Q7XNW1_CICAR	N.GFEETIC(+57.02)TAR.L	N	81.47	1182.53	10	0.5	592.273	2	37.82	2453700000	1	F1:16734	6	6	315	324	Carbamidomethylation	C7:Carbamidomethylation:1000.00	PEAKS DB
A0A3Q7XNW1|A0A3Q7XNW1_CICAR	K.LSAEFGSLHK.N	N	80.64	1087.57	10	1.3	544.79	2	34.3	2124700000	1	F1:15006	8	8	361	370			PEAKS DB
A0A3Q7XNW1|A0A3Q7XNW1_CICAR	R.IKSEGGLIETWN.P	N	80.62	1345.69	12	0.3	673.85	2	45.57	9327300	1	F1:20488	3	3	45	56			PEAKS DB
A0A3Q7XNW1|A0A3Q7XNW1_CICAR	K.SLSDRFSYVAF.K	N	80.24	1290.62	11	-0.2	646.318	2	55.14	12546000	1	F1:25109	2	2	428	438			PEAKS DB
A0A3Q7XNW1|A0A3Q7XNW1_CICAR	R.Q(-17.03)DEDEDEKRQPR.R	Y	80.19	1526.66	12	1.2	509.893	3	18.63	4055300	3	F3:6167	3	3	290	301	Pyro-glu from Q	Q1:Pyro-glu from Q:1000.00	PEAKS DB
A0A3Q7XNW1|A0A3Q7XNW1_CICAR	R.RPFYTNAPQEIFIQ.Q	N	79.86	1722.87	14	0.6	862.442	2	52.46	15671000	1	F1:23830	2	2	81	94			PEAKS DB
A0A3Q7XNW1|A0A3Q7XNW1_CICAR	R.RPFYTNAPQEIF.I	N	79.46	1481.73	12	0.9	741.872	2	51.33	118830000	1	F1:23230	2	2	81	92			PEAKS DB
A0A3Q7XNW1|A0A3Q7XNW1_CICAR	L.SIITPPEKEPR.Q	Y	79.43	1265.7	11	0.7	633.855	2	38.88	162200000	1	F1:17281	13	13	255	265			PEAKS DB
A0A3Q7XNW1|A0A3Q7XNW1_CICAR	R.HSRQDEDEDEKR.Q	N	78.38	1542.67	12	1.2	386.673	4	10.64	158750	1	F1:3797	1	1	287	298			PEAKS DB
A0A3Q7XNW1|A0A3Q7XNW1_CICAR	F.Q(-17.03)NQLDQMPR.R	N	77.91	1111.51	9	-0.2	556.76	2	38.58	3947300	1	F1:17112	2	2	171	179	Pyro-glu from Q	Q1:Pyro-glu from Q:1000.00	PEAKS DB
A0A3Q7XNW1|A0A3Q7XNW1_CICAR	R.LQIVNC(+57.02)K.G	Y	77.69	873.474	7	0.7	437.744	2	29.42	20889000	3	F3:11271	3	3	395	401	Carbamidomethylation	C6:Carbamidomethylation:1000.00	PEAKS DB
A0A3Q7XNW1|A0A3Q7XNW1_CICAR	F.KRDFLEDALNVNRR.I	N	77.68	1744.93	14	1.2	437.24	4	41.54	19891000	1	F1:18515	4	4	217	230			PEAKS DB
A0A3Q7XNW1|A0A3Q7XNW1_CICAR	F.WM(+15.99)FNDQDTPVIAVSLIDTSSFQNQLDQMPR.R	N	77.63	3511.64	30	-0.7	1171.55	3	69.72	103800000	1	F1:32472	2	2	150	179	Oxidation (M)	M2:Oxidation (M):156.70	PEAKS DB
A0A3Q7XNW1|A0A3Q7XNW1_CICAR	N.SVFDGELEAGR.A	N	77.2	1178.56	11	1.3	590.285	2	41.78	12788000	1	F1:18636	2	2	404	414			PEAKS DB
A0A3Q7XNW1|A0A3Q7XNW1_CICAR	R.FLKLSAEFGSLHK.N	N	77.08	1475.81	13	-2.6	492.944	3	45.41	928210	2	F2:19043	1	1	358	370			PEAKS DB
A0A3Q7XNW1|A0A3Q7XNW1_CICAR	F.SFLVPPR.S	Y	76.93	814.47	7	1.8	408.242	2	39.39	752950000	1	F1:17424	2	2	485	491			PEAKS DB
A0A3Q7XNW1|A0A3Q7XNW1_CICAR	R.QEEDEDEDEKRQPHR.H	N	76.87	1938.83	15	2.4	485.715	4	16.45	11739000	3	F3:5151	6	6	272	286			PEAKS DB
A0A3Q7XNW1|A0A3Q7XNW1_CICAR	R.FREGDIIAVPTGVVFW.M	N	76.84	1804.95	16	0	903.481	2	68.11	152830000	1	F1:31294	4	4	135	150			PEAKS DB
A0A3Q7XNW1|A0A3Q7XNW1_CICAR	R.RPFYTNAPQEIFIQQGNGYFGM(+31.99)VFPGC(+57.02)VETFEEPRESEQGEGSK(+27.99).F	Y	76.8	5116.29	44	6	1280.09	4	57.36	0	1	F1:26188	0	0	81	124	Dioxidation (M); Carbamidomethylation; Formylation	M22:Dioxidation (M):1000.00;C27:Carbamidomethylation:1000.00;K44:Formylation:29.76	PEAKS DB
A0A3Q7XNW1|A0A3Q7XNW1_CICAR	R.QLKFNSPFSFLVPPRSDSDN.K	Y	76.6	2294.13	20	0.3	765.717	3	60.94	25233000	1	F1:27835	2	2	477	496			PEAKS DB
A0A3Q7XNW1|A0A3Q7XNW1_CICAR	R.RPFYTNAPQEIFIQQGNGYFGMVFPGC(+31.99)VETFEEPRESEQGEGSK(+27.99).F	Y	76.43	5059.27	44	5.7	1265.83	4	63.71	0	1	F1:29267	0	0	81	124	Dioxidation (C); Formylation	C27:Dioxidation (C):1000.00;K44:Formylation:12.12	PEAKS DB
A0A3Q7XNW1|A0A3Q7XNW1_CICAR	R.ALIVPQNFAIA.A	N	76.4	1155.67	11	-0.1	578.839	2	58.91	3963200	1	F1:26931	2	2	415	425			PEAKS DB
A0A3Q7XNW1|A0A3Q7XNW1_CICAR	R.ESEQGEGSKFR.D	Y	75.92	1252.57	11	0.6	418.529	3	19.48	3750100	1	F1:7979	3	3	116	126			PEAKS DB
A0A3Q7XNW1|A0A3Q7XNW1_CICAR	R.FREGDIIAVPTGVVF.W	N	75.83	1618.87	15	0	810.442	2	65.01	10104000000	1	F1:29904	8	8	135	149			PEAKS DB
A0A3Q7XNW1|A0A3Q7XNW1_CICAR	R.EGDIIAVPTGVVFW.M	N	75.76	1501.78	14	0.4	751.897	2	71.81	21416000	1	F1:33106	2	2	137	150			PEAKS DB
A0A3Q7XNW1|A0A3Q7XNW1_CICAR	F.QNQLDQM(+15.99)PR.R	N	75.4	1144.53	9	0.2	573.271	2	22.55	6485300	3	F3:7966	3	3	171	179	Oxidation (M)	M7:Oxidation (M):1000.00	PEAKS DB
A0A3Q7XNW1|A0A3Q7XNW1_CICAR	L.SAEFGSLHK.N	N	74.8	974.482	9	0.6	488.248	2	34.3	60238000	1	F1:15018	10	10	362	370			PEAKS DB
A0A3Q7XNW1|A0A3Q7XNW1_CICAR	Y.TNAPQEIFIQQGNGYFGMVFPGC(+57.02)VETFEEPRESEQGEGSK.F	Y	74.76	4493.02	40	-0.4	1124.26	4	63.21	10266000	2	F2:27596	2	2	85	124	Carbamidomethylation	C23:Carbamidomethylation:1000.00	PEAKS DB
A0A3Q7XNW1|A0A3Q7XNW1_CICAR	N.SPFSFLVPPR.S	Y	74.76	1145.62	10	0.6	573.818	2	57.33	33726000	1	F1:26252	2	2	482	491			PEAKS DB
A0A3Q7XNW1|A0A3Q7XNW1_CICAR	F.QNQLDQMPR.R	N	74.66	1128.53	9	1.8	565.274	2	31.61	71535000	3	F3:12294	3	3	171	179			PEAKS DB
A0A3Q7XNW1|A0A3Q7XNW1_CICAR	R.RPFYTNAPQEIFIQQ.G	N	74.2	1850.93	15	-0.2	926.473	2	51.47	16861000	2	F2:21961	2	2	81	95			PEAKS DB
A0A3Q7XNW1|A0A3Q7XNW1_CICAR	K.NAMFVPHY.N	N	74.01	977.443	8	0.5	489.728	2	44.48	3688800	1	F1:19952	2	2	371	378			PEAKS DB
A0A3Q7XNW1|A0A3Q7XNW1_CICAR	R.EGDIIAVPTGVVF.W	N	73.68	1315.7	13	2.1	658.859	2	63.79	800630000	1	F1:29400	5	5	137	149			PEAKS DB
A0A3Q7XNW1|A0A3Q7XNW1_CICAR	G.GLSIITPPEKEPR.Q	Y	73.37	1435.8	13	0.4	479.608	3	38.17	6781000	1	F1:16923	2	2	253	265			PEAKS DB
A0A3Q7XNW1|A0A3Q7XNW1_CICAR	R.RPFYTNAPQEIFIQQGNGYFGMVFPGC(+47.98)VETFEEPRESEQGEGSK(+27.99).F	Y	73	5075.27	44	5.8	1269.83	4	59.53	0	1	F1:27237	0	0	81	124	Trioxidation (C); Formylation	C27:Trioxidation (C):1000.00;K44:Formylation:30.57	PEAKS DB
A0A3Q7XNW1|A0A3Q7XNW1_CICAR	R.FSYVAFK.T	N	72.82	860.443	7	0.4	431.228	2	46.53	2840000000	1	F1:20949	6	6	433	439			PEAKS DB
A0A3Q7XNW1|A0A3Q7XNW1_CICAR	K.GGLSIITPPEK.E	Y	72.36	1110.63	11	0.6	556.321	2	42.05	35677000	1	F1:18747	2	2	252	262			PEAKS DB
A0A3Q7XNW1|A0A3Q7XNW1_CICAR	K.SLSDRFSY.V	N	72.08	973.451	8	0.8	487.732	2	40.73	10395000	1	F1:18125	2	2	428	435			PEAKS DB
A0A3Q7XNW1|A0A3Q7XNW1_CICAR	R.LLGASSLINGMPEEVVAAAFNMERNEAR.Q	Y	71.73	2988.48	28	-1.5	997.166	3	71.11	2081300	2	F2:31344	2	2	449	476			PEAKS DB
A0A3Q7XNW1|A0A3Q7XNW1_CICAR	F.A(+27.99)LRDQPEQNEC(+15.99)QLEHLNALEPDNR.I	Y	71.59	2875.32	24	-0.6	959.445	3	42.06	133480000	2	F2:17467	4	4	21	44	Formylation; Oxidation (C)	A1:Formylation:1000.00;C11:Oxidation (C):1000.00	PEAKS DB
A0A3Q7XNW1|A0A3Q7XNW1_CICAR	R.ALIVPQNF.A	N	71.57	900.507	8	-0.2	451.26	2	53.1	607930000	1	F1:24069	4	4	415	422			PEAKS DB
A0A3Q7XNW1|A0A3Q7XNW1_CICAR	S.RATLQPNSLR.R	Y	71.1	1154.65	10	1.4	385.891	3	26.5	8297200	1	F1:11304	5	5	71	80			PEAKS DB
A0A3Q7XNW1|A0A3Q7XNW1_CICAR	R.LQIVNC(+47.98)K.G	Y	70.83	864.437	7	1.1	433.225	2	30.98	46347000	3	F3:11992	3	3	395	401	Trioxidation (C)	C6:Trioxidation (C):1000.00	PEAKS DB
A0A3Q7XNW1|A0A3Q7XNW1_CICAR	R.NEDEEKGAIVKVKG.G	N	70.74	1514.79	14	0.9	505.938	3	23.41	1901600	1	F1:9863	2	2	239	252			PEAKS DB
A0A3Q7XNW1|A0A3Q7XNW1_CICAR	L.KLSAEFGSLHK.N	N	70.41	1215.66	11	0.5	406.227	3	31.66	3121800	1	F1:13807	3	3	360	370			PEAKS DB
A0A3Q7XNW1|A0A3Q7XNW1_CICAR	R.QLKFNSPFSFLVPPR.S	Y	70.4	1775.97	15	-1.7	592.997	3	61.9	2883300	2	F2:27022	1	1	477	491			PEAKS DB
A0A3Q7XNW1|A0A3Q7XNW1_CICAR	R.LHQNIGSSSSPDIY.N	N	70.21	1516.72	14	2.4	759.365	2	36.4	687440	1	F1:16086	1	1	325	338			PEAKS DB
A0A3Q7XNW1|A0A3Q7XNW1_CICAR	R.DFLEDALNVN.R	N	69.26	1148.53	10	-0.2	575.273	2	59.72	4869800	1	F1:27296	2	2	219	228			PEAKS DB
A0A3Q7XNW1|A0A3Q7XNW1_CICAR	R.RPFYTNAPQEIFIQQGNGYFGM(+15.99)VFPGC(+15.99)VETFEEPRESEQGEGSK(+27.99).F	Y	69.25	5059.27	44	5.3	1265.83	4	64.08	0	1	F1:29448	0	0	81	124	Oxidation (M); Oxidation (C); Formylation	M22:Oxidation (M):1000.00;C27:Oxidation (C):1000.00;K44:Formylation:25.96	PEAKS DB
A0A3Q7XNW1|A0A3Q7XNW1_CICAR	R.RIVNKLQGR.N	N	69.21	1082.67	9	1.1	361.896	3	19.71	2115200	3	F3:6702	4	4	230	238			PEAKS DB
A0A3Q7XNW1|A0A3Q7XNW1_CICAR	G.LSIITPPEKEPR.Q	Y	68.91	1378.78	12	1.2	460.601	3	38.88	6259200	1	F1:17277	2	2	254	265			PEAKS DB
A0A3Q7XNW1|A0A3Q7XNW1_CICAR	K.LSAEFGSLHKN.A	N	68.8	1201.61	11	1	601.811	2	32.84	36762000	3	F3:12972	8	8	361	371			PEAKS DB
A0A3Q7XNW1|A0A3Q7XNW1_CICAR	M.VFPGC(+57.02)VETFEEPRESEQGEGSK.F	N	68.41	2497.11	22	-1.4	833.375	3	42.6	29579000	2	F2:17686	2	2	103	124	Carbamidomethylation	C5:Carbamidomethylation:1000.00	PEAKS DB
A0A3Q7XNW1|A0A3Q7XNW1_CICAR	F.KRDFLEDALNVNR.R	N	68.34	1588.83	13	-2.2	530.617	3	45.13	1173000	2	F2:18891	1	1	217	229			PEAKS DB
A0A3Q7XNW1|A0A3Q7XNW1_CICAR	F.GMVFPGC(+57.02)VETFEEPRESEQGEGSKFR.D	Y	67.6	2988.34	26	-0.7	748.091	4	47.62	23290000	2	F2:20077	2	2	101	126	Carbamidomethylation	C7:Carbamidomethylation:1000.00	PEAKS DB
A0A3Q7XNW1|A0A3Q7XNW1_CICAR	R.FREGDIIAVPTGVVFWM.F	N	67.3	1935.99	17	0.1	969.001	2	71.48	0	1	F1:32995	0	0	135	151			PEAKS DB
A0A3Q7XNW1|A0A3Q7XNW1_CICAR	I.TPPEKEPR.Q	N	67.11	952.498	8	1	477.256	2	35.36	77086000	1	F1:15591	6	6	258	265			PEAKS DB
A0A3Q7XNW1|A0A3Q7XNW1_CICAR	F.GM(+15.99)VFPGC(+57.02)VETFEEPRESEQGEGSK.F	N	66.15	2701.16	24	0.5	901.394	3	43.97	56145000	1	F1:19738	2	2	101	124	Oxidation (M); Carbamidomethylation	M2:Oxidation (M):1000.00;C7:Carbamidomethylation:1000.00	PEAKS DB
A0A3Q7XNW1|A0A3Q7XNW1_CICAR	I.ITPPEKEPR.Q	Y	65.34	1065.58	9	1	533.798	2	38.88	152050000	1	F1:17170	10	10	257	265			PEAKS DB
A0A3Q7XNW1|A0A3Q7XNW1_CICAR	R.L(+27.99)LGASSLINGM(+15.99)PEEVVAAAF.N	Y	64.92	2032.02	20	2.6	1017.02	2	67.51	26439000	1	F1:31043	4	4	449	468	Formylation; Oxidation (M)	L1:Formylation:1000.00;M11:Oxidation (M):1000.00	PEAKS DB
A0A3Q7XNW1|A0A3Q7XNW1_CICAR	F.GMVFPGC(+57.02)VETFEEPRESEQGEGSK.F	N	64.9	2685.17	24	0	1343.59	2	48.36	507500000	1	F1:21828	3	3	101	124	Carbamidomethylation	C7:Carbamidomethylation:1000.00	PEAKS DB
A0A3Q7XNW1|A0A3Q7XNW1_CICAR	S.IITPPEKEPR.Q	Y	64.52	1178.67	10	1.3	590.34	2	35.36	57736000	1	F1:15567	9	9	256	265			PEAKS DB
A0A3Q7XNW1|A0A3Q7XNW1_CICAR	F.PGC(+57.02)VETFEEPRESEQGEGSK.F	N	64.26	2250.97	20	9.2	751.337	3	40.63	2327900	2	F2:16717	1	1	105	124	Carbamidomethylation	C3:Carbamidomethylation:1000.00	PEAKS DB
A0A3Q7XNW1|A0A3Q7XNW1_CICAR	K.TNDRAAIGR.L	Y	64.17	972.51	9	0.5	325.177	3	18.07	249300	3	F3:5923	2	2	440	448			PEAKS DB
A0A3Q7XNW1|A0A3Q7XNW1_CICAR	R.IVNKLQGR.N	N	63.67	926.566	8	1.6	464.29	2	20.14	51492000	3	F3:6952	6	6	231	238			PEAKS DB
A0A3Q7XNW1|A0A3Q7XNW1_CICAR	R.RFYLAGN.H	N	63.14	839.429	7	-0.1	420.722	2	37.52	11036000	2	F2:15385	4	4	180	186			PEAKS DB
A0A3Q7XNW1|A0A3Q7XNW1_CICAR	R.DSHQKVNRFR.E	N	63.1	1285.66	10	0.3	322.423	4	16.39	916800	1	F1:6520	4	4	127	136			PEAKS DB
A0A3Q7XNW1|A0A3Q7XNW1_CICAR	N.EGGNIFSGFK.R	N	62.64	1054.51	10	0.4	528.261	2	48.65	1113900	1	F1:21995	1	1	208	217			PEAKS DB
A0A3Q7XNW1|A0A3Q7XNW1_CICAR	F.RC(+57.02)AGVALSR.A	N	62.39	988.524	9	-0.1	330.514	3	22.55	10852000	3	F3:8032	5	5	63	71	Carbamidomethylation	C2:Carbamidomethylation:1000.00	PEAKS DB
A0A3Q7XNW1|A0A3Q7XNW1_CICAR	R.RPFYTNAPQEIFIQQGNGYFG.M	N	62.17	2446.17	21	0	816.396	3	59.28	0	1	F1:27121	0	0	81	101			PEAKS DB
A0A3Q7XNW1|A0A3Q7XNW1_CICAR	A.TLQPNSLR.R	Y	62.01	927.514	8	-0.2	464.764	2	30.02	1722400	2	F2:11647	2	2	73	80			PEAKS DB
A0A3Q7XNW1|A0A3Q7XNW1_CICAR	L.EDALNVNRR.I	N	61.22	1085.56	9	0	543.785	2	52.07	51497000	1	F1:23610	2	2	222	230			PEAKS DB
A0A3Q7XNW1|A0A3Q7XNW1_CICAR	F.LEDALNVNRR.I	N	61.17	1198.64	10	0.8	600.327	2	52.1	110010000	1	F1:23603	2	2	221	230			PEAKS DB
A0A3Q7XNW1|A0A3Q7XNW1_CICAR	R.R(+27.99)PFYTNAPQEIFIQQGNGYFGM(+15.99)VFPGC(+57.02)VETFEEPR.E	Y	60.78	4168.91	35	-3.8	1043.23	4	64.61	2323500	1	F1:29765	1	1	81	115	Formylation; Oxidation (M); Carbamidomethylation	R1:Formylation:1000.00;M22:Oxidation (M):1000.00;C27:Carbamidomethylation:1000.00	PEAKS DB
A0A3Q7XNW1|A0A3Q7XNW1_CICAR	R.E(-18.01)GDIIAVPTGVVF.W	N	60.41	1297.69	13	-0.5	649.851	2	71.06	5494100	1	F1:32744	2	2	137	149	Pyro-glu from E	E1:Pyro-glu from E:1000.00	PEAKS DB
A0A3Q7XNW1|A0A3Q7XNW1_CICAR	R.DQPEQNEC(+57.02)QLEHLNALEPDNRIK.S	Y	59.94	2789.3	23	0.7	698.332	4	42.44	2681300	1	F1:18972	1	1	24	46	Carbamidomethylation	C8:Carbamidomethylation:1000.00	PEAKS DB
A0A3Q7XNW1|A0A3Q7XNW1_CICAR	D.FLEDALNVNRR.I	N	59.67	1345.71	11	-2.1	449.576	3	40.18	4178500	2	F2:16497	2	2	220	230			PEAKS DB
A0A3Q7XNW1|A0A3Q7XNW1_CICAR	R.LQIVNC(+31.99)K.G	Y	59.5	848.443	7	0.5	425.228	2	29.38	15407000	3	F3:11252	3	3	395	401	Dioxidation (C)	C6:Dioxidation (C):1000.00	PEAKS DB
A0A3Q7XNW1|A0A3Q7XNW1_CICAR	K.FRDSHQK.V	N	59.02	916.452	7	2.1	459.233	2	9.44	61238000	1	F1:3203	5	5	125	131			PEAKS DB
A0A3Q7XNW1|A0A3Q7XNW1_CICAR	D.FLEDALNVNR.R	N	57.95	1189.61	10	-0.7	595.811	2	43.72	8087600	2	F2:18235	2	2	220	229			PEAKS DB
A0A3Q7XNW1|A0A3Q7XNW1_CICAR	R.RPFYTNAPQEIFIQQGNGYFGMVFPGC(+57.02)VETF.E	Y	57.49	3613.68	31	-3.8	1205.56	3	69.18	0	1	F1:31901	0	0	81	111	Carbamidomethylation	C27:Carbamidomethylation:1000.00	PEAKS DB
A0A3Q7XNW1|A0A3Q7XNW1_CICAR	R.ARLQIVNC(+31.99)KG.N	Y	57.41	1132.6	10	0.4	378.541	3	27.22	6708400	3	F3:10254	3	3	393	402	Dioxidation (C)	C8:Dioxidation (C):1000.00	PEAKS DB
A0A3Q7XNW1|A0A3Q7XNW1_CICAR	R.DFLEDALN.V	N	57.12	935.424	8	0.8	936.43	1	55.46	17223000	1	F1:25306	3	3	219	226			PEAKS DB
A0A3Q7XNW1|A0A3Q7XNW1_CICAR	S.EGGLIETWNPSNK.Q	N	57.06	1443.7	13	-1.2	722.856	2	45.67	1210800	2	F2:19067	1	1	48	60			PEAKS DB
A0A3Q7XNW1|A0A3Q7XNW1_CICAR	V.PQNFAIAAK.S	N	56.59	958.524	9	-1.5	959.529	1	50.98	5430300	2	F2:21708	1	1	419	427			PEAKS DB
A0A3Q7XNW1|A0A3Q7XNW1_CICAR	R.ATLQPNSLRR.P	Y	55.76	1154.65	10	-2.6	385.89	3	26.55	425170	2	F2:10010	1	1	72	81			PEAKS DB
A0A3Q7XNW1|A0A3Q7XNW1_CICAR	S.AEFGSLHK.N	N	55.72	887.45	8	1.9	444.732	2	34.3	12163000	1	F1:15030	3	3	363	370			PEAKS DB
A0A3Q7XNW1|A0A3Q7XNW1_CICAR	T.PPEKEPR.Q	N	55.66	851.45	7	1.8	426.732	2	35.81	38678000	3	F3:14344	5	5	259	265			PEAKS DB
A0A3Q7XNW1|A0A3Q7XNW1_CICAR	R.LQIVNC(+31.99)KG.N	Y	54.28	905.464	8	1.4	453.739	2	28.13	339140000	1	F1:12120	3	3	395	402	Dioxidation (C)	C6:Dioxidation (C):1000.00	PEAKS DB
A0A3Q7XNW1|A0A3Q7XNW1_CICAR	R.A(+27.99)RLQIVNC(+31.99)K(+27.99)GNSVFDGELEAGR.A	Y	54.25	2463.18	22	-8.1	822.059	3	45.07	4875000	1	F1:20250	1	1	393	414	Formylation; Dioxidation (C)	A1:Formylation:1000.00;C8:Dioxidation (C):1000.00;K9:Formylation:1000.00	PEAKS DB
A0A3Q7XNW1|A0A3Q7XNW1_CICAR	R.QDEDEDEKR.Q	N	53.73	1162.47	9	-3.4	388.497	3	14.39	194480	2	F2:4220	3	3	290	298			PEAKS DB
A0A3Q7XNW1|A0A3Q7XNW1_CICAR	R.LQIVNC(+31.99)K(+27.99)GNSVFDGELEAGR.A	Y	53.47	2208.05	20	-1.9	737.02	3	50.22	0	1	F1:22731	0	0	395	414	Dioxidation (C); Formylation	C6:Dioxidation (C):1000.00;K7:Formylation:5.14	PEAKS DB
A0A3Q7XNW1|A0A3Q7XNW1_CICAR	E.DEEKGAIVK.V	N	53.44	987.524	9	0.4	494.768	2	21.16	246820	3	F3:7402	1	1	241	249			PEAKS DB
A0A3Q7XNW1|A0A3Q7XNW1_CICAR	K.NAMFVPH.Y	N	52.59	814.38	7	0.6	408.197	2	36.1	951910	1	F1:15911	1	1	371	377			PEAKS DB
A0A3Q7XNW1|A0A3Q7XNW1_CICAR	I.VNKLQGR.N	N	52.03	813.482	7	-0.4	407.747	2	19.3	1867800	1	F1:7906	2	2	232	238			PEAKS DB
A0A3Q7XNW1|A0A3Q7XNW1_CICAR	K.FNSPFSFL.V	Y	51.77	957.46	8	-0.9	479.737	2	70.47	233210	2	F2:31073	1	1	480	487			PEAKS DB
A0A3Q7XNW1|A0A3Q7XNW1_CICAR	N.ALEPDNR.I	N	50.18	813.398	7	0.1	407.705	2	19.89	127060	3	F3:6802	1	1	38	44			PEAKS DB
A0A3Q7XNW1|A0A3Q7XNW1_CICAR	K.VKGGLSIITPPEKEPRQK.R	Y	50.09	1976.14	18	-1	495.042	4	32.05	498690	2	F2:12577	1	1	250	267			PEAKS DB
A0A3Q7XNW1|A0A3Q7XNW1_CICAR	R.Q(-17.03)EEDEDEDEKRQPHR.H	N	50.02	1921.8	15	-0.2	481.457	4	18.83	1169700	1	F1:7679	1	1	272	286	Pyro-glu from Q	Q1:Pyro-glu from Q:1000.00	PEAKS DB
A0A3Q7XNW1|A0A3Q7XNW1_CICAR	K.RDFLEDALN.V	N	50.01	1091.52	9	1.2	546.769	2	49.83	4567000	1	F1:22551	2	2	218	226			PEAKS DB
A0A3Q7XNW1|A0A3Q7XNW1_CICAR	R.E(-18.01)GDIIAVPTGVV.F	N	49.16	1150.62	12	-0.1	576.319	2	63.9	2761200	2	F2:27928	2	2	137	148	Pyro-glu from E	E1:Pyro-glu from E:1000.00	PEAKS DB
A0A3Q7XNW1|A0A3Q7XNW1_CICAR	R.LLGASSLINGMPEEVVAAAFN.M	Y	48.99	2102.07	21	0	1052.04	2	59.5	496730	1	F1:27224	1	1	449	469			PEAKS DB
A0A3Q7XNW1|A0A3Q7XNW1_CICAR	K.Q(-17.03)FRC(+31.99)AGVALSR.A	N	48.79	1221.59	11	-0.4	408.205	3	25.73	265500	2	F2:9585	1	1	61	71	Pyro-glu from Q; Dioxidation (C)	Q1:Pyro-glu from Q:1000.00;C4:Dioxidation (C):1000.00	PEAKS DB
A0A3Q7XNW1|A0A3Q7XNW1_CICAR	F.NSPFSFLVPPR.S	Y	48.76	1259.67	11	-1	630.84	2	58.65	2740000	2	F2:25320	1	1	481	491			PEAKS DB
A0A3Q7XNW1|A0A3Q7XNW1_CICAR	K.Q(-17.03)FRC(+57.02)AGVALSR.A	N	48.75	1246.62	11	-0.7	416.547	3	28.01	3149000	3	F3:10670	1	1	61	71	Pyro-glu from Q; Carbamidomethylation	Q1:Pyro-glu from Q:1000.00;C4:Carbamidomethylation:1000.00	PEAKS DB
A0A3Q7XNW1|A0A3Q7XNW1_CICAR	R.IKTVTSF.D	N	48.07	794.454	7	0.6	398.233	2	35.81	9559200	3	F3:14372	3	3	345	351			PEAKS DB
A0A3Q7XNW1|A0A3Q7XNW1_CICAR	F.W(+27.99)M(+31.99)FNDQDTPVIAVSLIDTSSFQNQLDQMPR.R	N	47.99	3555.63	30	8.7	1186.22	3	66.77	0	1	F1:30745	0	0	150	179	Formylation; Dioxidation (M)	W1:Formylation:1000.00;M2:Dioxidation (M):52.45	PEAKS DB
A0A3Q7XNW1|A0A3Q7XNW1_CICAR	E.DALNVNRR.I	N	45.44	956.515	8	0.7	479.264	2	52.1	8007600	1	F1:23621	1	1	223	230			PEAKS DB
A0A3Q7XNW1|A0A3Q7XNW1_CICAR	N.EDEEKGAIVK.V	N	45.09	1116.57	10	-1.6	373.195	3	20.27	258880	2	F2:7026	1	1	240	249			PEAKS DB
A0A3Q7XNW1|A0A3Q7XNW1_CICAR	C.AGVALSR.A	N	44.85	672.392	7	-0.7	337.203	2	24.06	341700	2	F2:8814	1	1	65	71			PEAKS DB
A0A1S2Y087|A0A1S2Y087_CICAR	K.ARPHTLLLPQHIDADFILVVLSGK.A	Y	136.11	2652.51	24	1.7	664.135	4	65.9	606260000	1	F1:30421	11	11	215	238			PEAKS DB
A0A1S2Y087|A0A1S2Y087_CICAR	R.PHTLLLPQHIDADFILVVLSGK.A	Y	129.86	2425.37	22	-0.9	809.463	3	69.13	15665000	1	F1:31856	4	4	217	238			PEAKS DB
A0A1S2Y087|A0A1S2Y087_CICAR	K.SESKEDEEESSSESQGR.R	Y	128.16	1898.76	17	1.7	633.927	3	17.65	143100	3	F3:5745	2	2	151	167			PEAKS DB
A0A1S2Y087|A0A1S2Y087_CICAR	R.NFLAGEDDNVISQIQNPVKELTFPGSAQEVNR.L	Y	122.58	3528.75	32	1.2	883.194	4	60.66	284370000	1	F1:27743	4	4	525	556			PEAKS DB
A0A1S2Y087|A0A1S2Y087_CICAR	K.SPQLQDLNIFVSC(+57.02)VEINEGGLMLPHFNSR.A	Y	118.28	3313.62	29	2.1	1105.55	3	69.94	33030000	1	F1:32216	4	4	410	438	Carbamidomethylation	C13:Carbamidomethylation:1000.00	PEAKS DB
A0A1S2Y087|A0A1S2Y087_CICAR	K.LPAGTTAYLANHDDEEDLRVVELAIPVNRPGK.F	Y	117.82	3472.79	32	0.2	1158.6	3	53.74	351480000	1	F1:24426	4	4	262	293			PEAKS DB
A0A1S2Y087|A0A1S2Y087_CICAR	R.NFLAGEDDNVISQIQNPVK.E	Y	116.43	2100.05	19	0.8	701.023	3	53.14	1127300000	1	F1:24168	5	4	525	543			PEAKS DB
A0A1S2Y087|A0A1S2Y087_CICAR	R.SNKFQTIFENQHGHIR.L	Y	116.19	1954.98	16	1.4	652.666	3	37.01	473220000	1	F1:16327	4	4	175	190			PEAKS DB
A0A1S2Y087|A0A1S2Y087_CICAR	R.GDTIKLPAGTTAYLANHDDEEDLR.V	Y	115.62	2614.25	24	0.2	654.569	4	45.32	29444000	1	F1:20288	4	4	257	280			PEAKS DB
A0A1S2Y087|A0A1S2Y087_CICAR	K.SPQLQDLNIFVSC(+57.02)VEINEGGLM(+15.99)LPHFNSR.A	Y	113.57	3329.62	29	1.6	1110.88	3	67.51	8792800	1	F1:31132	2	2	410	438	Carbamidomethylation; Oxidation (M)	C13:Carbamidomethylation:1000.00;M22:Oxidation (M):1000.00	PEAKS DB
A0A1S2Y087|A0A1S2Y087_CICAR	R.GSEESEEGDAIVK.V	Y	112.96	1348.6	13	1.6	675.306	2	27.92	6313000	3	F3:10582	3	3	346	358			PEAKS DB
A0A1S2Y087|A0A1S2Y087_CICAR	R.GDTIKLPAGTTAYLANHDDEEDLRVVEL.A	Y	112.86	3054.51	28	-0.6	1019.18	3	54.45	25269000	1	F1:24792	4	4	257	284			PEAKS DB
A0A1S2Y087|A0A1S2Y087_CICAR	R.RGSEESEEGDAIVK.V	Y	110.42	1504.7	14	1.5	502.574	3	24.8	26712000	3	F3:9094	6	6	345	358			PEAKS DB
A0A1S2Y087|A0A1S2Y087_CICAR	R.QSYFANAQPQQR.E	Y	109.86	1436.68	12	0.6	719.346	2	32.12	319230000	3	F3:12525	6	6	563	574			PEAKS DB
A0A1S2Y087|A0A1S2Y087_CICAR	R.VLLEEQEPEQSR.G	Y	108.31	1455.72	12	1.3	728.867	2	33.16	634230000	3	F3:13052	6	6	331	342			PEAKS DB
A0A1S2Y087|A0A1S2Y087_CICAR	R.HRGDTEETRFR.R	Y	108.27	1402.67	11	1.2	351.674	4	18.91	31084000	3	F3:6318	6	6	127	137			PEAKS DB
A0A1S2Y087|A0A1S2Y087_CICAR	N.FLAGEDDNVISQIQNPVK.E	Y	108.09	1986.01	18	0.7	994.009	2	50.39	8612400	1	F1:22841	2	2	526	543			PEAKS DB
A0A1S2Y087|A0A1S2Y087_CICAR	K.SILEASFNTKYETIER.V	Y	107.09	1899.96	16	0.9	950.985	2	46.07	77401000	1	F1:20693	4	4	315	330			PEAKS DB
A0A1S2Y087|A0A1S2Y087_CICAR	K.FQSFFPSSNQNQQSYFNGFSK.S	Y	106.81	2488.11	21	1.1	830.376	3	56.84	0	1	F1:25942	0	0	294	314			PEAKS DB
A0A1S2Y087|A0A1S2Y087_CICAR	R.GRQEGEKEEEHREQR.R	Y	106.58	1895.88	15	2.8	474.978	4	13.34	3272000	3	F3:3695	3	3	76	90			PEAKS DB
A0A1S2Y087|A0A1S2Y087_CICAR	R.REEEEYEERSEHSVPGQR.E	Y	105.66	2245	18	1.3	562.256	4	24.8	26402000	3	F3:9093	4	4	56	73			PEAKS DB
A0A1S2Y087|A0A1S2Y087_CICAR	R.Q(-17.03)SYFANAQPQQR.E	Y	105.48	1419.65	12	1.4	710.833	2	38.88	44488000	1	F1:17205	2	2	563	574	Pyro-glu from Q	Q1:Pyro-glu from Q:1000.00	PEAKS DB
A0A1S2Y087|A0A1S2Y087_CICAR	R.EEEEYEERSEHSVPGQR.E	Y	104.92	2088.9	17	1.6	697.306	3	25.97	12907000	3	F3:9670	6	6	57	73			PEAKS DB
A0A1S2Y087|A0A1S2Y087_CICAR	K.FQTIFENQHGHIR.L	Y	104.58	1625.81	13	0.7	813.909	2	36.49	989630000	1	F1:16104	7	7	178	190			PEAKS DB
A0A1S2Y087|A0A1S2Y087_CICAR	H.TLLLPQHIDADFILVVLSGK.A	Y	103.65	2191.26	20	0.6	731.427	3	73.1	22328000	1	F1:33722	3	3	219	238			PEAKS DB
A0A1S2Y087|A0A1S2Y087_CICAR	K.FFEITPEKSPQLQDLNIFVSC(+57.02)VEINEGGLM(+15.99)LPHFNSR.A	Y	103.16	4321.12	37	1.6	1081.29	4	69.47	5082500	1	F1:32027	2	2	402	438	Carbamidomethylation; Oxidation (M)	C21:Carbamidomethylation:1000.00;M30:Oxidation (M):1000.00	PEAKS DB
A0A1S2Y087|A0A1S2Y087_CICAR	L.LLPQHIDADFILVVLSGK.A	Y	102.79	1977.13	18	0.5	660.05	3	69.94	3806600	1	F1:32261	2	2	221	238			PEAKS DB
A0A1S2Y087|A0A1S2Y087_CICAR	K.AILTVLNPNDR.N	N	101.69	1224.68	11	0.6	613.348	2	46.49	6353700000	1	F1:20929	10	10	239	249			PEAKS DB
A0A1S2Y087|A0A1S2Y087_CICAR	R.LSPGDVFIIPAGHPVAVNASSDLNFVGFGINAENNQR.N	Y	100.11	3835.93	37	1.2	959.989	4	63.98	17108000	1	F1:29379	4	4	488	524			PEAKS DB
A0A1S2Y087|A0A1S2Y087_CICAR	K.RREEEEYEERSEHSVPGQR.E	Y	99.91	2401.1	19	1.3	601.282	4	24.06	101360000	3	F3:8717	6	6	55	73			PEAKS DB
A0A1S2Y087|A0A1S2Y087_CICAR	K.GHLELVGLRNEQQEQQQEEDEEQEEEERNNQVQR.F	Y	99.91	4175.9	34	-3.8	1044.98	4	38.99	63133000	1	F1:17301	3	3	450	483			PEAKS DB
A0A1S2Y087|A0A1S2Y087_CICAR	K.E(-18.01)LTFPGSAQEVNR.L	Y	99.67	1428.7	13	0	715.356	2	48.53	4439100	1	F1:21912	2	2	544	556	Pyro-glu from E	E1:Pyro-glu from E:1000.00	PEAKS DB
A0A1S2Y087|A0A1S2Y087_CICAR	R.HPHHEREEEEDEEFR.E	Y	99.26	2003.84	15	0.8	501.965	4	20.81	5804400	3	F3:7209	3	3	109	123			PEAKS DB
A0A1S2Y087|A0A1S2Y087_CICAR	K.RSNLFQNLQNYR.F	Y	99.05	1551.79	12	-0.5	518.269	3	45.13	9698200	1	F1:20263	2	2	198	209			PEAKS DB
A0A1S2Y087|A0A1S2Y087_CICAR	K.AILTVLNPNDRNSFNLER.G	Y	98.34	2085.1	18	0	696.038	3	50.64	60786000	1	F1:22859	2	2	239	256			PEAKS DB
A0A1S2Y087|A0A1S2Y087_CICAR	K.LPAGTTAYLANHDDEEDLRVVEL.A	Y	96.57	2540.24	23	0.6	847.753	3	52.89	35513000	1	F1:23962	2	2	262	284			PEAKS DB
A0A1S2Y087|A0A1S2Y087_CICAR	R.KSISSESEPFNLR.S	Y	96.23	1492.75	13	0.4	747.382	2	37.96	368950000	1	F1:16743	5	5	377	389			PEAKS DB
A0A1S2Y087|A0A1S2Y087_CICAR	Y.LANHDDEEDLRVVELAIPVNRPGK.F	Y	96.21	2698.4	24	0.1	900.473	3	48.3	204790000	1	F1:21758	4	4	270	293			PEAKS DB
A0A1S2Y087|A0A1S2Y087_CICAR	R.QSYFANAQPQQREEE.S	Y	95.19	1823.81	15	1.3	912.91	2	33.6	14245000	3	F3:13316	3	3	563	577			PEAKS DB
A0A1S2Y087|A0A1S2Y087_CICAR	R.SNLFQNLQNYR.F	Y	95.18	1395.69	11	2.1	698.852	2	51.58	1359400000	1	F1:23436	8	8	199	209			PEAKS DB
A0A1S2Y087|A0A1S2Y087_CICAR	K.ELTFPGSAQEVNR.L	Y	94.71	1446.71	13	0.9	483.243	3	40.98	1242400000	1	F1:18247	5	5	544	556			PEAKS DB
A0A1S2Y087|A0A1S2Y087_CICAR	R.QSYFANAQPQQREE.E	Y	94.55	1694.76	14	1.6	848.389	2	33.27	13386000	3	F3:13136	3	3	563	576			PEAKS DB
A0A1S2Y087|A0A1S2Y087_CICAR	R.QSYFANAQPQQREEESQR.R	Y	93.73	2195	18	1.5	732.673	3	30.63	133440000	3	F3:11802	4	4	563	580			PEAKS DB
A0A1S2Y087|A0A1S2Y087_CICAR	R.QSYFANAQPQQREEES.Q	Y	92.85	1910.84	16	1.6	956.426	2	33.22	28370000	3	F3:13105	6	6	563	578			PEAKS DB
A0A1S2Y087|A0A1S2Y087_CICAR	K.FFEITPEKSPQLQDLNIFVSC(+57.02)VEINEGGLMLPHFNSR.A	Y	92.2	4305.12	37	0.3	1077.29	4	71.46	25705000	1	F1:33021	1	1	402	438	Carbamidomethylation	C21:Carbamidomethylation:1000.00	PEAKS DB
A0A1S2Y087|A0A1S2Y087_CICAR	R.VVELAIPVNRPGK.F	Y	91.92	1390.83	13	0.8	696.421	2	40.11	122960000	1	F1:17845	4	4	281	293			PEAKS DB
A0A1S2Y087|A0A1S2Y087_CICAR	F.INEGKGHLELVGLR.N	Y	91.26	1533.86	14	0.2	384.472	4	37.57	107320000	1	F1:16585	5	5	445	458			PEAKS DB
A0A1S2Y087|A0A1S2Y087_CICAR	R.GDTIKLPAGTTAYLANHDDEEDLRVVELAIPVNRPGK.F	Y	90.03	3987.07	37	0.7	997.773	4	54.93	77286000	1	F1:25124	2	2	257	293			PEAKS DB
A0A1S2Y087|A0A1S2Y087_CICAR	R.RHRGDTEETRFR.R	Y	89.66	1558.77	12	1.1	390.7	4	16.62	1495900	1	F1:6611	3	3	126	137			PEAKS DB
A0A1S2Y087|A0A1S2Y087_CICAR	K.SISSESEPFNLR.S	Y	89.16	1364.66	12	0.7	683.335	2	43.09	233820000	1	F1:19374	2	2	378	389			PEAKS DB
A0A1S2Y087|A0A1S2Y087_CICAR	K.AILTVLNPNDRNSF.N	Y	88.03	1572.83	14	-0.2	787.418	2	52.46	88149000	1	F1:23907	2	2	239	252			PEAKS DB
A0A1S2Y087|A0A1S2Y087_CICAR	V.GFGINAENNQR.N	Y	86.97	1218.57	11	1.6	610.294	2	32	32588000	3	F3:12536	4	4	514	524			PEAKS DB
A0A1S2Y087|A0A1S2Y087_CICAR	K.RREEEEYEER.S	Y	86.86	1423.63	10	1.3	475.551	3	19.03	2432800	3	F3:6387	2	2	55	64			PEAKS DB
A0A1S2Y087|A0A1S2Y087_CICAR	K.FQSFFPSSNQNQQSYF.N	Y	86.6	1954.85	16	-0.2	978.429	2	61.4	63838000	1	F1:28070	2	2	294	309			PEAKS DB
A0A1S2Y087|A0A1S2Y087_CICAR	R.SEHSVPGQR.E	Y	86.48	995.479	9	0.7	498.746	2	16.81	90139000	3	F3:5305	7	7	65	73			PEAKS DB
A0A1S2Y087|A0A1S2Y087_CICAR	Y.FANAQPQQR.E	Y	86	1058.53	9	0.8	530.269	2	19.71	1499400	1	F1:8074	3	3	566	574			PEAKS DB
A0A1S2Y087|A0A1S2Y087_CICAR	R.NEQQEQQQEEDEEQEEEERNNQVQR.F	Y	85.82	3201.33	25	1.7	1068.12	3	28.5	20538000	3	F3:10869	4	4	459	483			PEAKS DB
A0A1S2Y087|A0A1S2Y087_CICAR	R.Q(-17.03)SYFANAQPQQREEESQR.R	Y	85.22	2177.97	18	-1.5	726.997	3	36.34	23192000	2	F2:14631	6	6	563	580	Pyro-glu from Q	Q1:Pyro-glu from Q:1000.00	PEAKS DB
A0A1S2Y087|A0A1S2Y087_CICAR	E.ERSEHSVPGQR.E	Y	84.68	1280.62	11	0.3	427.88	3	16.34	2766600	3	F3:5096	6	6	63	73			PEAKS DB
A0A1S2Y087|A0A1S2Y087_CICAR	K.ARPHTLLLPQHIDADFILVVL.S	Y	84.31	2380.36	21	0.4	794.46	3	66.31	95131000	1	F1:30517	5	5	215	235			PEAKS DB
A0A1S2Y087|A0A1S2Y087_CICAR	R.AIVVLFINEGK.G	Y	84.24	1201.71	11	0.6	601.86	2	54.95	167990000	1	F1:24978	2	2	439	449			PEAKS DB
A0A1S2Y087|A0A1S2Y087_CICAR	K.FQSFFPSSNQNQQSY.F	Y	83.83	1807.78	15	0.5	904.896	2	53.41	14371000	1	F1:24211	1	1	294	308			PEAKS DB
A0A1S2Y087|A0A1S2Y087_CICAR	K.GHLELVGLR.N	Y	83.59	992.577	9	0.5	497.295	2	39.7	586080000	1	F1:17766	5	5	450	458			PEAKS DB
A0A1S2Y087|A0A1S2Y087_CICAR	F.VGFGINAENNQR.N	Y	83.44	1317.64	12	1.1	659.828	2	36.08	2692300	3	F3:14536	3	3	513	524			PEAKS DB
A0A1S2Y087|A0A1S2Y087_CICAR	K.KSESKEDEEESSSESQGR.R	Y	83.28	2026.86	18	0.9	676.625	3	15.05	1523800	1	F1:5878	5	5	150	167			PEAKS DB
A0A1S2Y087|A0A1S2Y087_CICAR	R.HRGDTEETR.F	Y	82.07	1099.5	9	1.2	367.507	3	9.44	405620	1	F1:3219	1	1	127	135			PEAKS DB
A0A1S2Y087|A0A1S2Y087_CICAR	K.SILEASFNTK.Y	Y	82.03	1108.58	10	0	555.294	2	39.57	886880000	1	F1:17577	5	5	315	324			PEAKS DB
A0A1S2Y087|A0A1S2Y087_CICAR	R.GRQEGEKEEEHR.E	Y	81.51	1482.68	12	1	371.677	4	10.54	119310	1	F1:3752	1	1	76	87			PEAKS DB
A0A1S2Y087|A0A1S2Y087_CICAR	L.ANHDDEEDLRVVELAIPVNRPGK.F	Y	80.75	2585.32	23	0.9	647.336	4	47.35	30171000	1	F1:21258	2	2	271	293			PEAKS DB
A0A1S2Y087|A0A1S2Y087_CICAR	R.GDTIKLPAGTTAY.L	Y	80.2	1306.68	13	0.6	654.345	2	42.7	107640000	1	F1:19114	2	2	257	269			PEAKS DB
A0A1S2Y087|A0A1S2Y087_CICAR	R.SRNPIYSNKFGK.F	Y	79.72	1409.74	12	0.5	470.92	3	28.07	7442800	3	F3:10632	5	5	390	401			PEAKS DB
A0A1S2Y087|A0A1S2Y087_CICAR	R.NSFNLERGDTIK.L	Y	79.66	1392.7	12	-0.1	465.239	3	34.95	10666000	3	F3:13944	5	5	250	261			PEAKS DB
A0A1S2Y087|A0A1S2Y087_CICAR	R.E(-18.01)QIEELSK.H	N	79.26	956.481	8	0	479.247	2	37.23	12802000	1	F1:16434	5	5	362	369	Pyro-glu from E	E1:Pyro-glu from E:1000.00	PEAKS DB
A0A1S2Y087|A0A1S2Y087_CICAR	R.QSYFANAQPQQREEESQ.R	Y	79.08	2038.9	17	-1.4	1020.45	2	33.17	32309000	2	F2:13138	3	3	563	579			PEAKS DB
A0A1S2Y087|A0A1S2Y087_CICAR	N.KFQTIFENQHGHIR.L	Y	78.06	1753.9	14	-0.3	439.482	4	33.6	1359000	1	F1:14735	1	1	177	190			PEAKS DB
A0A1S2Y087|A0A1S2Y087_CICAR	I.FENQHGHIR.L	Y	77.54	1136.55	9	-0.9	569.279	2	36.49	8354000	1	F1:16351	4	4	182	190			PEAKS DB
A0A1S2Y087|A0A1S2Y087_CICAR	R.HPHHEREEEEDEEFRER.R	Y	77.38	2288.98	17	-1.1	573.251	4	21.13	42303000	2	F2:7396	4	4	109	125			PEAKS DB
A0A1S2Y087|A0A1S2Y087_CICAR	R.HRGDTEETRF.R	Y	77.34	1246.57	10	0.8	416.53	3	22.01	290330	3	F3:7822	1	1	127	136			PEAKS DB
A0A1S2Y087|A0A1S2Y087_CICAR	I.LTVLNPNDR.N	N	77.27	1040.56	9	1.2	521.288	2	45.38	7129000	1	F1:20386	2	2	241	249			PEAKS DB
A0A1S2Y087|A0A1S2Y087_CICAR	F.ANAQPQQR.E	Y	77.12	911.457	8	0.6	456.736	2	14.27	1133100	2	F2:4170	3	3	567	574			PEAKS DB
A0A1S2Y087|A0A1S2Y087_CICAR	K.FFEITPEK.S	N	76.57	1009.51	8	0.3	505.762	2	47.63	713530000	1	F1:21012	6	6	402	409			PEAKS DB
A0A1S2Y087|A0A1S2Y087_CICAR	R.SRNPIYSNK.F	N	76.01	1077.56	9	0.6	539.785	2	20.91	3881200000	1	F1:8685	9	9	390	398			PEAKS DB
A0A1S2Y087|A0A1S2Y087_CICAR	E.RSEHSVPGQR.E	Y	75.52	1151.58	10	2.6	384.867	3	15.21	3380900	3	F3:4558	3	3	64	73			PEAKS DB
A0A1S2Y087|A0A1S2Y087_CICAR	R.LLQNFDKR.S	Y	75.47	1032.57	8	0.8	517.292	2	30.21	1849800000	3	F3:11633	13	13	191	198			PEAKS DB
A0A1S2Y087|A0A1S2Y087_CICAR	G.IVQYEQGNPC(+57.02)LKK.C	Y	75.19	1575.81	13	1	526.276	3	28.57	4269900	1	F1:12321	3	3	29	41	Carbamidomethylation	C10:Carbamidomethylation:1000.00	PEAKS DB
A0A1S2Y087|A0A1S2Y087_CICAR	G.FGINAENNQR.N	Y	74.7	1161.55	10	-0.9	581.783	2	30.24	7800300	2	F2:11730	5	5	515	524			PEAKS DB
A0A1S2Y087|A0A1S2Y087_CICAR	N.HDDEEDLRVVELAIPVNRPGK.F	Y	74.4	2400.24	21	0.2	601.066	4	47.67	8861500	1	F1:21500	2	2	273	293			PEAKS DB
A0A1S2Y087|A0A1S2Y087_CICAR	R.NSFNLER.G	Y	74.12	878.425	7	0.8	440.219	2	33.11	366410000	1	F1:14434	6	6	250	256			PEAKS DB
A0A1S2Y087|A0A1S2Y087_CICAR	K.VSREQIEELSK.H	N	74.06	1316.69	11	-1.6	659.353	2	33.31	16734000	2	F2:13215	5	5	359	369			PEAKS DB
A0A1S2Y087|A0A1S2Y087_CICAR	R.AIVVLFINEGKG.H	Y	73.79	1258.73	12	0.5	630.371	2	54.75	3899400	1	F1:24932	2	2	439	450			PEAKS DB
A0A1S2Y087|A0A1S2Y087_CICAR	R.VLLEEQEPEQSRGR.R	Y	73.7	1668.84	14	-1	557.288	3	29.89	939780	2	F2:11627	1	1	331	344			PEAKS DB
A0A1S2Y087|A0A1S2Y087_CICAR	R.GDTIKLPAGTTAYL.A	Y	72.87	1419.76	14	0.8	710.887	2	51.17	13935000	1	F1:23145	2	2	257	270			PEAKS DB
A0A1S2Y087|A0A1S2Y087_CICAR	K.FFEITPEKSPQLQDLNIF.V	Y	72.2	2165.1	18	-1.1	1083.56	2	65.43	22635000	2	F2:28657	4	4	402	419			PEAKS DB
A0A1S2Y087|A0A1S2Y087_CICAR	K.AILTVLNPNDRN.S	N	71.63	1338.73	12	0.7	670.369	2	44.38	2861400	1	F1:19969	1	1	239	250			PEAKS DB
A0A1S2Y087|A0A1S2Y087_CICAR	K.FFEITPEK(+27.99)SPQLQDLNIFVSC(+57.02)VEINEGGLM(+15.99)LPHFNSR.A	Y	71.45	4349.11	37	-0.9	1088.28	4	70.7	0	1	F1:32629	0	0	402	438	Formylation; Carbamidomethylation; Oxidation (M)	K8:Formylation:61.82;C21:Carbamidomethylation:1000.00;M30:Oxidation (M):1000.00	PEAKS DB
A0A1S2Y087|A0A1S2Y087_CICAR	R.ESEREREEDEQKQR.H	Y	71.33	1846.84	14	-0.4	462.717	4	16.25	3986900	2	F2:5100	3	3	95	108			PEAKS DB
A0A1S2Y087|A0A1S2Y087_CICAR	R.KSISSESEPF.N	N	71.1	1109.52	10	0.7	555.769	2	35.36	309980000	1	F1:15486	3	3	377	386			PEAKS DB
A0A1S2Y087|A0A1S2Y087_CICAR	L.TVLNPNDR.N	N	71.04	927.477	8	0.5	464.745	2	25.62	159330000	3	F3:9536	4	4	242	249			PEAKS DB
A0A1S2Y087|A0A1S2Y087_CICAR	R.SNLFQNLQNY.R	Y	70.72	1239.59	10	0.5	620.801	2	57.3	3203600	1	F1:26166	2	2	199	208			PEAKS DB
A0A1S2Y087|A0A1S2Y087_CICAR	R.QEGEKEEEHREQR.R	Y	70.51	1682.76	13	1.6	421.697	4	12.24	251480	1	F1:4547	3	3	78	90			PEAKS DB
A0A1S2Y087|A0A1S2Y087_CICAR	R.GDTEETRFR.R	Y	70.51	1109.51	9	1.1	370.844	3	23.24	9287100	3	F3:8358	6	6	129	137			PEAKS DB
A0A1S2Y087|A0A1S2Y087_CICAR	R.NPIYSNK.F	N	70.44	834.423	7	2.4	418.219	2	23.47	341780000	3	F3:8404	3	3	392	398			PEAKS DB
A0A1S2Y087|A0A1S2Y087_CICAR	K.FFEITPEKSPQLQDLNIFVS.C	Y	69.94	2351.2	20	0.7	1176.61	2	65.42	10744000	1	F1:30114	4	4	402	421			PEAKS DB
A0A1S2Y087|A0A1S2Y087_CICAR	F.GINAENNQR.N	Y	69.35	1014.48	9	0.8	508.249	2	17.89	4512800	3	F3:5827	3	3	516	524			PEAKS DB
A0A1S2Y087|A0A1S2Y087_CICAR	R.Q(-17.03)SYFANAQPQQREEESQ.R	Y	69.22	2021.87	17	-0.1	1011.94	2	39.37	1916800	2	F2:16132	1	1	563	579	Pyro-glu from Q	Q1:Pyro-glu from Q:1000.00	PEAKS DB
A0A1S2Y087|A0A1S2Y087_CICAR	R.RNPFFFR.S	Y	69.02	982.514	7	0.3	328.511	3	44.57	1153400000	1	F1:20047	5	5	168	174			PEAKS DB
A0A1S2Y087|A0A1S2Y087_CICAR	N.LFQNLQNYR.F	Y	68.74	1194.61	9	1.4	598.314	2	42.6	1577100	1	F1:19075	1	1	201	209			PEAKS DB
A0A1S2Y087|A0A1S2Y087_CICAR	K.SPQLQDLNIF.V	Y	68.67	1173.6	10	-0.3	587.807	2	60.75	8261800	1	F1:27807	2	2	410	419			PEAKS DB
A0A1S2Y087|A0A1S2Y087_CICAR	R.EQIEELSKHAK.S	Y	68.48	1310.68	11	-0.2	437.901	3	24.6	1556000	1	F1:10419	4	4	362	372			PEAKS DB
A0A1S2Y087|A0A1S2Y087_CICAR	F.QNLQNYR.F	Y	66.99	934.462	7	0.8	468.238	2	25.5	128010000	3	F3:9413	4	4	203	209			PEAKS DB
A0A1S2Y087|A0A1S2Y087_CICAR	R.SRNPIYSN.K	N	66.41	949.462	8	1.6	475.738	2	26.1	13850000	3	F3:9805	3	3	390	397			PEAKS DB
A0A1S2Y087|A0A1S2Y087_CICAR	R.EREEDEQKQR.H	Y	66.39	1345.62	10	1.4	449.548	3	10.58	80981	1	F1:3781	1	1	99	108			PEAKS DB
A0A1S2Y087|A0A1S2Y087_CICAR	K.LPAGTTAYLANHDDEEDLR.V	Y	66.21	2099.98	19	1.4	700.999	3	40.2	31170000	1	F1:17878	2	2	262	280			PEAKS DB
A0A1S2Y087|A0A1S2Y087_CICAR	K.SPQLQDLNIFVS.C	Y	64.99	1359.7	12	-1	680.858	2	61.13	4954800	2	F2:26588	1	1	410	421			PEAKS DB
A0A1S2Y087|A0A1S2Y087_CICAR	R.GDTEETR.F	Y	63.64	806.341	7	1.5	404.177	2	10.82	200070	1	F1:3862	3	3	129	135			PEAKS DB
A0A1S2Y087|A0A1S2Y087_CICAR	E.HSVPGQR.E	Y	63.5	779.404	7	-0.5	390.709	2	15.33	411960	2	F2:4658	3	3	67	73			PEAKS DB
A0A1S2Y087|A0A1S2Y087_CICAR	R.EQIEELSK.H	N	63.47	974.492	8	1.8	488.253	2	28.93	700540000	1	F1:12428	6	6	362	369			PEAKS DB
A0A1S2Y087|A0A1S2Y087_CICAR	R.HRGDTEETRFRR.R	Y	62.83	1558.77	12	-1.5	390.699	4	17.31	797020	1	F1:6953	3	3	127	138			PEAKS DB
A0A1S2Y087|A0A1S2Y087_CICAR	F.NTKYETIER.V	Y	62.46	1152.58	9	1.2	385.199	3	23.94	2188800	3	F3:8724	3	3	322	330			PEAKS DB
A0A1S2Y087|A0A1S2Y087_CICAR	L.AIPVNRPGK.F	Y	61.67	950.566	9	0.4	317.862	3	21.2	87949000	1	F1:8853	6	6	285	293			PEAKS DB
A0A1S2Y087|A0A1S2Y087_CICAR	F.KRREEEEYEER.S	Y	61.21	1551.73	11	0.2	518.249	3	16.77	2783200	1	F1:6690	4	4	54	64			PEAKS DB
A0A1S2Y087|A0A1S2Y087_CICAR	R.NSFNLERG.D	Y	60.98	935.446	8	-0.1	468.729	2	33.14	2998200	1	F1:14501	2	2	250	257			PEAKS DB
A0A1S2Y087|A0A1S2Y087_CICAR	V.SREQIEELSK.H	N	60.23	1217.63	10	-1.2	609.819	2	36.27	3505900	2	F2:14630	3	3	360	369			PEAKS DB
A0A1S2Y087|A0A1S2Y087_CICAR	R.LLQNFDK.R	Y	59.91	876.471	7	1.4	439.242	2	34.06	63843000	1	F1:14916	3	3	191	197			PEAKS DB
A0A1S2Y087|A0A1S2Y087_CICAR	F.ENQHGHIR.L	Y	59.72	989.479	8	0.3	495.746	2	36.54	65390	1	F1:16129	1	1	183	190			PEAKS DB
A0A1S2Y087|A0A1S2Y087_CICAR	F.ANAQPQQREEESQR.R	Y	59.71	1669.78	14	-1.4	557.599	3	17.14	3058700	2	F2:5501	4	4	567	580			PEAKS DB
A0A1S2Y087|A0A1S2Y087_CICAR	K.FFEITPEK(+27.99)SPQLQDLNIFVSC(+57.02)VEINEGGLM(+31.99)LPHFNSR.A	Y	59.54	4365.11	37	1.1	1092.28	4	67.31	766470	1	F1:31030	1	1	402	438	Formylation; Carbamidomethylation; Dioxidation (M)	K8:Formylation:38.64;C21:Carbamidomethylation:1000.00;M30:Dioxidation (M):1000.00	PEAKS DB
A0A1S2Y087|A0A1S2Y087_CICAR	S.EHSVPGQR.E	Y	59.07	908.446	8	1.4	303.823	3	14.99	55725	1	F1:5860	1	1	66	73			PEAKS DB
A0A1S2Y087|A0A1S2Y087_CICAR	L.LQNFDKR.S	Y	58.89	919.487	7	1.3	460.751	2	30.02	44158000	1	F1:12957	4	4	192	198			PEAKS DB
A0A1S2Y087|A0A1S2Y087_CICAR	K.QRHPHHEREEEEDEEFRER.R	Y	56.99	2573.14	19	-2.2	644.291	4	20	715290	2	F2:6872	1	1	107	125			PEAKS DB
A0A1S2Y087|A0A1S2Y087_CICAR	R.LSPGDVF.I	Y	55.36	733.365	7	-0.2	734.37	1	49.58	49165000	1	F1:22344	2	2	488	494			PEAKS DB
A0A1S2Y087|A0A1S2Y087_CICAR	R.RHRGDTEETR.F	Y	54.74	1255.6	10	1.7	419.542	3	13.82	22256	2	F2:3912	1	1	126	135			PEAKS DB
A0A1S2Y087|A0A1S2Y087_CICAR	N.LERGDTIK.L	N	54.38	930.513	8	1.5	311.178	3	19.13	5283100	3	F3:6413	4	4	254	261			PEAKS DB
A0A1S2Y087|A0A1S2Y087_CICAR	K.KSESKEDEEESSSESQGRR.N	Y	53.28	2182.96	19	1.7	546.746	4	15.89	338740	3	F3:4887	2	2	150	168			PEAKS DB
A0A1S2Y087|A0A1S2Y087_CICAR	F.NLRSRNPIYSNK.F	N	52.96	1460.78	12	1.1	487.935	3	23.85	4002000	3	F3:8665	4	4	387	398			PEAKS DB
A0A1S2Y087|A0A1S2Y087_CICAR	K.FFEITPEKSPQLQDLNIFVSC(+57.02)VEINEGGLM(+31.99).L	Y	52.91	3485.67	30	-0.3	872.424	4	67.6	497750	1	F1:31140	1	1	402	431	Carbamidomethylation; Dioxidation (M)	C21:Carbamidomethylation:1000.00;M30:Dioxidation (M):1000.00	PEAKS DB
A0A1S2Y087|A0A1S2Y087_CICAR	F.VSC(+57.02)VEINEGGLMLPHFNSR.A	Y	52.81	2158.03	19	-0.4	720.349	3	51.82	5877300	1	F1:23513	2	2	420	438	Carbamidomethylation	C3:Carbamidomethylation:1000.00	PEAKS DB
A0A1S2Y087|A0A1S2Y087_CICAR	S.RNPIYSNK.F	N	52.76	990.525	8	-0.5	496.268	2	19.95	259840	1	F1:8220	1	1	391	398			PEAKS DB
A0A1S2Y087|A0A1S2Y087_CICAR	R.ESEREREEDEQK.Q	Y	52.18	1562.68	12	2.6	521.901	3	14.88	139030	3	F3:4431	2	2	95	106			PEAKS DB
A0A1S2Y087|A0A1S2Y087_CICAR	R.SNKFQTIF.E	Y	51.62	983.508	8	0.4	492.76	2	47.23	3098300	1	F1:21307	2	2	175	182			PEAKS DB
A0A1S2Y087|A0A1S2Y087_CICAR	R.VVELAIPVNRPGK(+27.99)FQSFFPSSNQNQQSYFNGFSK.S	Y	50.94	3888.92	34	-4.3	1297.31	3	60.17	4618900	1	F1:27571	1	1	281	314	Formylation	K13:Formylation:8.04	PEAKS DB
A0A1S2Y087|A0A1S2Y087_CICAR	F.NLERGDTIK.L	Y	50.49	1044.56	9	0.1	523.284	2	21.59	38299000	1	F1:8961	5	5	253	261			PEAKS DB
A0A1S2Y087|A0A1S2Y087_CICAR	K.LPAGTTAYL.A	Y	48.52	905.486	9	0.3	906.492	1	46.32	1343100	1	F1:20841	1	1	262	270			PEAKS DB
A0A1S2Y087|A0A1S2Y087_CICAR	D.TEETRFR.R	Y	47.2	937.462	7	1.2	313.494	3	19.9	100310	1	F1:8189	1	1	131	137			PEAKS DB
A0A1S2Y087|A0A1S2Y087_CICAR	R.Q(+27.99)SYFANAQPQQR.E	Y	46.86	1464.67	12	6.7	733.348	2	41.04	2470700	1	F1:18245	1	1	563	574	Formylation	Q1:Formylation:1000.00	PEAKS DB
A0A1S2Y087|A0A1S2Y087_CICAR	K.Q(-17.03)RHPHHEREEEEDEEFRER.R	Y	46.43	2556.11	19	-1.2	640.035	4	21.84	539260	2	F2:7776	1	1	107	125	Pyro-glu from Q	Q1:Pyro-glu from Q:1000.00	PEAKS DB
A0A1S2Y087|A0A1S2Y087_CICAR	Y.LANHDDEEDLR.V	Y	46.28	1325.58	11	0.5	442.868	3	23.71	0	1	F1:9999	0	0	270	280			PEAKS DB
A0A1S2Y087|A0A1S2Y087_CICAR	Y.FANAQPQQREEESQR.R	Y	46.05	1816.85	15	2	606.622	3	21.98	381800	3	F3:7804	1	1	566	580			PEAKS DB
A0A1S2Y087|A0A1S2Y087_CICAR	K.S(+27.99)PQLQDLNIFVSC(+31.99)VEINEGGLMLPHFNSR.A	Y	45.92	3316.59	29	-1.3	830.153	4	66.09	290490	2	F2:28994	1	1	410	438	Formylation; Dioxidation (C)	S1:Formylation:1000.00;C13:Dioxidation (C):1000.00	PEAKS DB
A0A1S2Y087|A0A1S2Y087_CICAR	R.HPHHEREEEED.E	Y	45.62	1442.58	11	2.1	481.868	3	10.36	31833	1	F1:3662	1	1	109	119			PEAKS DB
A0A1S2Y087|A0A1S2Y087_CICAR	R.HPHHEREEEEDEEFRERR.H	Y	44.84	2445.08	18	0.5	612.277	4	19.14	1336700	1	F1:7839	1	1	109	126			PEAKS DB
A0A1S2XVG1|A0A1S2XVG1_CICAR	R.IISPDLQDEEDEDEDEDEQEQGHSQREEEEDD.D	Y	134.95	3830.48	32	2.5	958.628	4	37.13	14246000	1	F1:16440	3	3	267	298			PEAKS DB
A0A1S2XVG1|A0A1S2XVG1_CICAR	R.IISPDLQDEEDEDEDEDEQEQGHSQREEEEDDDEDESHSHESR.Q	Y	130.82	5138.98	43	1.5	1285.75	4	32.91	142340000	3	F3:13008	4	4	267	309			PEAKS DB
A0A1S2XVG1|A0A1S2XVG1_CICAR	R.RTIDPNGLHIPSFSPSPQLIFIVQGK.G	Y	130.39	2860.56	26	1.9	716.147	4	60.87	96235000	1	F1:27857	4	4	77	102			PEAKS DB
A0A1S2XVG1|A0A1S2XVG1_CICAR	R.VESEAGLTETWNPNHPELQC(+57.02)AGVSLIR.R	Y	117.36	3006.45	27	0.4	752.619	4	51.71	163780000	1	F1:23461	4	4	50	76	Carbamidomethylation	C20:Carbamidomethylation:1000.00	PEAKS DB
A0A1S2XVG1|A0A1S2XVG1_CICAR	N.Q(-17.03)QEEQNEGNSVLSGFSSEFLAQALNTDEDTAK.K	Y	116.02	3468.54	32	0.2	1157.19	3	81.98	886620000	1	F1:37991	10	10	215	246	Pyro-glu from Q	Q1:Pyro-glu from Q:1000.00	PEAKS DB
A0A1S2XVG1|A0A1S2XVG1_CICAR	Q.Q(-17.03)EEQNEGNSVLSGFSSEFLAQALNTDEDTAKK.L	Y	114.44	3468.58	32	1.3	1157.2	3	66.7	291030000	1	F1:30674	5	5	216	247	Pyro-glu from Q	Q1:Pyro-glu from Q:1000.00	PEAKS DB
A0A1S2XVG1|A0A1S2XVG1_CICAR	N.Q(-17.03)QEEQNEGNSVLSGFSSEFLAQALNTDEDTAKKLQSPR.D	Y	114.36	4177.97	38	0.7	1045.5	4	66.61	30846000	1	F1:30657	4	4	215	252	Pyro-glu from Q	Q1:Pyro-glu from Q:1000.00	PEAKS DB
A0A1S2XVG1|A0A1S2XVG1_CICAR	L.SGFSSEFLAQALNTDEDTAK.K	Y	111.99	2129.98	20	0.2	1065.99	2	57.14	83742000	1	F1:26055	4	4	227	246			PEAKS DB
A0A1S2XVG1|A0A1S2XVG1_CICAR	Q.QEEQNEGNSVLSGFSSEFLAQALNTDEDTAKK.L	Y	111.93	3485.61	32	0.4	1162.87	3	63.2	102940000	1	F1:29015	6	6	216	247			PEAKS DB
A0A1S2XVG1|A0A1S2XVG1_CICAR	N.SVLSGFSSEFLAQALNTDEDTAK.K	Y	111.75	2429.16	23	0.7	1215.59	2	65.9	87100000	1	F1:30289	4	4	224	246			PEAKS DB
A0A1S2XVG1|A0A1S2XVG1_CICAR	R.REHKEEEEEEEEKIC(+57.02)K.K	Y	109.41	2129.95	16	1.5	533.495	4	21.13	27997000	3	F3:7354	6	6	326	341	Carbamidomethylation	C15:Carbamidomethylation:1000.00	PEAKS DB
A0A1S2XVG1|A0A1S2XVG1_CICAR	Q.QEEQNEGNSVLSGFSSEFLAQALNTDEDTAK.K	Y	109	3357.51	31	0.5	1120.18	3	66.03	205320000	1	F1:30371	6	6	216	246			PEAKS DB
A0A1S2XVG1|A0A1S2XVG1_CICAR	R.IISPDLQDEEDEDEDEDEQEQGHSQREEEEDDDEDESHSHES.R	Y	108.83	4982.88	42	-1.5	1246.72	4	34.19	5350000	2	F2:13643	2	2	267	308			PEAKS DB
A0A1S2XVG1|A0A1S2XVG1_CICAR	Q.E(-18.01)EQNEGNSVLSGFSSEFLAQALNTDEDTAKK.L	Y	108.63	3339.54	31	1.7	1114.19	3	66.7	6470700	1	F1:30711	2	2	217	247	Pyro-glu from E	E1:Pyro-glu from E:1000.00	PEAKS DB
A0A1S2XVG1|A0A1S2XVG1_CICAR	R.KGQMLVVPQNFVVAEQAGNEEGFEYVVFK.T	Y	108.44	3255.63	29	1.4	1086.22	3	61.84	15979000	1	F1:28361	2	2	450	478			PEAKS DB
A0A1S2XVG1|A0A1S2XVG1_CICAR	N.Q(-17.03)QEEQNEGNSVLSGFSSEFLAQALNTDEDTAKK.L	Y	108.11	3596.64	33	1.6	900.167	4	66.36	515400000	1	F1:30533	7	7	215	247	Pyro-glu from Q	Q1:Pyro-glu from Q:1000.00	PEAKS DB
A0A1S2XVG1|A0A1S2XVG1_CICAR	R.DQRAQIVRVEGGLR.I	Y	107.98	1595.89	14	0	399.978	4	35.1	23492000	3	F3:14002	6	6	253	266			PEAKS DB
A0A1S2XVG1|A0A1S2XVG1_CICAR	L.SGFSSEFLAQALNTDEDTAKK.L	Y	107.44	2258.07	21	0.7	753.696	3	53.71	38214000	1	F1:24362	2	2	227	247			PEAKS DB
A0A1S2XVG1|A0A1S2XVG1_CICAR	R.LSAEYVLLYR.N	Y	107.18	1225.67	10	0.3	613.842	2	52.27	29823000	1	F1:23720	2	2	399	408			PEAKS DB
A0A1S2XVG1|A0A1S2XVG1_CICAR	R.TIDPNGLHIPSFSPSPQLIFIVQGK.G	Y	106.36	2704.46	25	0.2	1353.23	2	64.3	442460000	1	F1:29563	4	4	78	102			PEAKS DB
A0A1S2XVG1|A0A1S2XVG1_CICAR	F.SSEFLAQALNTDEDTAK.K	Y	106.21	1838.85	17	0.5	920.433	2	47.6	59203000	1	F1:21416	4	4	230	246			PEAKS DB
A0A1S2XVG1|A0A1S2XVG1_CICAR	Y.WSYNNGDEPVVAITLLDTSNFANQLDSTPR.V	Y	106.16	3336.59	30	1.7	1113.2	3	69.98	12839000	1	F1:32237	2	2	147	176			PEAKS DB
A0A1S2XVG1|A0A1S2XVG1_CICAR	Q.EEQNEGNSVLSGFSSEFLAQALNTDEDTAKK.L	Y	105.54	3357.55	31	0.4	1120.19	3	63.46	128440000	1	F1:29102	4	4	217	247			PEAKS DB
A0A1S2XVG1|A0A1S2XVG1_CICAR	R.VFYLGGNPEVEFPETQQQQQQQK.R	Y	105.29	2721.3	23	0.9	908.107	3	51.85	814560000	1	F1:23446	5	5	177	199			PEAKS DB
A0A1S2XVG1|A0A1S2XVG1_CICAR	Q.EEQNEGNSVLSGFSSEFLAQALNTDEDTAK.K	Y	105.19	3229.45	30	0.7	1077.49	3	66.28	173160000	1	F1:30463	5	5	217	246			PEAKS DB
A0A1S2XVG1|A0A1S2XVG1_CICAR	R.IISPDLQDEEDEDEDEDEQEQGHSQR.E	Y	104.66	3084.26	26	1.2	1029.09	3	36.14	23638000	3	F3:14500	3	3	267	292			PEAKS DB
A0A1S2XVG1|A0A1S2XVG1_CICAR	N.QQEEQNEGNSVLSGFSSEFLAQALNTDEDTAKK.L	Y	104.5	3613.67	33	3.8	904.425	4	63.15	104220000	1	F1:28992	4	4	215	247			PEAKS DB
A0A1S2XVG1|A0A1S2XVG1_CICAR	R.ISTVNSLTLPILSYLR.L	Y	104.47	1789.03	16	-0.8	597.351	3	70.23	163070000	1	F1:32380	5	5	383	398			PEAKS DB
A0A1S2XVG1|A0A1S2XVG1_CICAR	R.FNQC(+57.02)QLDSINALEPDHR.V	Y	103.06	2055.94	17	4	686.323	3	45.51	21399000	1	F1:20408	2	2	33	49	Carbamidomethylation	C4:Carbamidomethylation:1000.00	PEAKS DB
A0A1S2XVG1|A0A1S2XVG1_CICAR	N.GLHIPSFSPSPQLIFIVQGK.G	Y	102.37	2164.2	20	1.3	722.408	3	62.74	2839900	1	F1:28747	1	1	83	102			PEAKS DB
A0A1S2XVG1|A0A1S2XVG1_CICAR	N.EGNSVLSGFSSEFLAQALNTDEDTAK.K	Y	102.3	2729.27	26	0.4	910.761	3	66.07	6073000	1	F1:30400	2	2	221	246			PEAKS DB
A0A1S2XVG1|A0A1S2XVG1_CICAR	L.LDTSNFANQLDSTPR.V	Y	102.1	1677.8	15	1.1	839.904	2	43.76	21099000	1	F1:19566	3	3	162	176			PEAKS DB
A0A1S2XVG1|A0A1S2XVG1_CICAR	L.DTSNFANQLDSTPR.V	Y	102.04	1564.71	14	1	783.362	2	39.48	7001700	1	F1:17540	2	2	163	176			PEAKS DB
A0A1S2XVG1|A0A1S2XVG1_CICAR	R.RFSKGDIIAIPPGIPYWSYNNGDEPVVAITLLDTSNFANQLDSTPR.V	Y	101.47	5061.55	46	0.1	1266.4	4	70.9	5201200	2	F2:31270	1	1	131	176			PEAKS DB
A0A1S2XVG1|A0A1S2XVG1_CICAR	K.GVLGLSIPGC(+57.02)PTTFEEQR.Q	Y	100.87	1959.97	18	0.7	980.992	2	55.36	1368100000	1	F1:25281	3	3	103	120	Carbamidomethylation	C10:Carbamidomethylation:1000.00	PEAKS DB
A0A1S2XVG1|A0A1S2XVG1_CICAR	Q.E(-18.01)EQNEGNSVLSGFSSEFLAQALNTDEDTAK.K	Y	100.19	3211.44	30	0.9	1071.49	3	70.01	11253000	1	F1:32287	2	2	217	246	Pyro-glu from E	E1:Pyro-glu from E:1000.00	PEAKS DB
A0A1S2XVG1|A0A1S2XVG1_CICAR	R.IRENIIRPARADLYNPR.A	Y	99.33	2066.15	17	2.1	517.544	4	34.47	8702800	3	F3:13717	3	3	363	379			PEAKS DB
A0A1S2XVG1|A0A1S2XVG1_CICAR	F.SSEFLAQALNTDEDTAKK.L	Y	99.32	1966.95	18	0.4	656.656	3	44	22435000	1	F1:19714	2	2	230	247			PEAKS DB
A0A1S2XVG1|A0A1S2XVG1_CICAR	Q.Q(-17.03)EEQNEGNSVLSGFSSEFLAQALNTDEDTAK.K	Y	99.03	3340.49	31	0.2	1671.25	2	70.01	439290000	1	F1:32283	17	17	216	246	Pyro-glu from Q	Q1:Pyro-glu from Q:1000.00	PEAKS DB
A0A1S2XVG1|A0A1S2XVG1_CICAR	K.RHSLPFPGGR.K	Y	98.43	1122.6	10	1	375.208	3	29.8	16345000	3	F3:11465	3	3	200	209			PEAKS DB
A0A1S2XVG1|A0A1S2XVG1_CICAR	Q.Q(-17.03)EEQNEGNSVLSGFSSEFLAQALNTDEDTAKKLQSPR.D	Y	98.37	4049.91	37	0.4	1013.48	4	66.75	20352000	1	F1:30735	4	4	216	252	Pyro-glu from Q	Q1:Pyro-glu from Q:1000.00	PEAKS DB
A0A1S2XVG1|A0A1S2XVG1_CICAR	K.NGLEETIC(+57.02)SAR.I	Y	97.38	1248.58	11	0.2	625.295	2	37.81	5376600	1	F1:16724	2	2	352	362	Carbamidomethylation	C8:Carbamidomethylation:1000.00	PEAKS DB
A0A1S2XVG1|A0A1S2XVG1_CICAR	R.FSKGDIIAIPPGIPYWSYNNGDEPVVAITLLDTSNFANQLDSTPR.V	Y	96.79	4905.45	45	-1.1	1227.37	4	73.35	4167600	1	F1:33877	1	1	132	176			PEAKS DB
A0A1S2XVG1|A0A1S2XVG1_CICAR	R.EHKEEEEEEEEKIC(+57.02)K.K	Y	96.12	1973.85	15	1.5	658.957	3	22.61	95287000	3	F3:8073	6	6	327	341	Carbamidomethylation	C14:Carbamidomethylation:1000.00	PEAKS DB
A0A1S2XVG1|A0A1S2XVG1_CICAR	Y.LGGNPEVEFPETQQQQQQQK.R	Y	95.92	2312.1	20	0.7	771.707	3	39.17	6654600	1	F1:17345	1	1	180	199			PEAKS DB
A0A1S2XVG1|A0A1S2XVG1_CICAR	N.PNHPELQC(+57.02)AGVSLIR.R	Y	95.38	1689.86	15	0.9	564.294	3	41.1	4469100	1	F1:18324	2	2	62	76	Carbamidomethylation	C8:Carbamidomethylation:1000.00	PEAKS DB
A0A1S2XVG1|A0A1S2XVG1_CICAR	R.IISPDLQDEEDEDEDEDEQEQGHSQRE.E	Y	94.26	3213.3	27	0.6	1072.11	3	36.16	1440500	1	F1:15962	1	1	267	293			PEAKS DB
A0A1S2XVG1|A0A1S2XVG1_CICAR	F.LAQALNTDEDTAK.K	Y	94.04	1388.68	13	1.4	695.346	2	27.92	183030000	3	F3:10550	3	3	234	246			PEAKS DB
A0A1S2XVG1|A0A1S2XVG1_CICAR	R.KNGLEETIC(+57.02)SAR.I	Y	93.59	1376.67	12	-0.2	459.897	3	33.63	3153500	3	F3:13359	3	3	351	362	Carbamidomethylation	C9:Carbamidomethylation:1000.00	PEAKS DB
A0A1S2XVG1|A0A1S2XVG1_CICAR	F.LAQALNTDEDTAKK.L	Y	92.52	1516.77	14	1.1	506.598	3	24.8	59535000	3	F3:9079	6	6	234	247			PEAKS DB
A0A1S2XVG1|A0A1S2XVG1_CICAR	R.Q(-17.03)HFDNHQK.I	Y	92.29	1035.45	8	0.8	346.158	3	18.82	44471000	3	F3:6234	9	9	121	128	Pyro-glu from Q	Q1:Pyro-glu from Q:1000.00	PEAKS DB
A0A1S2XVG1|A0A1S2XVG1_CICAR	N.QQEEQNEGNSVLSGFSSEFLAQALNTDEDTAK.K	Y	92.25	3485.57	32	1.1	1162.86	3	65.9	53363000	1	F1:30280	3	3	215	246			PEAKS DB
A0A1S2XVG1|A0A1S2XVG1_CICAR	Q.EEQNEGNSVLSGFSSEFLAQALNTDEDTAKKLQSPR.D	Y	91.31	3938.88	36	-0.4	985.726	4	64.31	2761100	2	F2:28155	1	1	217	252			PEAKS DB
A0A1S2XVG1|A0A1S2XVG1_CICAR	R.HSLPFPGGR.K	Y	91.28	966.504	9	0.5	484.258	2	32.9	214320000	1	F1:14335	8	8	201	209			PEAKS DB
A0A1S2XVG1|A0A1S2XVG1_CICAR	R.IISPDLQDEEDEDEDED.E	Y	90.3	2004.78	17	-2	1003.4	2	41.6	2939400	2	F2:17184	2	2	267	283			PEAKS DB
A0A1S2XVG1|A0A1S2XVG1_CICAR	A.TRSEEFDRFNQC(+57.02)QLDSINALEPDHR.V	Y	90.23	3076.41	25	-0.3	770.107	4	45.98	49282000	1	F1:20604	2	2	25	49	Carbamidomethylation	C12:Carbamidomethylation:1000.00	PEAKS DB
A0A1S2XVG1|A0A1S2XVG1_CICAR	A.TRSEEFDRFNQC(+57.02)QLDSINALEPDHRVESEAGLTETWNPNHPELQC(+57.02)AGVSLIR.R	Y	90.13	6064.85	52	-0.9	1517.21	4	53.93	7284100	1	F1:24537	2	2	25	76	Carbamidomethylation	C12:Carbamidomethylation:1000.00;C45:Carbamidomethylation:1000.00	PEAKS DB
A0A1S2XVG1|A0A1S2XVG1_CICAR	N.EGNSVLSGFSSEFLAQALNTDEDTAKK.L	Y	90.08	2857.36	27	-0.5	953.461	3	63.17	1705000	2	F2:27603	1	1	221	247			PEAKS DB
A0A1S2XVG1|A0A1S2XVG1_CICAR	L.AQALNTDEDTAK.K	Y	90	1275.59	12	0.9	638.803	2	22.55	4101700	3	F3:8020	3	3	235	246			PEAKS DB
A0A1S2XVG1|A0A1S2XVG1_CICAR	N.SVLSGFSSEFLAQALNTDEDTAKK.L	Y	89.78	2557.25	24	0.6	853.424	3	62.71	36869000	1	F1:28708	2	2	224	247			PEAKS DB
A0A1S2XVG1|A0A1S2XVG1_CICAR	E.FLAQALNTDEDTAK.K	Y	89.42	1535.75	14	1.1	768.88	2	39.46	6153400	1	F1:17533	2	2	233	246			PEAKS DB
A0A1S2XVG1|A0A1S2XVG1_CICAR	R.IISPDLQDEEDEDEDEDEQEQGHSQREEEED.D	Y	87.87	3715.45	31	-0.3	1239.49	3	36.95	13940000	1	F1:16295	2	2	267	297			PEAKS DB
A0A1S2XVG1|A0A1S2XVG1_CICAR	R.IISPDLQDEEDEDEDEDEQEQGHSQREEEEDDDEDESHSHE.S	Y	87.74	4895.84	41	0.5	1224.97	4	34.36	4223200	1	F1:15100	2	2	267	307			PEAKS DB
A0A1S2XVG1|A0A1S2XVG1_CICAR	F.YLGGNPEVEFPETQQQQQQQK.R	Y	87.65	2475.17	21	-0.9	826.062	3	42.76	9617100	2	F2:17716	2	2	179	199			PEAKS DB
A0A1S2XVG1|A0A1S2XVG1_CICAR	R.VFYLGGNPEVEFPETQQQQQQQKR.H	Y	87.63	2877.4	24	0.1	960.14	3	49.08	77674000	1	F1:22117	2	2	177	200			PEAKS DB
A0A1S2XVG1|A0A1S2XVG1_CICAR	R.VFYLGGNPEVEFPETQQQQ.Q	Y	87.38	2209.03	19	1.8	737.351	3	56.53	34134000	1	F1:25797	4	4	177	195			PEAKS DB
A0A1S2XVG1|A0A1S2XVG1_CICAR	R.FNQC(+57.02)QLDSINALEPDHRVESEAGLTETWNPNHPELQC(+57.02)AGVSLIR.R	Y	86.92	5044.38	44	0.5	1262.1	4	54.9	36298000	1	F1:24952	2	2	33	76	Carbamidomethylation	C4:Carbamidomethylation:1000.00;C37:Carbamidomethylation:1000.00	PEAKS DB
A0A1S2XVG1|A0A1S2XVG1_CICAR	R.QHFDNHQK.I	Y	86.69	1052.48	8	3.4	527.247	2	13.52	18528000	3	F3:3763	5	5	121	128			PEAKS DB
A0A1S2XVG1|A0A1S2XVG1_CICAR	K.FSGNRGPLVQPR.S	Y	86.24	1326.72	12	1.9	443.245	3	29.01	8195900	3	F3:11098	3	3	516	527			PEAKS DB
A0A1S2XVG1|A0A1S2XVG1_CICAR	R.KYREEEKQGSHR.R	Y	86.22	1545.76	12	1.4	516.262	3	10.42	2228800	1	F1:3692	3	3	314	325			PEAKS DB
A0A1S2XVG1|A0A1S2XVG1_CICAR	R.VFYLGGNPEVEFPETQQQQQQ.Q	Y	85.51	2465.15	21	2.9	1233.58	2	55.89	62546000	1	F1:25502	4	4	177	197			PEAKS DB
A0A1S2XVG1|A0A1S2XVG1_CICAR	P.RVFYLGGNPEVEFPETQQQQQQQK.R	Y	85.22	2877.4	24	-1.6	960.141	3	47.92	3323600	2	F2:20256	1	1	176	199			PEAKS DB
A0A1S2XVG1|A0A1S2XVG1_CICAR	R.VFYLGGNPEVEFPETQQ.Q	Y	85.15	1952.92	17	0.9	977.464	2	57.57	69879000	1	F1:26405	3	3	177	193			PEAKS DB
A0A1S2XVG1|A0A1S2XVG1_CICAR	R.TIDPNGLHIPSFSPSPQLIF.I	Y	84.92	2179.13	20	0.1	1090.57	2	66.68	20856000	1	F1:30692	4	4	78	97			PEAKS DB
A0A1S2XVG1|A0A1S2XVG1_CICAR	K.YREEEKQGSHR.R	Y	84.86	1417.67	11	2.2	355.425	4	10.92	1117600	1	F1:3903	3	3	315	325			PEAKS DB
A0A1S2XVG1|A0A1S2XVG1_CICAR	K.GDIIAIPPGIPYWSYNNGDEPVVAITLLDTSNFANQLDSTPR.V	Y	84.45	4543.25	42	-0.1	1515.42	3	76.36	8012300	1	F1:35280	3	3	135	176			PEAKS DB
A0A1S2XVG1|A0A1S2XVG1_CICAR	N.GLEETIC(+57.02)SAR.I	Y	83.76	1134.53	10	1.3	568.274	2	36.45	95930000	3	F3:14664	3	3	353	362	Carbamidomethylation	C7:Carbamidomethylation:1000.00	PEAKS DB
A0A1S2XVG1|A0A1S2XVG1_CICAR	K.GVLGLSIPGC(+57.02)PTTF.E	Y	83.53	1417.73	14	-0.5	709.869	2	64.08	41168000	1	F1:29375	2	2	103	116	Carbamidomethylation	C10:Carbamidomethylation:1000.00	PEAKS DB
A0A1S2XVG1|A0A1S2XVG1_CICAR	R.VFYLGGNPEVEFPETQQQQQ.Q	Y	83.26	2337.09	20	-0.6	780.036	3	56.16	15793000	1	F1:25597	2	2	177	196			PEAKS DB
A0A1S2XVG1|A0A1S2XVG1_CICAR	R.EHKEEEEEEEEKIC(+57.02)KK.R	Y	81.68	2101.95	16	2.1	526.494	4	21.05	6168600	3	F3:7336	3	3	327	342	Carbamidomethylation	C14:Carbamidomethylation:1000.00	PEAKS DB
A0A1S2XVG1|A0A1S2XVG1_CICAR	K.YREEEKQGSHRR.E	Y	80.44	1573.77	12	4.6	394.451	4	10.45	1464800	1	F1:3712	2	2	315	326			PEAKS DB
A0A1S2XVG1|A0A1S2XVG1_CICAR	R.VFYLGGNPEVEFPETQQQ.Q	Y	79.61	2080.97	18	1.1	1041.49	2	57	12862000	1	F1:25998	2	2	177	194			PEAKS DB
A0A1S2XVG1|A0A1S2XVG1_CICAR	L.SIPGC(+57.02)PTTFEEQR.Q	Y	79.33	1520.69	13	-0.5	761.352	2	37.41	7087300	1	F1:16612	2	2	108	120	Carbamidomethylation	C5:Carbamidomethylation:1000.00	PEAKS DB
A0A1S2XVG1|A0A1S2XVG1_CICAR	R.KGQMLVVPQNFVVAEQAGNEEGFEYVVF.K	Y	78.39	3127.53	28	0.6	1043.52	3	67.06	2995700	1	F1:30897	1	1	450	477			PEAKS DB
A0A1S2XVG1|A0A1S2XVG1_CICAR	Q.Q(-17.03)EEQNEGNSVLSGFSSEFLAQALNTDEDTAKKLQSPRDQR.A	Y	77.81	4449.1	40	0.6	1113.28	4	64.63	48654000	1	F1:29715	2	2	216	255	Pyro-glu from Q	Q1:Pyro-glu from Q:1000.00	PEAKS DB
A0A1S2XVG1|A0A1S2XVG1_CICAR	K.GVLGLSIPGC(+57.02)PTTFEEQRQHFDNHQK.I	Y	77.64	2994.44	26	0.3	749.616	4	47.54	7093700	1	F1:21430	2	2	103	128	Carbamidomethylation	C10:Carbamidomethylation:1000.00	PEAKS DB
A0A1S2XVG1|A0A1S2XVG1_CICAR	R.ADLYNPR.A	Y	77.45	847.419	7	2.2	424.717	2	28.79	132620000	3	F3:11008	3	3	373	379			PEAKS DB
A0A1S2XVG1|A0A1S2XVG1_CICAR	L.AQALNTDEDTAKK.L	Y	76.81	1403.69	13	0	468.903	3	19.74	632520	3	F3:6742	2	2	235	247			PEAKS DB
A0A1S2XVG1|A0A1S2XVG1_CICAR	R.AQIVRVEGGLR.I	Y	76.16	1196.7	11	-0.1	399.906	3	31.84	244480000	1	F1:13819	6	6	256	266			PEAKS DB
A0A1S2XVG1|A0A1S2XVG1_CICAR	R.IISPDLQDEE.D	Y	76.09	1157.55	10	1.3	579.779	2	40.67	4404500	1	F1:18147	2	2	267	276			PEAKS DB
A0A1S2XVG1|A0A1S2XVG1_CICAR	R.ATPAQVLANAF.G	Y	75.83	1101.58	11	1.3	551.798	2	62.42	219260000	1	F1:28677	2	2	494	504			PEAKS DB
A0A1S2XVG1|A0A1S2XVG1_CICAR	N.HPELQC(+57.02)AGVSLIR.R	Y	75.81	1478.77	13	-0.6	493.929	3	40.63	1667800	2	F2:16744	1	1	64	76	Carbamidomethylation	C6:Carbamidomethylation:1000.00	PEAKS DB
A0A1S2XVG1|A0A1S2XVG1_CICAR	R.IVNC(+31.99)EGKAVFDDNVR.K	Y	75.09	1709.8	15	-1.5	570.941	3	38.75	931520	2	F2:15815	1	1	435	449	Dioxidation (C)	C4:Dioxidation (C):1000.00	PEAKS DB
A0A1S2XVG1|A0A1S2XVG1_CICAR	R.ATPAQVLANAFGLR.Q	Y	74.92	1427.79	14	-1.3	714.901	2	67.95	763530	2	F2:29908	1	1	494	507			PEAKS DB
A0A1S2XVG1|A0A1S2XVG1_CICAR	R.VFYLGGNPEVEFPETQQQQQQQ.K	Y	74.34	2593.21	22	0.7	865.409	3	55.52	85087000	1	F1:25209	2	2	177	198			PEAKS DB
A0A1S2XVG1|A0A1S2XVG1_CICAR	R.IRENIIRPAR.A	Y	74.3	1236.74	10	1.5	413.254	3	25.64	482140000	3	F3:9606	6	6	363	372			PEAKS DB
A0A1S2XVG1|A0A1S2XVG1_CICAR	R.EHKEEEEEEEEK.I	Y	74.3	1572.64	12	2.2	525.222	3	13.88	845420	1	F1:5303	3	3	327	338			PEAKS DB
A0A1S2XVG1|A0A1S2XVG1_CICAR	R.RTIDPNGLHIPSFSPSPQLIFIVQGKG.V	Y	74.15	2917.58	27	-1.5	730.402	4	60.81	23908000	2	F2:26468	2	2	77	103			PEAKS DB
A0A1S2XVG1|A0A1S2XVG1_CICAR	N.Q(-17.03)QEEQNEGNSVLSGFSSEFLAQALNTDEDTAKKLQSPRDQR.A	Y	74.14	4577.15	41	-1.1	1145.29	4	64.47	80124000	2	F2:28176	2	2	215	255	Pyro-glu from Q	Q1:Pyro-glu from Q:1000.00	PEAKS DB
A0A1S2XVG1|A0A1S2XVG1_CICAR	R.RTIDPNGLHIPSFSPSPQLIF.I	Y	74.1	2335.23	21	0.3	779.417	3	62.3	5103400	1	F1:28601	2	2	77	97			PEAKS DB
A0A1S2XVG1|A0A1S2XVG1_CICAR	R.ISTVNSLTLPILSY.L	Y	74.03	1519.85	14	-1.6	760.931	2	67.91	1210000	2	F2:29790	1	1	383	396			PEAKS DB
A0A1S2XVG1|A0A1S2XVG1_CICAR	R.DQRAQIVR.V	Y	72.72	984.546	8	0.2	329.189	3	21.26	2328900	3	F3:7432	3	3	253	260			PEAKS DB
A0A1S2XVG1|A0A1S2XVG1_CICAR	K.AVFDDNVR.K	Y	72.59	934.451	8	0	468.232	2	32.56	94449000	1	F1:14167	3	3	442	449			PEAKS DB
A0A1S2XVG1|A0A1S2XVG1_CICAR	R.FSKGDIIAIPPGIPY.W	Y	71.83	1586.87	15	-0.3	794.441	2	57.99	61512000	1	F1:26425	2	2	132	146			PEAKS DB
A0A1S2XVG1|A0A1S2XVG1_CICAR	A.TRSEEFDR.F	Y	71.06	1038.47	8	1.6	347.165	3	20.81	7322100	3	F3:7193	6	6	25	32			PEAKS DB
A0A1S2XVG1|A0A1S2XVG1_CICAR	F.ANQLDSTPR.V	Y	70.05	1000.49	9	1.5	501.254	2	22.91	144280000	3	F3:8151	4	4	168	176			PEAKS DB
A0A1S2XVG1|A0A1S2XVG1_CICAR	R.IISPDLQDEEDEDEDEDEQEQGHSQREEEEDDD.E	Y	68.87	3945.51	33	-1	1316.17	3	37.18	5919100	2	F2:15056	2	2	267	299			PEAKS DB
A0A1S2XVG1|A0A1S2XVG1_CICAR	K.AVFDDNVRK.G	Y	68.74	1062.55	9	1.1	532.28	2	26.56	23111000	1	F1:11381	6	6	442	450			PEAKS DB
A0A1S2XVG1|A0A1S2XVG1_CICAR	K.GDIIAIPPGIPY.W	Y	68.38	1224.68	12	-2.4	613.343	2	62.09	130200000	2	F2:27154	2	2	135	146			PEAKS DB
A0A1S2XVG1|A0A1S2XVG1_CICAR	K.KLQSPRDQR.A	Y	67.38	1126.62	9	-0.4	376.547	3	14.86	6975400	1	F1:5868	3	3	247	255			PEAKS DB
A0A1S2XVG1|A0A1S2XVG1_CICAR	R.E(-18.01)NIIRPAR.A	Y	66.62	949.546	8	0.2	317.522	3	23.29	2175600	1	F1:9812	3	3	365	372	Pyro-glu from E	E1:Pyro-glu from E:1000.00	PEAKS DB
A0A1S2XVG1|A0A1S2XVG1_CICAR	R.TIDPNGLHIPSFSPSPQLIFIVQGKG.V	Y	64.99	2761.48	26	-0.8	921.5	3	64.43	96394000	2	F2:28101	2	2	78	103			PEAKS DB
A0A1S2XVG1|A0A1S2XVG1_CICAR	R.ENIIRPAR.A	Y	63.95	967.556	8	-1.3	323.525	3	23.27	23753000	1	F1:9768	6	6	365	372			PEAKS DB
A0A1S2XVG1|A0A1S2XVG1_CICAR	F.GLRQNEVTK.I	Y	63.49	1043.57	9	-0.2	348.864	3	17.76	1037300	1	F1:7154	3	3	505	513			PEAKS DB
A0A1S2XVG1|A0A1S2XVG1_CICAR	R.HSLPFPGG.R	Y	63.38	810.402	8	-0.3	406.208	2	38.87	22558000	2	F2:15918	2	2	201	208			PEAKS DB
A0A1S2XVG1|A0A1S2XVG1_CICAR	K.GDIIAIPPGIPYWSY.N	Y	63.27	1660.85	15	0.4	831.433	2	70.06	2501400	2	F2:30815	1	1	135	149			PEAKS DB
A0A1S2XVG1|A0A1S2XVG1_CICAR	R.GPLVQPR.S	Y	62.23	765.45	7	1.4	383.732	2	25.35	166330000	3	F3:9392	3	3	521	527			PEAKS DB
A0A1S2XVG1|A0A1S2XVG1_CICAR	R.FSKGDIIAIPPGIPYWSYNNGDEPVVAITLLDTSNF.A	Y	61.64	3922.97	36	-0.2	1308.66	3	75.13	474690	1	F1:34742	1	1	132	167			PEAKS DB
A0A1S2XVG1|A0A1S2XVG1_CICAR	R.QHFDNHQKIR.R	Y	60.59	1321.66	10	0.6	331.423	4	17.02	229050	1	F1:6832	1	1	121	130			PEAKS DB
A0A1S2XVG1|A0A1S2XVG1_CICAR	R.REHKEEEEEEEEK.I	Y	59.76	1728.74	13	-0.8	433.193	4	14.82	237100	2	F2:4413	3	3	326	338			PEAKS DB
A0A1S2XVG1|A0A1S2XVG1_CICAR	R.AAVSNVK.Q	Y	58.41	687.391	7	2.1	344.703	2	14.04	6192300	1	F1:5335	3	3	483	489			PEAKS DB
A0A1S2XVG1|A0A1S2XVG1_CICAR	R.IVNC(+57.02)EGK.A	Y	57.68	818.396	7	0.2	410.204	2	15.55	38845	1	F1:6145	1	1	435	441	Carbamidomethylation	C4:Carbamidomethylation:1000.00	PEAKS DB
A0A1S2XVG1|A0A1S2XVG1_CICAR	R.IRENIIRPA.R	Y	56.79	1080.64	9	-0.8	361.22	3	29.62	1024200	1	F1:12821	2	2	363	371			PEAKS DB
A0A1S2XVG1|A0A1S2XVG1_CICAR	Q.ALNTDEDTAKKLQSPRDQR.A	Y	53.3	2185.11	19	-1.8	547.283	4	26.09	1520500	2	F2:9759	2	2	237	255			PEAKS DB
A0A1S2XVG1|A0A1S2XVG1_CICAR	I.RENIIRPAR.A	Y	52.15	1123.66	9	0.1	375.559	3	25.68	4006500	3	F3:9527	2	2	364	372			PEAKS DB
A0A1S2XVG1|A0A1S2XVG1_CICAR	K.GDIIAIPPGIPYWSYNNGDEPVVAITLLDTSNF.A	Y	51.21	3560.77	33	-2.1	1187.93	3	79.33	0	1	F1:36742	0	0	135	167			PEAKS DB
A0A1S2XVG1|A0A1S2XVG1_CICAR	Q.HFDNHQK.I	Y	50.87	924.42	7	2.8	463.218	2	11.26	20126	1	F1:4100	1	1	122	128			PEAKS DB
A0A1S2XVG1|A0A1S2XVG1_CICAR	N.SLTLPILSYLR.L	Y	50.81	1274.76	11	-0.4	638.386	2	68.23	4500000	1	F1:31515	2	2	388	398			PEAKS DB
A0A1S2XVG1|A0A1S2XVG1_CICAR	R.KYREEEK.Q	Y	50.54	980.493	7	2.1	491.254	2	10.13	286200	1	F1:3543	1	1	314	320			PEAKS DB
A0A1S2XVG1|A0A1S2XVG1_CICAR	Q.LIFIVQGK.G	Y	48.32	916.575	8	0.9	459.294	2	46.35	1396000	1	F1:20861	1	1	95	102			PEAKS DB
A0A1S2XVG1|A0A1S2XVG1_CICAR	K.IKFSGNR.G	Y	47.8	820.456	7	2.5	411.235	2	22.16	313090	3	F3:7874	1	1	514	520			PEAKS DB
A0A1S2XVG1|A0A1S2XVG1_CICAR	K.AVFDDNVRKGQM(+15.99)LVVP.Q	Y	46.41	1802.93	16	-0.9	601.985	3	47.09	2399200	2	F2:19825	1	1	442	457	Oxidation (M)	M12:Oxidation (M):1000.00	PEAKS DB
Q304D4|Q304D4_CICAR	R.Q(-17.03)QSQSQSQQEADVIVK.I	Y	136.15	1784.85	16	1.3	893.433	2	35.48	157090000	3	F3:14306	6	6	205	220	Pyro-glu from Q	Q1:Pyro-glu from Q:1000.00	PEAKS DB
Q304D4|Q304D4_CICAR	R.NFLAGEEDNVISQIQRPVKEVAFPGSAEEVDRLLKNQR.Q	N	136.03	4295.23	38	0.6	1074.81	4	59.58	35461000	1	F1:27348	2	2	386	423			PEAKS DB
Q304D4|Q304D4_CICAR	K.NPQLQDLDISLNSVEINEGSLLLPHFNSR.A	N	125.82	3261.66	29	0.7	1088.23	3	65.91	245190000	1	F1:30395	5	5	272	300			PEAKS DB
Q304D4|Q304D4_CICAR	K.DRQQSQSQSQQEADVIVK.I	Y	125.7	2073.01	18	1.9	692.01	3	29.18	133330000	3	F3:11334	6	6	203	220			PEAKS DB
Q304D4|Q304D4_CICAR	R.QQSQSQSQQEADVIVK.I	Y	122.09	1801.88	16	1.7	901.947	2	30.61	645460000	3	F3:11963	10	10	205	220			PEAKS DB
Q304D4|Q304D4_CICAR	R.QSHFANAQPQQK.D	N	121.69	1382.67	12	0.8	692.341	2	19.19	4570000000	3	F3:6415	15	15	424	435			PEAKS DB
Q304D4|Q304D4_CICAR	R.VLLEEQEQKPK.Q	N	118.91	1339.73	11	1.8	670.874	2	26.72	4577500000	3	F3:9976	11	11	186	196			PEAKS DB
Q304D4|Q304D4_CICAR	R.Q(-17.03)SHFANAQPQQK.D	N	118.08	1365.64	12	0	683.827	2	27.46	1697600000	3	F3:10381	14	14	424	435	Pyro-glu from Q	Q1:Pyro-glu from Q:1000.00	PEAKS DB
Q304D4|Q304D4_CICAR	D.RQQSQSQSQQEADVIVK.I	Y	117.86	1957.98	17	0.8	653.667	3	27.41	105610000	3	F3:10305	6	6	204	220			PEAKS DB
Q304D4|Q304D4_CICAR	N.PQLQDLDISLNSVEINEGSLLLPHFNSR.A	N	116.31	3147.62	28	-0.6	1050.21	3	65.73	7714900	1	F1:30231	2	2	273	300			PEAKS DB
Q304D4|Q304D4_CICAR	K.YGNFFEITPEKNPQLQDLDISLNSVEINEGSLLLPHFNSR.A	N	116.08	4587.29	40	-1.2	1530.1	3	68.87	3774400000	1	F1:31816	9	9	261	300			PEAKS DB
Q304D4|Q304D4_CICAR	R.NFLAGEEDNVISQIQRPVK.E	N	115.71	2156.12	19	0.5	1079.07	2	52.43	34327000000	1	F1:23873	26	26	386	404			PEAKS DB
Q304D4|Q304D4_CICAR	R.NFLAGEEDNVISQIQRPVKEVAFPGSAEEVDRLLK.N	N	111.34	3897.03	35	0.6	975.263	4	61.1	38565000	1	F1:27993	2	2	386	420			PEAKS DB
Q304D4|Q304D4_CICAR	F.SINASSDLFLLGFGINAQNNQR.N	N	111.14	2378.2	22	0.6	1190.1	2	64.82	1319000000	1	F1:29950	19	19	364	385			PEAKS DB
Q304D4|Q304D4_CICAR	R.ATVILVVNEGKGEVELVGLR.N	N	110.96	2094.2	20	0.3	1048.11	2	54.76	806140000	1	F1:24970	17	16	301	320			PEAKS DB
Q304D4|Q304D4_CICAR	K.KSVSSESEPFNLR.S	N	107.9	1478.74	13	1.3	740.375	2	36.32	386360000	3	F3:14587	6	6	239	251			PEAKS DB
Q304D4|Q304D4_CICAR	R.QSHFANAQPQQKD.E	N	106.88	1497.7	13	1.4	749.855	2	19.99	166320000	3	F3:6885	6	6	424	436			PEAKS DB
Q304D4|Q304D4_CICAR	R.Q(-17.03)SHFANAQPQQKDE.E	N	106.85	1609.71	14	1	805.862	2	26	2252100	3	F3:9682	3	3	424	437	Pyro-glu from Q	Q1:Pyro-glu from Q:1000.00	PEAKS DB
Q304D4|Q304D4_CICAR	Q.SQSQSQQEADVIVK.I	Y	106.29	1545.76	14	1.4	773.888	2	30.24	6718300	3	F3:11696	3	3	207	220			PEAKS DB
Q304D4|Q304D4_CICAR	R.ATVILVVNEGKGEVELVGLRNENEQEN.K	N	104.12	2951.52	27	-1	1476.77	2	52.34	4766100000	2	F2:22385	23	23	301	327			PEAKS DB
Q304D4|Q304D4_CICAR	K.YGNFFEITPEK.N	N	103.2	1343.64	11	0.7	672.826	2	51.29	374820000	1	F1:23162	2	2	261	271			PEAKS DB
Q304D4|Q304D4_CICAR	A.SSDLFLLGFGINAQNNQR.N	N	103.16	1993	18	1.2	997.507	2	62.83	50213000	1	F1:28803	4	4	368	385			PEAKS DB
Q304D4|Q304D4_CICAR	R.Q(-17.03)SHFANAQPQQKD.E	N	103.07	1480.67	13	1.2	741.341	2	25.1	57974000	3	F3:9225	3	3	424	436	Pyro-glu from Q	Q1:Pyro-glu from Q:1000.00	PEAKS DB
Q304D4|Q304D4_CICAR	L.AGEEDNVISQIQRPVK.E	N	102.08	1781.93	16	1.6	891.971	2	52.43	143570000	1	F1:23741	3	3	389	404			PEAKS DB
Q304D4|Q304D4_CICAR	R.NFLAGEEDNVISQIQR.P	N	101.57	1831.91	16	0.4	916.959	2	53.99	115670000	1	F1:24516	4	4	386	401			PEAKS DB
Q304D4|Q304D4_CICAR	Q.SQSQQEADVIVK.I	Y	101.09	1330.67	12	1.4	666.343	2	29.5	20113000	3	F3:11325	3	3	209	220			PEAKS DB
Q304D4|Q304D4_CICAR	N.ASSDLFLLGFGINAQNNQR.N	N	100.87	2064.04	19	1.2	689.02	3	62.77	17265000	1	F1:28771	4	4	367	385			PEAKS DB
Q304D4|Q304D4_CICAR	R.NFLAGEEDNVISQIQRPVKEVAFPGSAEEVDR.L	N	100.7	3542.76	32	0.1	1181.93	3	57.89	918740000	1	F1:26483	5	5	386	417			PEAKS DB
Q304D4|Q304D4_CICAR	R.ATVILVVNEGKGEVELVGLRNENEQENK.K	N	100.69	3079.61	28	1.3	770.91	4	49.83	11460000	1	F1:22544	2	2	301	328			PEAKS DB
Q304D4|Q304D4_CICAR	N.FLAGEEDNVISQIQRPVK.E	N	100.46	2042.08	18	0.5	1022.05	2	47.38	367180000	1	F1:21296	4	4	387	404			PEAKS DB
Q304D4|Q304D4_CICAR	F.EITPEKNPQLQDLDISLNSVEINEGSLLLPHFNSR.A	N	99.67	3959.03	35	1.3	1320.68	3	64.23	188060000	1	F1:29485	4	4	266	300			PEAKS DB
Q304D4|Q304D4_CICAR	K.EVAFPGSAEEVDRLLK.N	N	98.43	1758.92	16	0.6	880.464	2	52.24	109430000	1	F1:23724	4	4	405	420			PEAKS DB
Q304D4|Q304D4_CICAR	R.ATVILVVNEGK.G	N	97.71	1141.67	11	-0.1	571.841	2	39.85	275390000	1	F1:17655	3	3	301	311			PEAKS DB
Q304D4|Q304D4_CICAR	A.GEEDNVISQIQRPVK.E	N	97.34	1710.89	15	2.7	856.453	2	52.43	81614000	1	F1:23738	2	2	390	404			PEAKS DB
Q304D4|Q304D4_CICAR	N.EGSLLLPHFNSR.A	N	96.91	1368.71	12	0.5	685.364	2	45.78	410430000	1	F1:20522	4	4	289	300			PEAKS DB
Q304D4|Q304D4_CICAR	F.FEITPEKNPQLQDLDISLNSVEINEGSLLLPHFNSR.A	N	96.55	4106.1	36	3.5	1027.53	4	65.58	3487200	1	F1:30177	1	1	265	300			PEAKS DB
Q304D4|Q304D4_CICAR	F.LLGFGINAQNNQR.N	N	96.53	1443.76	13	0.9	722.886	2	47.08	14283000000	1	F1:21214	10	10	373	385			PEAKS DB
Q304D4|Q304D4_CICAR	L.FLLGFGINAQNNQR.N	N	96.5	1590.83	14	0.3	796.419	2	55.24	29165000	1	F1:25149	2	2	372	385			PEAKS DB
Q304D4|Q304D4_CICAR	R.PVKEVAFPGSAEEVDR.L	N	96.49	1728.87	16	0.9	577.296	3	37.35	10401000	1	F1:16494	2	2	402	417			PEAKS DB
Q304D4|Q304D4_CICAR	K.GEVELVGLRNENEQEN.K	N	96.4	1827.86	16	0.5	914.936	2	39.91	69329000	1	F1:17737	4	4	312	327			PEAKS DB
Q304D4|Q304D4_CICAR	K.ISREQIEELSKNAK.S	N	95.77	1643.88	14	0.9	548.968	3	35.69	10860000	3	F3:14329	5	5	221	234			PEAKS DB
Q304D4|Q304D4_CICAR	L.VVNEGKGEVELVGLR.N	N	94.83	1596.88	15	0.8	533.301	3	39.79	6841900	1	F1:17677	2	2	306	320			PEAKS DB
Q304D4|Q304D4_CICAR	K.E(-18.01)VAFPGSAEEVDR.L	N	94.1	1386.64	13	0.6	694.327	2	46.39	37862000	1	F1:20973	2	2	405	417	Pyro-glu from E	E1:Pyro-glu from E:1000.00	PEAKS DB
Q304D4|Q304D4_CICAR	F.LAGEEDNVISQIQRPVK.E	N	93.37	1895.01	17	-0.4	948.511	2	53.41	129930000	1	F1:24292	6	6	388	404			PEAKS DB
Q304D4|Q304D4_CICAR	K.SVSSESEPFNLR.S	N	92.96	1350.64	12	3.5	676.329	2	41	2240000000	1	F1:18271	10	10	240	251			PEAKS DB
Q304D4|Q304D4_CICAR	Q.SHFANAQPQQK.D	N	91.74	1254.61	11	0.4	628.311	2	18.58	4449300	3	F3:6156	6	6	425	435			PEAKS DB
Q304D4|Q304D4_CICAR	K.EVAFPGSAEEVDR.L	N	91.64	1404.65	13	2	703.333	2	39.26	8449800000	1	F1:17420	7	7	405	417			PEAKS DB
Q304D4|Q304D4_CICAR	G.E(-18.01)EDNVISQIQRPVK.E	N	91.19	1635.86	14	0.7	818.935	2	43.52	6575100	1	F1:19488	2	2	391	404	Pyro-glu from E	E1:Pyro-glu from E:1000.00	PEAKS DB
Q304D4|Q304D4_CICAR	K.ISREQIEELSK.N	N	90.14	1330.71	11	2	444.577	3	36.29	490150000	3	F3:14563	6	6	221	231			PEAKS DB
Q304D4|Q304D4_CICAR	R.VLLEEQEQKPKQR.R	N	89.87	1623.89	13	0.7	406.98	4	23.98	541820	3	F3:8746	1	1	186	198			PEAKS DB
Q304D4|Q304D4_CICAR	K.YGNFFEITPEKN.P	N	89.59	1457.68	12	-0.3	729.847	2	50.57	10338000	1	F1:22899	2	2	261	272			PEAKS DB
Q304D4|Q304D4_CICAR	N.FFEITPEKNPQLQDLDISLNSVEINEGSLLLPHFNSR.A	N	89.48	4253.16	37	0.8	1064.3	4	67.54	7957100	1	F1:31072	2	2	264	300			PEAKS DB
Q304D4|Q304D4_CICAR	L.GFGINAQNNQR.N	N	88.92	1217.59	11	0.9	609.801	2	30.97	112890000	3	F3:11991	8	8	375	385			PEAKS DB
Q304D4|Q304D4_CICAR	R.QSHFANAQPQQ.K	N	88.53	1254.57	11	0.9	628.293	2	22.52	3394300	3	F3:8025	3	3	424	434			PEAKS DB
Q304D4|Q304D4_CICAR	Y.GNFFEITPEKNPQLQDLDISLNSVEINEGSLLLPHFNSR.A	N	88.51	4424.23	39	-1.8	1107.06	4	68.16	25313000	2	F2:29940	2	2	262	300			PEAKS DB
Q304D4|Q304D4_CICAR	F.LLGFGINAQNNQRNFLAGEEDNVISQIQRPVK.E	N	88.26	3581.87	32	-1	896.474	4	57.4	8913500	2	F2:24809	2	2	373	404			PEAKS DB
Q304D4|Q304D4_CICAR	G.FGINAQNNQR.N	N	88.14	1160.57	10	1.3	581.291	2	29.38	21701000	3	F3:11253	3	3	376	385			PEAKS DB
Q304D4|Q304D4_CICAR	L.LGFGINAQNNQR.N	N	87.6	1330.67	12	0.4	666.343	2	38.49	206960000	1	F1:17007	2	2	374	385			PEAKS DB
Q304D4|Q304D4_CICAR	N.SVEINEGSLLLPHFNSR.A	N	86.14	1910.98	17	0.4	638.001	3	52.53	75224000	1	F1:23829	2	2	284	300			PEAKS DB
Q304D4|Q304D4_CICAR	N.E(-18.01)GSLLLPHFNSR.A	N	84.47	1350.7	12	1.2	451.242	3	45.74	10894000	1	F1:20589	2	2	289	300	Pyro-glu from E	E1:Pyro-glu from E:1000.00	PEAKS DB
Q304D4|Q304D4_CICAR	K.YGNFFEITPEKNPQLQDLDISLNSVEINEGSLLLPHFN.S	N	83.93	4344.16	38	0.3	1449.06	3	71.52	10045000	1	F1:33000	3	3	261	298			PEAKS DB
Q304D4|Q304D4_CICAR	K.EVAFPGSAEEVDRLL.K	N	83.14	1630.82	15	0.3	816.416	2	57.96	74012000	1	F1:26438	2	2	405	419			PEAKS DB
Q304D4|Q304D4_CICAR	Q.Q(-17.03)EADVIVK.I	N	83.05	883.465	8	0.7	442.739	2	35.98	21362000	1	F1:15811	6	6	213	220	Pyro-glu from Q	Q1:Pyro-glu from Q:1000.00	PEAKS DB
Q304D4|Q304D4_CICAR	E.DNVISQIQRPVK.E	N	80.96	1395.78	12	-1.1	698.898	2	36.66	44197000	2	F2:14776	4	4	393	404			PEAKS DB
Q304D4|Q304D4_CICAR	N.FLAGEEDNVISQIQRPVKEVAFPGSAEEVDR.L	N	80.68	3428.72	31	-1.3	858.187	4	54.68	10761000	2	F2:23510	2	2	387	417			PEAKS DB
Q304D4|Q304D4_CICAR	S.HFANAQPQQK.D	N	80.61	1167.58	10	0.5	584.796	2	16.72	851770	1	F1:6677	3	3	426	435			PEAKS DB
Q304D4|Q304D4_CICAR	R.E(-18.01)QIEELSK.N	N	79.26	956.481	8	0	479.247	2	37.23	12802000	1	F1:16434	5	5	224	231	Pyro-glu from E	E1:Pyro-glu from E:1000.00	PEAKS DB
Q304D4|Q304D4_CICAR	V.LLEEQEQKPK.Q	N	79.08	1240.67	10	0.9	621.34	2	26.4	36843000	1	F1:11254	4	4	187	196			PEAKS DB
Q304D4|Q304D4_CICAR	G.EEDNVISQIQRPVK.E	N	77.98	1653.87	14	1.5	552.297	3	38.31	9751000	1	F1:16939	2	2	391	404			PEAKS DB
Q304D4|Q304D4_CICAR	L.LEEQEQKPK.Q	N	77.42	1127.58	9	0.6	564.797	2	26.72	63553000	3	F3:10003	6	6	188	196			PEAKS DB
Q304D4|Q304D4_CICAR	Q.RQSHFANAQPQQK.D	N	77.24	1538.77	13	0.4	513.93	3	16.6	238590	1	F1:6612	2	2	423	435			PEAKS DB
Q304D4|Q304D4_CICAR	R.SRNPIYSNKY.G	N	77.22	1240.62	10	1.7	621.317	2	29.27	20301000	3	F3:11269	6	6	252	261			PEAKS DB
Q304D4|Q304D4_CICAR	R.VLLEEQEQKP.K	N	76.74	1211.64	10	1	606.826	2	32.69	9675200	3	F3:12883	3	3	186	195			PEAKS DB
Q304D4|Q304D4_CICAR	R.QSHFANAQPQQKDE.E	N	76.68	1626.74	14	0.3	543.253	3	20.6	2509200	1	F1:8523	1	1	424	437			PEAKS DB
Q304D4|Q304D4_CICAR	N.FFEITPEK.N	N	76.57	1009.51	8	0.3	505.762	2	47.63	713530000	1	F1:21012	6	6	264	271			PEAKS DB
Q304D4|Q304D4_CICAR	R.SRNPIYSNK.Y	N	76.01	1077.56	9	0.6	539.785	2	20.91	3881200000	1	F1:8685	9	9	252	260			PEAKS DB
Q304D4|Q304D4_CICAR	K.YGNFFEITPEKNPQLQDLDISLN.S	N	75.48	2694.32	23	2.2	899.113	3	62.8	8890800	1	F1:28809	2	2	261	283			PEAKS DB
Q304D4|Q304D4_CICAR	D.NVISQIQRPVK.E	N	74.52	1280.76	11	-1.2	641.385	2	34.16	248240000	2	F2:13545	6	6	394	404			PEAKS DB
Q304D4|Q304D4_CICAR	Q.SQQEADVIVK.I	Y	73.96	1115.58	10	0.7	558.797	2	28.53	13114000	3	F3:10864	3	3	211	220			PEAKS DB
Q304D4|Q304D4_CICAR	R.QSHFANAQPQ.Q	N	73.43	1126.52	10	0.7	564.264	2	22.31	8142000	3	F3:7924	3	3	424	433			PEAKS DB
Q304D4|Q304D4_CICAR	R.ATVILVVNEGKGEVELVGLRN.E	N	72.36	2208.25	21	0	737.088	3	54.75	6596300	1	F1:24948	2	2	301	321			PEAKS DB
Q304D4|Q304D4_CICAR	D.LFLLGFGINAQNNQR.N	N	72.17	1703.91	15	-1.7	852.961	2	62.2	1272100	2	F2:27173	1	1	371	385			PEAKS DB
Q304D4|Q304D4_CICAR	E.EDNVISQIQRPVK.E	N	70.6	1524.83	13	-0.4	509.281	3	37.16	5450400	1	F1:16391	2	2	392	404			PEAKS DB
Q304D4|Q304D4_CICAR	R.NPIYSNK.Y	N	70.44	834.423	7	2.4	418.219	2	23.47	341780000	3	F3:8404	3	3	254	260			PEAKS DB
Q304D4|Q304D4_CICAR	R.EQIEELSKN.A	N	70.28	1088.53	9	-0.2	545.274	2	28.48	7512500	1	F1:12264	5	5	224	232			PEAKS DB
Q304D4|Q304D4_CICAR	K.KSVSSESEPF.N	N	70.09	1095.51	10	-0.2	548.76	2	32.98	94113000	3	F3:12956	3	3	239	248			PEAKS DB
Q304D4|Q304D4_CICAR	R.VLLEEQEQK.P	N	68.71	1114.59	9	-0.4	558.299	2	29.29	2008700	1	F1:12661	3	3	186	194			PEAKS DB
Q304D4|Q304D4_CICAR	R.EQIEELSKNAK.S	N	68.69	1287.67	11	0.7	430.229	3	27.05	35216000	3	F3:10190	3	3	224	234			PEAKS DB
Q304D4|Q304D4_CICAR	R.SRNPIYSN.K	N	66.41	949.462	8	1.6	475.738	2	26.1	13850000	3	F3:9805	3	3	252	259			PEAKS DB
Q304D4|Q304D4_CICAR	N.VISQIQRPVK.E	N	65.92	1166.71	10	-0.3	584.363	2	26.2	26879000	1	F1:11154	6	6	395	404			PEAKS DB
Q304D4|Q304D4_CICAR	Q.QEADVIVK.I	N	64.86	900.492	8	0.8	451.252	2	27.16	298110000	3	F3:10170	4	4	213	220			PEAKS DB
Q304D4|Q304D4_CICAR	R.EQIEELSK.N	N	63.47	974.492	8	1.8	488.253	2	28.93	700540000	1	F1:12428	6	6	224	231			PEAKS DB
Q304D4|Q304D4_CICAR	K.GEVELVGLR.N	N	62.1	970.545	9	0.9	486.279	2	42.47	55905000	1	F1:18921	2	2	312	320			PEAKS DB
Q304D4|Q304D4_CICAR	L.EEQEQKPK.Q	N	61.17	1014.5	8	0.8	508.256	2	26.4	5567900	1	F1:11264	3	3	189	196			PEAKS DB
Q304D4|Q304D4_CICAR	I.SREQIEELSK.N	N	60.23	1217.63	10	-1.2	609.819	2	36.27	3505900	2	F2:14630	3	3	222	231			PEAKS DB
Q304D4|Q304D4_CICAR	R.SRNPIYSNKYG.N	N	59.94	1297.64	11	1.3	433.554	3	29.21	5972500	3	F3:11238	3	3	252	262			PEAKS DB
Q304D4|Q304D4_CICAR	R.LSSGDVVVIPATHPF.S	Y	59.69	1537.81	15	-1.2	769.913	2	52.95	1455400	2	F2:22688	1	1	349	363			PEAKS DB
Q304D4|Q304D4_CICAR	K.GEVELVGLRNENEQENK(+27.99)KEDEEE.E	N	59.67	2743.24	23	-1.9	915.419	3	40.03	0	2	F2:16429	0	0	312	334	Formylation	K17:Formylation:0.00	PEAKS DB
Q304D4|Q304D4_CICAR	F.GINAQNNQR.N	N	59.52	1013.5	9	0.9	507.757	2	16.72	4922400	3	F3:5263	3	3	377	385			PEAKS DB
Q304D4|Q304D4_CICAR	K.NQRQSHFANAQPQQK.D	N	58.49	1780.87	15	2.6	446.225	4	18.18	743880	3	F3:5979	3	3	421	435			PEAKS DB
Q304D4|Q304D4_CICAR	N.KKEDEEEEEDR.K	N	57.81	1434.61	11	-0.9	479.211	3	15.07	65028	2	F2:4548	2	2	328	338			PEAKS DB
Q304D4|Q304D4_CICAR	R.ATVILVVNEGKG.E	N	56.4	1198.69	12	-2.5	600.352	2	39.93	13081000	2	F2:16382	2	2	301	312			PEAKS DB
Q304D4|Q304D4_CICAR	G.INAQNNQR.N	N	55.61	956.479	8	0.6	479.247	2	15.58	81759	2	F2:4783	2	2	378	385			PEAKS DB
Q304D4|Q304D4_CICAR	V.ISQIQRPVK.E	N	54.13	1067.65	9	1.6	534.829	2	33.98	4516700	3	F3:13510	4	4	396	404			PEAKS DB
Q304D4|Q304D4_CICAR	F.NLRSRNPIYSNK.Y	N	52.96	1460.78	12	1.1	487.935	3	23.85	4002000	3	F3:8665	4	4	249	260			PEAKS DB
Q304D4|Q304D4_CICAR	R.VLLEEQEQKPKQ.R	N	52.77	1467.79	12	-0.5	490.272	3	26.74	481350	2	F2:10133	1	1	186	197			PEAKS DB
Q304D4|Q304D4_CICAR	S.RNPIYSNK.Y	N	52.76	990.525	8	-0.5	496.268	2	19.95	259840	1	F1:8220	1	1	253	260			PEAKS DB
Q304D4|Q304D4_CICAR	R.Q(-17.03)SHFANAQPQ.Q	N	51.15	1109.49	10	1.3	555.751	2	28.14	3711500	1	F1:12125	3	3	424	433	Pyro-glu from Q	Q1:Pyro-glu from Q:1000.00	PEAKS DB
Q304D4|Q304D4_CICAR	R.NFLAGEEDNVISQIQRPVKE.V	N	50.63	2285.16	20	-1.1	762.728	3	53.04	691510	2	F2:22759	1	1	386	405			PEAKS DB
Q304D4|Q304D4_CICAR	N.K(+27.99)(+27.99)YGNFFEITPEKNPQLQDLDISLNSVEINEGSLLLPHFNSR.A	N	50.49	4771.38	41	-9.2	1193.84	4	68.04	7188900	1	F1:31527	1	1	260	300	Formylation	K1:Formylation:0.00;K1:Formylation:0.00	PEAKS DB
Q304D4|Q304D4_CICAR	K.SVSSESEPF.N	N	49.3	967.413	9	-1.2	484.713	2	39.09	33411000	2	F2:15904	2	2	240	248			PEAKS DB
Q304D4|Q304D4_CICAR	F.ANAQPQQK.D	N	47.94	883.451	8	0.9	442.732	2	13.08	486750	3	F3:3566	3	3	428	435			PEAKS DB
Q304D4|Q304D4_CICAR	K.YGNFFEITPEK(+27.99)NPQLQDLDISLNSVEINEGSLLLPHFNSR.A	N	47.66	4615.29	40	5.9	1154.83	4	71.1	0	1	F1:32818	0	0	261	300	Formylation	K11:Formylation:0.00	PEAKS DB
A0A1S2XSB9|A0A1S2XSB9_CICAR	R.LHQNIDSSSSPDIYIPQAGR.I	Y	124.87	2197.08	20	1.1	1099.54	2	40.39	1965300000	1	F1:17927	8	8	344	363			PEAKS DB
A0A1S2XSB9|A0A1S2XSB9_CICAR	R.RFYLAGNQEQEFLQYQQQEGRK.E	Y	123.11	2759.34	22	1.4	920.787	3	45.41	137160000	1	F1:20385	4	4	180	201			PEAKS DB
A0A1S2XSB9|A0A1S2XSB9_CICAR	R.RFYLAGNQEQEFLQYQQQEGRKEEQENEGNNIFSGFR.R	Y	122.32	4510.1	37	-1.4	1128.53	4	54.02	52480000	2	F2:23152	2	2	180	216			PEAKS DB
A0A1S2XSB9|A0A1S2XSB9_CICAR	R.FYLAGNQEQEFLQYQQQEGR.K	Y	117.59	2475.15	20	1.4	1238.58	2	51.49	429930000	1	F1:23320	4	4	181	200			PEAKS DB
A0A1S2XSB9|A0A1S2XSB9_CICAR	K.NAMFVPHYNLNANSILYALK.G	N	114.87	2292.17	20	0.7	765.064	3	60.66	3650500	1	F1:27789	2	2	390	409			PEAKS DB
A0A1S2XSB9|A0A1S2XSB9_CICAR	R.KEEQENEGNNIFSGFR.R	Y	114.85	1896.86	16	0.3	949.436	2	45.04	490760000	1	F1:20217	4	4	201	216			PEAKS DB
A0A1S2XSB9|A0A1S2XSB9_CICAR	R.ARLQVVNC(+57.02)NGNNVFDGELEAGR.A	Y	114.24	2431.17	22	0.6	811.395	3	45.26	1471700	1	F1:20358	1	1	412	433	Carbamidomethylation	C8:Carbamidomethylation:1000.00	PEAKS DB
A0A1S2XSB9|A0A1S2XSB9_CICAR	R.RFYLAGNQEQEFLQYQQQEGR.K	Y	113.38	2631.25	21	0.9	878.088	3	48.13	1134900000	1	F1:21690	5	5	180	200			PEAKS DB
A0A1S2XSB9|A0A1S2XSB9_CICAR	K.LKSSNPFTFLVPPR.E	Y	112.85	1601.89	14	-0.3	534.97	3	54.77	6197200	1	F1:24936	2	2	497	510			PEAKS DB
A0A1S2XSB9|A0A1S2XSB9_CICAR	R.FYLAGNQEQEFLQYQQQEGRK.E	Y	112.62	2603.24	21	1	868.753	3	48.04	44573000	1	F1:21661	1	1	181	201			PEAKS DB
A0A1S2XSB9|A0A1S2XSB9_CICAR	R.HIVDKLQGRDEDEEKGAIVK.V	Y	110.52	2278.19	20	1	570.554	4	28.11	1095200000	3	F3:10597	10	10	229	248			PEAKS DB
A0A1S2XSB9|A0A1S2XSB9_CICAR	K.LQGRDEDEEKGAIVK.V	Y	109.58	1685.86	15	1.4	562.96	3	23.18	503480000	3	F3:8296	10	10	234	248			PEAKS DB
A0A1S2XSB9|A0A1S2XSB9_CICAR	Y.LAGNQEQEFLQYQQQEGR.K	Y	109.12	2165.01	18	0.5	1083.51	2	42.76	404420000	1	F1:19089	4	4	183	200			PEAKS DB
A0A1S2XSB9|A0A1S2XSB9_CICAR	Y.NDQDTPVIAVSLIDTSSFQNQLDQMPR.R	N	108.11	3031.46	27	0.9	1011.49	3	64.51	11613000	1	F1:29634	2	2	153	179			PEAKS DB
A0A1S2XSB9|A0A1S2XSB9_CICAR	R.HSRQDEDEDEKRRPR.R	Y	107.94	1951.92	15	4.1	488.988	4	13.92	12270000	3	F3:4005	5	5	288	302			PEAKS DB
A0A1S2XSB9|A0A1S2XSB9_CICAR	R.LQVVNC(+57.02)NGNNVFDGELEAGR.A	Y	107.57	2204.03	20	1.4	1103.02	2	48.06	20831000	1	F1:21701	4	4	414	433	Carbamidomethylation	C6:Carbamidomethylation:1000.00	PEAKS DB
A0A1S2XSB9|A0A1S2XSB9_CICAR	R.IESEGGLIETWNPNNR.Q	Y	107.33	1827.88	16	0.4	914.943	2	48.65	100350000	1	F1:22061	4	4	45	60			PEAKS DB
A0A1S2XSB9|A0A1S2XSB9_CICAR	K.SSNPFTFLVPPR.E	Y	107.03	1360.71	12	0.7	681.363	2	58.79	806740000	1	F1:26882	4	4	499	510			PEAKS DB
A0A1S2XSB9|A0A1S2XSB9_CICAR	K.VKGGLSFISPSEK.Q	Y	104.13	1347.74	13	1	674.876	2	38.77	1016600000	1	F1:17248	5	5	249	261			PEAKS DB
A0A1S2XSB9|A0A1S2XSB9_CICAR	R.DFLEDALNVNR.H	N	103.9	1304.64	11	0.9	653.324	2	57.04	2486200000	1	F1:26038	9	9	218	228			PEAKS DB
A0A1S2XSB9|A0A1S2XSB9_CICAR	R.DEDEEKGAIVK.V	Y	103.51	1231.59	11	1.4	616.803	2	22.7	14796000	3	F3:8129	10	10	238	248			PEAKS DB
A0A1S2XSB9|A0A1S2XSB9_CICAR	K.GGLSFISPSEKQPR.H	Y	103.16	1501.79	14	0.7	751.901	2	38.74	234690000	1	F1:17113	4	4	251	264			PEAKS DB
A0A1S2XSB9|A0A1S2XSB9_CICAR	K.EEQENEGNNIFSGFR.R	Y	102.44	1768.77	15	0.6	885.389	2	49.73	21529000	1	F1:22448	1	1	202	216			PEAKS DB
A0A1S2XSB9|A0A1S2XSB9_CICAR	R.KEEQENEGNNIFSGFRR.D	Y	102.18	2052.96	17	0.8	514.247	4	40.45	87722000	1	F1:18001	4	4	201	217			PEAKS DB
A0A1S2XSB9|A0A1S2XSB9_CICAR	R.RDFLEDALNVNR.H	N	100.61	1460.74	12	0.9	487.919	3	50.13	617710000	1	F1:22603	4	4	217	228			PEAKS DB
A0A1S2XSB9|A0A1S2XSB9_CICAR	L.IDTSSFQNQLDQMPR.R	N	100.31	1778.83	15	1.1	890.419	2	48.4	7872400	1	F1:21849	3	3	165	179			PEAKS DB
A0A1S2XSB9|A0A1S2XSB9_CICAR	R.HIVDKLQGRDEDEEK.G	Y	100.06	1809.89	15	1.4	453.478	4	23.21	48846000	3	F3:8334	6	6	229	243			PEAKS DB
A0A1S2XSB9|A0A1S2XSB9_CICAR	R.IKTVTSFDLPALR.W	N	99.86	1459.84	13	0.8	487.62	3	49.49	355320000	1	F1:22350	6	6	364	376			PEAKS DB
A0A1S2XSB9|A0A1S2XSB9_CICAR	K.VKGGLSFISPSEKQPR.H	Y	99.27	1728.95	16	-0.3	433.244	4	35	256950000	1	F1:15460	6	6	249	264			PEAKS DB
A0A1S2XSB9|A0A1S2XSB9_CICAR	R.FYLAGNQEQEFLQYQQQEGRKEEQENEGNNIFSGFR.R	Y	98.67	4354	36	0	1089.5	4	56.23	123980000	1	F1:25610	2	2	181	216			PEAKS DB
A0A1S2XSB9|A0A1S2XSB9_CICAR	R.GSRQEEDEDEDEDEKRQPHR.H	Y	98.3	2483.05	20	0.2	621.77	4	16.72	12738000	1	F1:6643	5	5	268	287			PEAKS DB
A0A1S2XSB9|A0A1S2XSB9_CICAR	K.SSNPFTFLVPPRESEN.K	Y	97.21	1819.87	16	-0.2	910.942	2	57.83	144230000	1	F1:26391	4	4	499	514			PEAKS DB
A0A1S2XSB9|A0A1S2XSB9_CICAR	R.RPFYTNAPQEIFIQQGNGYF.G	N	96.94	2389.15	20	0.3	1195.58	2	59.54	341120000	1	F1:27193	4	4	81	100			PEAKS DB
A0A1S2XSB9|A0A1S2XSB9_CICAR	R.HSRQDEDEDEEEKRQPR.R	Y	94.97	2181.96	17	2.3	546.498	4	16.53	3417800	3	F3:5176	4	4	304	320			PEAKS DB
A0A1S2XSB9|A0A1S2XSB9_CICAR	N.PFTFLVPPR.E	Y	94.2	1072.61	9	0.1	537.31	2	53.84	13352000	1	F1:24469	2	2	502	510			PEAKS DB
A0A1S2XSB9|A0A1S2XSB9_CICAR	R.RPFYTNAPQEIFIQQGN.G	N	94.16	2022	17	1.5	1012	2	50.45	77614000	1	F1:22829	4	4	81	97			PEAKS DB
A0A1S2XSB9|A0A1S2XSB9_CICAR	K.NAMFVPHYNLNAN.S	N	93.74	1503.69	13	0.5	752.852	2	46.31	23946000	1	F1:20816	2	2	390	402			PEAKS DB
A0A1S2XSB9|A0A1S2XSB9_CICAR	K.SMSDRFSYVAFK.T	Y	93.07	1436.68	12	1.3	479.899	3	44.86	4446400	1	F1:20150	2	2	447	458			PEAKS DB
A0A1S2XSB9|A0A1S2XSB9_CICAR	R.ALIVPQNFAVAAK.S	Y	91.26	1340.78	13	0.7	671.397	2	50.54	1392900000	1	F1:22885	3	3	434	446			PEAKS DB
A0A1S2XSB9|A0A1S2XSB9_CICAR	A.FREQPQQNEC(+57.02)QLEHLNALEPDNR.I	Y	91	2864.33	23	1.2	717.088	4	40.39	154150000	1	F1:17892	4	4	22	44	Carbamidomethylation	C10:Carbamidomethylation:1000.00	PEAKS DB
A0A1S2XSB9|A0A1S2XSB9_CICAR	R.HIVDKLQGR.D	Y	90.58	1064.61	9	3.5	355.877	3	22.7	192250000	3	F3:8089	8	8	229	237			PEAKS DB
A0A1S2XSB9|A0A1S2XSB9_CICAR	K.GGLSFISPSEK.Q	Y	88.3	1120.58	11	2	561.295	2	43.03	1179600000	1	F1:19259	5	5	251	261			PEAKS DB
A0A1S2XSB9|A0A1S2XSB9_CICAR	R.RFYLAGNQEQEFLQY.Q	Y	88.26	1904.91	15	0	953.458	2	54.69	39807000	1	F1:24860	3	3	180	194			PEAKS DB
A0A1S2XSB9|A0A1S2XSB9_CICAR	F.GMVFPGC(+57.02)PETFM(+15.99)EPR.E	Y	88.14	1769.76	15	0.6	885.885	2	49.42	6452800	1	F1:22338	1	1	101	115	Carbamidomethylation; Oxidation (M)	C7:Carbamidomethylation:1000.00;M12:Oxidation (M):164.65	PEAKS DB
A0A1S2XSB9|A0A1S2XSB9_CICAR	Y.LAGNQEQEFLQYQQQEGRK.E	Y	88.08	2293.11	19	0.8	765.376	3	39.29	50174000	1	F1:17434	2	2	183	201			PEAKS DB
A0A1S2XSB9|A0A1S2XSB9_CICAR	K.TVTSFDLPALR.W	N	88.06	1218.66	11	-0.3	610.336	2	53.14	4397400000	1	F1:24152	6	6	366	376			PEAKS DB
A0A1S2XSB9|A0A1S2XSB9_CICAR	R.FRDSHQKVNR.F	N	87.4	1285.66	10	1.2	429.562	3	12.92	7835400	1	F1:4842	6	6	125	134			PEAKS DB
A0A1S2XSB9|A0A1S2XSB9_CICAR	K.NAMFVPHYNLNANSILY.A	N	86.89	1979.96	17	-0.1	990.985	2	58.44	402040000	2	F2:25272	4	4	390	406			PEAKS DB
A0A1S2XSB9|A0A1S2XSB9_CICAR	K.NAM(+15.99)FVPHYNLNANSILY.A	N	85.63	1995.95	17	0.7	998.982	2	54.84	65657000	1	F1:24940	2	2	390	406	Oxidation (M)	M3:Oxidation (M):1000.00	PEAKS DB
A0A1S2XSB9|A0A1S2XSB9_CICAR	R.LQVVNC(+31.99)NGNNVFDGELEAGR.A	Y	85.61	2179	20	-0.5	1090.5	2	50.43	2222600	2	F2:21523	1	1	414	433	Dioxidation (C)	C6:Dioxidation (C):1000.00	PEAKS DB
A0A1S2XSB9|A0A1S2XSB9_CICAR	N.EC(+57.02)QLEHLNALEPDNR.I	N	85.49	1836.84	15	0.1	613.287	3	40.35	8155900	1	F1:17959	2	2	30	44	Carbamidomethylation	C2:Carbamidomethylation:1000.00	PEAKS DB
A0A1S2XSB9|A0A1S2XSB9_CICAR	K.LSAEHGSLHK.N	Y	85.26	1077.56	10	0.5	539.784	2	18.37	293670000	3	F3:6036	9	9	380	389			PEAKS DB
A0A1S2XSB9|A0A1S2XSB9_CICAR	F.GMVFPGC(+57.02)PETFMEPR.E	Y	84.91	1753.76	15	0.2	877.887	2	55.17	124640000	1	F1:25058	2	2	101	115	Carbamidomethylation	C7:Carbamidomethylation:1000.00	PEAKS DB
A0A1S2XSB9|A0A1S2XSB9_CICAR	K.LKSSNPFTFLVPPRESEN.K	Y	84.2	2061.05	18	0.2	688.024	3	53.97	4802900	1	F1:24595	2	2	497	514			PEAKS DB
A0A1S2XSB9|A0A1S2XSB9_CICAR	K.LVGATSSLSSIPEDVIAATFNM(+15.99)ER.N	Y	83.68	2523.25	24	-1	842.091	3	68.53	564850	2	F2:30166	1	1	468	491	Oxidation (M)	M22:Oxidation (M):1000.00	PEAKS DB
A0A1S2XSB9|A0A1S2XSB9_CICAR	R.RPFYTNAPQEIFIQQGNGYFGM(+31.99)VFPGC(+31.99)PETFM(+31.99)EPR.E	Y	83.63	4163.85	35	1.4	1041.97	4	66.7	4647400	1	F1:30661	1	1	81	115	Dioxidation (M); Dioxidation (C)	M22:Dioxidation (M):1000.00;C27:Dioxidation (C):1000.00;M32:Dioxidation (M):1000.00	PEAKS DB
A0A1S2XSB9|A0A1S2XSB9_CICAR	K.N(+27.99)AM(+15.99)FVPHYNLNANSILY.A	N	83.23	2023.95	17	0.7	1012.98	2	59.35	14321000	1	F1:27150	4	4	390	406	Formylation; Oxidation (M)	N1:Formylation:1000.00;M3:Oxidation (M):1000.00	PEAKS DB
A0A1S2XSB9|A0A1S2XSB9_CICAR	D.NGFEETIC(+57.02)TAR.L	N	82.75	1296.58	11	0.9	649.295	2	42.17	34533000	1	F1:18777	5	5	333	343	Carbamidomethylation	C8:Carbamidomethylation:1000.00	PEAKS DB
A0A1S2XSB9|A0A1S2XSB9_CICAR	R.C(+57.02)AGVALSR.A	N	82.44	832.423	8	4	417.219	2	25.59	2372100000	3	F3:9478	12	12	64	71	Carbamidomethylation	C1:Carbamidomethylation:1000.00	PEAKS DB
A0A1S2XSB9|A0A1S2XSB9_CICAR	V.SLIDTSSFQNQLDQMPR.R	N	82.19	1978.94	17	1	990.477	2	54.18	2610700	1	F1:24676	2	2	163	179			PEAKS DB
A0A1S2XSB9|A0A1S2XSB9_CICAR	F.WMYNDQDTPVIAVSLIDTSSFQNQLDQMPR.R	Y	82.06	3511.64	30	-0.2	1171.55	3	69.38	145930000	1	F1:31904	8	8	150	179			PEAKS DB
A0A1S2XSB9|A0A1S2XSB9_CICAR	R.DNGFEETIC(+57.02)TAR.L	N	81.87	1411.6	12	-1.1	706.808	2	40.36	28180000	2	F2:16578	3	3	332	343	Carbamidomethylation	C9:Carbamidomethylation:1000.00	PEAKS DB
A0A1S2XSB9|A0A1S2XSB9_CICAR	R.Q(-17.03)DEDEDEKRRPR.R	Y	81.53	1554.7	12	0.1	519.24	3	17.86	5121600	3	F3:5822	4	4	291	302	Pyro-glu from Q	Q1:Pyro-glu from Q:1000.00	PEAKS DB
A0A1S2XSB9|A0A1S2XSB9_CICAR	R.QDEDEDEEEKRQPR.R	Y	81.49	1801.77	14	0.8	451.449	4	17.98	7245500	3	F3:5879	6	6	307	320			PEAKS DB
A0A1S2XSB9|A0A1S2XSB9_CICAR	N.GFEETIC(+57.02)TAR.L	N	81.47	1182.53	10	0.5	592.273	2	37.82	2453700000	1	F1:16734	6	6	334	343	Carbamidomethylation	C7:Carbamidomethylation:1000.00	PEAKS DB
A0A1S2XSB9|A0A1S2XSB9_CICAR	K.LVGATSSLSSIPEDVIAATF.N	Y	81.47	1977.03	20	1.4	989.522	2	72.84	1013200000	1	F1:33556	9	9	468	487			PEAKS DB
A0A1S2XSB9|A0A1S2XSB9_CICAR	R.FYLAGNQEQEFLQY.Q	Y	80.75	1748.8	14	0.1	875.408	2	59.79	19349000	1	F1:27311	2	2	181	194			PEAKS DB
A0A1S2XSB9|A0A1S2XSB9_CICAR	R.RPFYTNAPQEIFIQ.Q	N	79.86	1722.87	14	0.6	862.442	2	52.46	15671000	1	F1:23830	2	2	81	94			PEAKS DB
A0A1S2XSB9|A0A1S2XSB9_CICAR	R.RPFYTNAPQEIF.I	N	79.46	1481.73	12	0.9	741.872	2	51.33	118830000	1	F1:23230	2	2	81	92			PEAKS DB
A0A1S2XSB9|A0A1S2XSB9_CICAR	K.LVGATSSLSSIPEDVIAATFNMER.N	Y	79.07	2507.26	24	0.1	836.758	3	73.13	551060	1	F1:33807	1	1	468	491			PEAKS DB
A0A1S2XSB9|A0A1S2XSB9_CICAR	A.FREQPQQNEC(+57.02)QLEHLNALEPDNRIESEGGLIETWNPNNR.Q	Y	78.98	4674.19	39	1.1	1169.55	4	51.28	341150000	1	F1:23154	3	3	22	60	Carbamidomethylation	C10:Carbamidomethylation:1000.00	PEAKS DB
A0A1S2XSB9|A0A1S2XSB9_CICAR	L.QGRDEDEEKGAIVK.V	Y	78.97	1572.77	14	1.4	525.265	3	23.18	2553300	3	F3:8353	3	3	235	248			PEAKS DB
A0A1S2XSB9|A0A1S2XSB9_CICAR	N.ALEPDNRIESEGGLIETWNPNNR.Q	Y	78.95	2623.26	23	-1.7	875.427	3	49.7	2934400	2	F2:21118	1	1	38	60			PEAKS DB
A0A1S2XSB9|A0A1S2XSB9_CICAR	N.IDSSSSPDIYIPQAGR.I	Y	78.83	1704.83	16	-0.9	853.422	2	42.6	849180	2	F2:17678	1	1	348	363			PEAKS DB
A0A1S2XSB9|A0A1S2XSB9_CICAR	K.EEQENEGNNIFSGFRR.D	Y	78.72	1924.87	16	3.1	642.63	3	44.35	9617400	1	F1:19877	2	2	202	217			PEAKS DB
A0A1S2XSB9|A0A1S2XSB9_CICAR	R.HSRQDEDEDEKR.R	N	78.38	1542.67	12	1.2	386.673	4	10.64	158750	1	F1:3797	1	1	288	299			PEAKS DB
A0A1S2XSB9|A0A1S2XSB9_CICAR	L.SAEHGSLHK.N	Y	78.21	964.473	9	0.8	483.243	2	18.37	18513000	3	F3:6034	5	5	381	389			PEAKS DB
A0A1S2XSB9|A0A1S2XSB9_CICAR	F.Q(-17.03)NQLDQMPR.R	N	77.91	1111.51	9	-0.2	556.76	2	38.58	3947300	1	F1:17112	2	2	171	179	Pyro-glu from Q	Q1:Pyro-glu from Q:1000.00	PEAKS DB
A0A1S2XSB9|A0A1S2XSB9_CICAR	R.QDEDEDEKRRPR.R	Y	77.84	1571.73	12	2.4	524.917	3	14.91	13737000	3	F3:4429	6	6	291	302			PEAKS DB
A0A1S2XSB9|A0A1S2XSB9_CICAR	F.WM(+15.99)YNDQDTPVIAVSLIDTSSFQNQLDQMPR.R	Y	77.44	3527.63	30	-0.2	1176.88	3	67.73	32838000	1	F1:31181	4	4	150	179	Oxidation (M)	M2:Oxidation (M):156.70	PEAKS DB
A0A1S2XSB9|A0A1S2XSB9_CICAR	Y.QQQEGRKEEQENEGNNIFSGFR.R	Y	76.89	2623.2	22	-1	656.807	4	41.6	12381000	2	F2:17175	2	2	195	216			PEAKS DB
A0A1S2XSB9|A0A1S2XSB9_CICAR	R.FREGDIIAVPTGVVFW.M	N	76.84	1804.95	16	0	903.481	2	68.11	152830000	1	F1:31294	4	4	135	150			PEAKS DB
A0A1S2XSB9|A0A1S2XSB9_CICAR	F.YLAGNQEQEFLQYQQQEGR.K	Y	76.73	2328.08	19	-2.6	777.031	3	45.88	0	2	F2:19241	0	0	182	200			PEAKS DB
A0A1S2XSB9|A0A1S2XSB9_CICAR	F.WMYNDQDTPVIAVSLIDTSSFQNQLDQM(+15.99)PR.R	Y	76.38	3527.63	30	-3.4	1176.88	3	66.79	0	1	F1:30756	0	0	150	179	Oxidation (M)	M28:Oxidation (M):157.67	PEAKS DB
A0A1S2XSB9|A0A1S2XSB9_CICAR	R.RPFYTNAPQEIFIQQGNGYFGM(+15.99)VFPGC(+47.98)PETFM(+31.99)EPR.E	Y	76.06	4163.85	35	-0.9	1041.97	4	66.76	1925300	2	F2:29279	1	1	81	115	Oxidation (M); Trioxidation (C); Dioxidation (M)	M22:Oxidation (M):0.00;C27:Trioxidation (C):1000.00;M32:Dioxidation (M):0.00	PEAKS DB
A0A1S2XSB9|A0A1S2XSB9_CICAR	F.TFLVPPR.E	Y	75.95	828.486	7	2.2	415.25	2	39.2	496200000	1	F1:17334	2	2	504	510			PEAKS DB
A0A1S2XSB9|A0A1S2XSB9_CICAR	R.FREGDIIAVPTGVVF.W	N	75.83	1618.87	15	0	810.442	2	65.01	10104000000	1	F1:29904	8	8	135	149			PEAKS DB
A0A1S2XSB9|A0A1S2XSB9_CICAR	R.EGDIIAVPTGVVFW.M	N	75.76	1501.78	14	0.4	751.897	2	71.81	21416000	1	F1:33106	2	2	137	150			PEAKS DB
A0A1S2XSB9|A0A1S2XSB9_CICAR	F.RRDFLEDALNVNR.H	Y	75.74	1616.84	13	1.2	539.953	3	45.32	9616300	1	F1:20356	2	2	216	228			PEAKS DB
A0A1S2XSB9|A0A1S2XSB9_CICAR	R.RPFYTNAPQEIFIQQGNGYFGMVFPGC(+57.02)PETFMEPR.E	Y	75.73	4124.9	35	0.4	1375.97	3	66.68	93029000	1	F1:30617	3	3	81	115	Carbamidomethylation	C27:Carbamidomethylation:1000.00	PEAKS DB
A0A1S2XSB9|A0A1S2XSB9_CICAR	F.QNQLDQM(+15.99)PR.R	N	75.4	1144.53	9	0.2	573.271	2	22.55	6485300	3	F3:7966	3	3	171	179	Oxidation (M)	M7:Oxidation (M):1000.00	PEAKS DB
A0A1S2XSB9|A0A1S2XSB9_CICAR	R.KEEQENEGNNIF.S	Y	75.32	1449.64	12	1.4	725.825	2	36.88	21838000	1	F1:16235	2	2	201	212			PEAKS DB
A0A1S2XSB9|A0A1S2XSB9_CICAR	R.EQPQQNEC(+57.02)QLEHLNALEPDNR.I	Y	75.24	2561.16	21	0	854.726	3	41.66	10433000	2	F2:17180	2	2	24	44	Carbamidomethylation	C8:Carbamidomethylation:1000.00	PEAKS DB
A0A1S2XSB9|A0A1S2XSB9_CICAR	R.QEEDEDEDEDEKRQPHR.H	Y	74.92	2182.9	17	-1.4	546.731	4	18.09	1944700	2	F2:5963	3	3	271	287			PEAKS DB
A0A1S2XSB9|A0A1S2XSB9_CICAR	F.QNQLDQMPR.R	N	74.66	1128.53	9	1.8	565.274	2	31.61	71535000	3	F3:12294	3	3	171	179			PEAKS DB
A0A1S2XSB9|A0A1S2XSB9_CICAR	R.RPFYTNAPQEIFIQQ.G	N	74.2	1850.93	15	-0.2	926.473	2	51.47	16861000	2	F2:21961	2	2	81	95			PEAKS DB
A0A1S2XSB9|A0A1S2XSB9_CICAR	K.NAMFVPHY.N	N	74.01	977.443	8	0.5	489.728	2	44.48	3688800	1	F1:19952	2	2	390	397			PEAKS DB
A0A1S2XSB9|A0A1S2XSB9_CICAR	R.EGDIIAVPTGVVF.W	N	73.68	1315.7	13	2.1	658.859	2	63.79	800630000	1	F1:29400	5	5	137	149			PEAKS DB
A0A1S2XSB9|A0A1S2XSB9_CICAR	Y.LAGNQEQEFLQYQQQEGRKEEQENEGNNIFSGFR.R	Y	72.84	4043.86	34	0.5	1348.96	3	51.36	175190000	1	F1:23293	3	3	183	216			PEAKS DB
A0A1S2XSB9|A0A1S2XSB9_CICAR	R.FSYVAFK.T	N	72.82	860.443	7	0.4	431.228	2	46.53	2840000000	1	F1:20949	6	6	452	458			PEAKS DB
A0A1S2XSB9|A0A1S2XSB9_CICAR	R.Q(-17.03)DEDEDEEEKRQPR.R	Y	72.52	1784.74	14	-1.2	595.922	3	21.49	2500300	2	F2:7577	3	3	307	320	Pyro-glu from Q	Q1:Pyro-glu from Q:1000.00	PEAKS DB
A0A1S2XSB9|A0A1S2XSB9_CICAR	R.ALIVPQNF.A	N	71.57	900.507	8	-0.2	451.26	2	53.1	607930000	1	F1:24069	4	4	434	441			PEAKS DB
A0A1S2XSB9|A0A1S2XSB9_CICAR	S.AEHGSLHK.N	Y	69.78	877.441	8	0.3	439.727	2	18.37	5034400	3	F3:6049	3	3	382	389			PEAKS DB
A0A1S2XSB9|A0A1S2XSB9_CICAR	R.DFLEDALNVN.R	N	69.26	1148.53	10	-0.2	575.273	2	59.72	4869800	1	F1:27296	2	2	218	227			PEAKS DB
A0A1S2XSB9|A0A1S2XSB9_CICAR	F.LQYQQQEGR.K	Y	68.99	1148.56	9	1.2	575.285	2	23.44	530890	3	F3:8473	2	2	192	200			PEAKS DB
A0A1S2XSB9|A0A1S2XSB9_CICAR	K.LSAEHGSLHKN.A	Y	68.36	1191.6	11	0.3	398.206	3	17.1	10191000	3	F3:5443	8	8	380	390			PEAKS DB
A0A1S2XSB9|A0A1S2XSB9_CICAR	R.KLKSSNPFTFLVPPRESEN.K	Y	68.36	2189.15	19	-2.5	730.721	3	49.85	2464300	2	F2:21129	1	1	496	514			PEAKS DB
A0A1S2XSB9|A0A1S2XSB9_CICAR	R.RPFYTNAPQEIFIQQGNGYFGMVFPGC(+57.02)PETF.M	Y	68.25	3611.66	31	2	1204.9	3	68.97	6292700	1	F1:31898	1	1	81	111	Carbamidomethylation	C27:Carbamidomethylation:1000.00	PEAKS DB
A0A1S2XSB9|A0A1S2XSB9_CICAR	R.KEEQENEGNNIFSGF.R	Y	68.1	1740.76	15	0	871.385	2	52.21	12380000	1	F1:23691	2	2	201	215			PEAKS DB
A0A1S2XSB9|A0A1S2XSB9_CICAR	R.FREGDIIAVPTGVVFWMYNDQDTPVIAVSLIDTSSFQNQLDQMPR.R	Y	67.55	5112.5	45	1.1	1279.13	4	76.49	0	1	F1:35383	0	0	135	179			PEAKS DB
A0A1S2XSB9|A0A1S2XSB9_CICAR	R.FREGDIIAVPTGVVFWM.Y	N	67.3	1935.99	17	0.1	969.001	2	71.48	0	1	F1:32995	0	0	135	151			PEAKS DB
A0A1S2XSB9|A0A1S2XSB9_CICAR	N.EC(+57.02)QLEHLNALEPDNRIESEGGLIETWNPNNR.Q	Y	66.37	3646.71	31	-0.5	912.682	4	53.04	2185200	1	F1:24149	1	1	30	60	Carbamidomethylation	C2:Carbamidomethylation:1000.00	PEAKS DB
A0A1S2XSB9|A0A1S2XSB9_CICAR	R.RFRDSHQKVNR.F	Y	64.78	1441.77	11	-0.8	361.448	4	14.79	2018700	2	F2:4386	3	3	124	134			PEAKS DB
A0A1S2XSB9|A0A1S2XSB9_CICAR	F.GM(+15.99)VFPGC(+57.02)PETFMEPR.E	Y	63.33	1769.76	15	-4.5	885.882	2	50.89	25177000	2	F2:21751	2	2	101	115	Oxidation (M); Carbamidomethylation	M2:Oxidation (M):107.28;C7:Carbamidomethylation:1000.00	PEAKS DB
A0A1S2XSB9|A0A1S2XSB9_CICAR	R.RFYLAGN.Q	N	63.14	839.429	7	-0.1	420.722	2	37.52	11036000	2	F2:15385	4	4	180	186			PEAKS DB
A0A1S2XSB9|A0A1S2XSB9_CICAR	R.DSHQKVNRFR.E	N	63.1	1285.66	10	0.3	322.423	4	16.39	916800	1	F1:6520	4	4	127	136			PEAKS DB
A0A1S2XSB9|A0A1S2XSB9_CICAR	F.RC(+57.02)AGVALSR.A	N	62.39	988.524	9	-0.1	330.514	3	22.55	10852000	3	F3:8032	5	5	63	71	Carbamidomethylation	C2:Carbamidomethylation:1000.00	PEAKS DB
A0A1S2XSB9|A0A1S2XSB9_CICAR	R.RPFYTNAPQEIFIQQGNGYFG.M	N	62.17	2446.17	21	0	816.396	3	59.28	0	1	F1:27121	0	0	81	101			PEAKS DB
A0A1S2XSB9|A0A1S2XSB9_CICAR	R.EQPQQNEC(+57.02)QLEHLNALEPDNRIESEGGLIETWNPNNR.Q	Y	61.34	4371.02	37	0.5	1093.76	4	52.85	236550000	1	F1:23934	2	2	24	60	Carbamidomethylation	C8:Carbamidomethylation:1000.00	PEAKS DB
A0A1S2XSB9|A0A1S2XSB9_CICAR	R.FYLAGNQEQEFLQYQQQEGRKEEQENEGNNIF.S	Y	60.47	3906.77	32	-0.3	1303.26	3	55.18	34311000	2	F2:23755	4	4	181	212			PEAKS DB
A0A1S2XSB9|A0A1S2XSB9_CICAR	R.E(-18.01)GDIIAVPTGVVF.W	N	60.41	1297.69	13	-0.5	649.851	2	71.06	5494100	1	F1:32744	2	2	137	149	Pyro-glu from E	E1:Pyro-glu from E:1000.00	PEAKS DB
A0A1S2XSB9|A0A1S2XSB9_CICAR	Y.TNAPQEIFIQQGNGYFGMVFPGC(+57.02)PETFMEPR.E	Y	59.64	3561.62	31	-0.1	1188.21	3	67.73	223030	1	F1:31137	1	1	85	115	Carbamidomethylation	C23:Carbamidomethylation:1000.00	PEAKS DB
A0A1S2XSB9|A0A1S2XSB9_CICAR	N.NIFSGFRR.D	Y	59.14	995.53	8	0.5	332.85	3	41.93	4956500	1	F1:18707	2	2	210	217			PEAKS DB
A0A1S2XSB9|A0A1S2XSB9_CICAR	R.FRDSHQK.V	N	59.02	916.452	7	2.1	459.233	2	9.44	61238000	1	F1:3203	5	5	125	131			PEAKS DB
A0A1S2XSB9|A0A1S2XSB9_CICAR	I.VDKLQGR.D	Y	58.97	814.466	7	1.3	408.24	2	22.52	2699800	3	F3:8061	6	6	231	237			PEAKS DB
A0A1S2XSB9|A0A1S2XSB9_CICAR	N.NIFSGFR.R	Y	58.83	839.429	7	-1.1	420.721	2	48.66	101840000	2	F2:20527	2	2	210	216			PEAKS DB
A0A1S2XSB9|A0A1S2XSB9_CICAR	F.ISPSEKQPR.H	Y	58.74	1040.56	9	0.1	347.86	3	16.8	1424600	1	F1:6691	3	3	256	264			PEAKS DB
A0A1S2XSB9|A0A1S2XSB9_CICAR	L.KLSAEHGSLHK.N	Y	58.46	1205.65	11	-0.9	402.891	3	16.89	486790	2	F2:5405	3	3	379	389			PEAKS DB
A0A1S2XSB9|A0A1S2XSB9_CICAR	D.FLEDALNVNR.H	N	57.95	1189.61	10	-0.7	595.811	2	43.72	8087600	2	F2:18235	2	2	219	228			PEAKS DB
A0A1S2XSB9|A0A1S2XSB9_CICAR	R.FYLAGNQEQEFLQYQQQEGRKEEQENEGNNIFSGF.R	Y	57.85	4197.89	35	1.4	1050.48	4	60.08	0	1	F1:27501	0	0	181	215			PEAKS DB
A0A1S2XSB9|A0A1S2XSB9_CICAR	R.RFYLAGNQEQEFLQYQQQEGRKEEQENEGNNIFSGF.R	Y	57.82	4354	36	1.2	1089.51	4	56.99	54272000	1	F1:26025	2	2	180	215			PEAKS DB
A0A1S2XSB9|A0A1S2XSB9_CICAR	R.DFLEDALN.V	N	57.12	935.424	8	0.8	936.43	1	55.46	17223000	1	F1:25306	3	3	218	225			PEAKS DB
A0A1S2XSB9|A0A1S2XSB9_CICAR	K.LVGATSSLSSIPEDVIAATFNM(+31.99)ERNEARK(+27.99)L.K	Y	56.94	3278.65	30	3.3	820.67	4	72.97	0	1	F1:33705	0	0	468	497	Dioxidation (M); Formylation	M22:Dioxidation (M):1000.00;K29:Formylation:56.86	PEAKS DB
A0A1S2XSB9|A0A1S2XSB9_CICAR	E.FLQYQQQEGR.K	Y	56.48	1295.63	10	2	648.82	2	32.74	332380	1	F1:14248	1	1	191	200			PEAKS DB
A0A1S2XSB9|A0A1S2XSB9_CICAR	A.EHGSLHK.N	Y	56.12	806.404	7	-0.4	404.209	2	18.62	637850	2	F2:6219	2	2	383	389			PEAKS DB
A0A1S2XSB9|A0A1S2XSB9_CICAR	H.IVDKLQGR.D	Y	55.84	927.55	8	1	310.19	3	20.93	50711000	3	F3:7253	14	14	230	237			PEAKS DB
A0A1S2XSB9|A0A1S2XSB9_CICAR	R.QDEDEDEKR.R	N	53.73	1162.47	9	-3.4	388.497	3	14.39	194480	2	F2:4220	3	3	291	299			PEAKS DB
A0A1S2XSB9|A0A1S2XSB9_CICAR	E.DEEKGAIVK.V	N	53.44	987.524	9	0.4	494.768	2	21.16	246820	3	F3:7402	1	1	240	248			PEAKS DB
A0A1S2XSB9|A0A1S2XSB9_CICAR	K.NAMFVPH.Y	N	52.59	814.38	7	0.6	408.197	2	36.1	951910	1	F1:15911	1	1	390	396			PEAKS DB
A0A1S2XSB9|A0A1S2XSB9_CICAR	K.LVGATSSL.S	Y	52.34	746.417	8	0	747.423	1	37.26	2993000	1	F1:16527	2	2	468	475			PEAKS DB
A0A1S2XSB9|A0A1S2XSB9_CICAR	K.LQGRDEDEEK.G	Y	51.68	1217.55	10	1.2	406.858	3	14.59	0	1	F1:5662	0	0	234	243			PEAKS DB
A0A1S2XSB9|A0A1S2XSB9_CICAR	K.LKSSNPF.T	Y	51.44	791.418	7	-1.3	396.716	2	32.83	8946700	2	F2:12957	3	3	497	503			PEAKS DB
A0A1S2XSB9|A0A1S2XSB9_CICAR	R.HIVDKLQGRDEDEEKG.A	Y	50.62	1866.91	16	-0.2	467.733	4	23	1076000	1	F1:9689	1	1	229	244			PEAKS DB
A0A1S2XSB9|A0A1S2XSB9_CICAR	N.ALEPDNR.I	N	50.18	813.398	7	0.1	407.705	2	19.89	127060	3	F3:6802	1	1	38	44			PEAKS DB
A0A1S2XSB9|A0A1S2XSB9_CICAR	R.RDFLEDALN.V	N	50.01	1091.52	9	1.2	546.769	2	49.83	4567000	1	F1:22551	2	2	217	225			PEAKS DB
A0A1S2XSB9|A0A1S2XSB9_CICAR	R.E(-18.01)GDIIAVPTGVV.F	N	49.16	1150.62	12	-0.1	576.319	2	63.9	2761200	2	F2:27928	2	2	137	148	Pyro-glu from E	E1:Pyro-glu from E:1000.00	PEAKS DB
A0A1S2XSB9|A0A1S2XSB9_CICAR	R.HSRQDEDEDEEEKR.Q	Y	48.94	1800.75	14	1.5	451.195	4	13.53	16488	1	F1:5156	1	1	304	317			PEAKS DB
A0A1S2XSB9|A0A1S2XSB9_CICAR	R.Q(-17.03)FRC(+31.99)AGVALSR.A	N	48.79	1221.59	11	-0.4	408.205	3	25.73	265500	2	F2:9585	1	1	61	71	Pyro-glu from Q; Dioxidation (C)	Q1:Pyro-glu from Q:1000.00;C4:Dioxidation (C):1000.00	PEAKS DB
A0A1S2XSB9|A0A1S2XSB9_CICAR	R.Q(-17.03)FRC(+57.02)AGVALSR.A	N	48.75	1246.62	11	-0.7	416.547	3	28.01	3149000	3	F3:10670	1	1	61	71	Pyro-glu from Q; Carbamidomethylation	Q1:Pyro-glu from Q:1000.00;C4:Carbamidomethylation:1000.00	PEAKS DB
A0A1S2XSB9|A0A1S2XSB9_CICAR	R.IKTVTSF.D	N	48.07	794.454	7	0.6	398.233	2	35.81	9559200	3	F3:14372	3	3	364	370			PEAKS DB
A0A1S2XSB9|A0A1S2XSB9_CICAR	R.QDEDEDEEEKR.Q	Y	47.93	1420.56	11	0.2	474.527	3	16.83	26093	2	F2:5362	1	1	307	317			PEAKS DB
A0A1S2XSB9|A0A1S2XSB9_CICAR	F.A(+27.99)FREQPQQNEC(+15.99)QLEHLNALEPDNRIESEGGLIETWNPNNR.Q	Y	45.26	4732.2	40	1.4	1184.06	4	51.97	0	1	F1:23578	0	0	21	60	Formylation; Oxidation (C)	A1:Formylation:1000.00;C11:Oxidation (C):1000.00	PEAKS DB
A0A1S2XSB9|A0A1S2XSB9_CICAR	D.EDEEKGAIVK.V	N	45.09	1116.57	10	-1.6	373.195	3	20.27	258880	2	F2:7026	1	1	239	248			PEAKS DB
A0A1S2XSB9|A0A1S2XSB9_CICAR	C.AGVALSR.A	N	44.85	672.392	7	-0.7	337.203	2	24.06	341700	2	F2:8814	1	1	65	71			PEAKS DB
A0A1S2XYZ0|A0A1S2XYZ0_CICAR	K.ARPHTLFLPQHTDADFILVVLSGK.A	Y	149.34	2674.46	24	1.3	669.622	4	62.03	203300000	1	F1:28441	4	4	200	223			PEAKS DB
A0A1S2XYZ0|A0A1S2XYZ0_CICAR	R.Q(-17.03)SHFANAQSQGSQR.R	Y	127.5	1527.68	14	1	764.847	2	23.73	34057000	3	F3:8585	6	6	533	546	Pyro-glu from Q	Q1:Pyro-glu from Q:1000.00	PEAKS DB
A0A1S2XYZ0|A0A1S2XYZ0_CICAR	R.QSHFANAQSQGSQR.R	Y	120.16	1544.71	14	0.6	773.36	2	18.88	145120000	3	F3:6305	6	6	533	546			PEAKS DB
A0A1S2XYZ0|A0A1S2XYZ0_CICAR	R.NSFNLEC(+57.02)GDTIKLPAGTIAYLANR.D	Y	118.87	2637.32	24	0.4	880.113	3	57.3	1576300	1	F1:26171	1	1	235	258	Carbamidomethylation	C7:Carbamidomethylation:1000.00	PEAKS DB
A0A1S2XYZ0|A0A1S2XYZ0_CICAR	K.LPAGTIAYLANR.D	N	117.94	1258.7	12	0.9	630.358	2	45.68	29809000	1	F1:20518	4	4	247	258			PEAKS DB
A0A1S2XYZ0|A0A1S2XYZ0_CICAR	R.NFLAGEDDNVISQIERPVK.E	Y	115.47	2143.09	19	1.3	1072.55	2	52.16	474050000	1	F1:23656	4	4	495	513			PEAKS DB
A0A1S2XYZ0|A0A1S2XYZ0_CICAR	K.KSSQLQDLDILVDYAEINEGGLMLPHFNSR.A	Y	114.16	3401.69	30	0.2	851.429	4	68.11	40036000	1	F1:31287	4	4	392	421			PEAKS DB
A0A1S2XYZ0|A0A1S2XYZ0_CICAR	K.ARPHTLFLPQHTDADFILVVL.S	Y	113.83	2402.31	21	0.6	601.584	4	63.17	42567000	1	F1:29007	4	4	200	220			PEAKS DB
A0A1S2XYZ0|A0A1S2XYZ0_CICAR	K.KSSQLQDLDILVDYAEINEGGLM(+15.99)LPHFNSR.A	Y	111.87	3417.69	30	-1	855.427	4	66.09	7919600	1	F1:30423	2	2	392	421	Oxidation (M)	M23:Oxidation (M):1000.00	PEAKS DB
A0A1S2XYZ0|A0A1S2XYZ0_CICAR	K.SSQLQDLDILVDYAEINEGGLMLPHFNSR.A	Y	111.09	3273.6	29	0.9	1092.21	3	71.63	5489900	1	F1:33037	3	3	393	421			PEAKS DB
A0A1S2XYZ0|A0A1S2XYZ0_CICAR	R.GRQQSQEAEVIVK.V	Y	109.28	1470.78	13	1.8	491.267	3	26.18	48142000	3	F3:9732	6	6	329	341			PEAKS DB
A0A1S2XYZ0|A0A1S2XYZ0_CICAR	R.SHC(+57.02)EKEEEEEVEEPLEPR.E	Y	107.41	2253.97	18	0.9	752.329	3	33.16	40602000	3	F3:13065	6	6	57	74	Carbamidomethylation	C3:Carbamidomethylation:1000.00	PEAKS DB
A0A1S2XYZ0|A0A1S2XYZ0_CICAR	R.RSPIYSNKFGK.F	Y	106.52	1295.7	11	-0.6	432.906	3	26.97	1871200	3	F3:10152	2	2	374	384			PEAKS DB
A0A1S2XYZ0|A0A1S2XYZ0_CICAR	R.NSFNLEC(+57.02)GDTIKLPAGTIAYL.A	Y	106.41	2296.14	21	0.3	1149.08	2	62.46	16526000	1	F1:28667	4	4	235	255	Carbamidomethylation	C7:Carbamidomethylation:1000.00	PEAKS DB
A0A1S2XYZ0|A0A1S2XYZ0_CICAR	R.NSFNLEC(+57.02)GDTIKLPAGTIAY.L	Y	106.31	2183.06	20	0.8	1092.53	2	57.33	22772000	1	F1:26128	4	4	235	254	Carbamidomethylation	C7:Carbamidomethylation:1000.00	PEAKS DB
A0A1S2XYZ0|A0A1S2XYZ0_CICAR	R.KSISSESEPFNLK.R	Y	103.83	1464.75	13	0.8	733.379	2	37.26	30278000	1	F1:16451	4	4	360	372			PEAKS DB
A0A1S2XYZ0|A0A1S2XYZ0_CICAR	R.SNLFENLQNYR.L	Y	103.73	1396.67	11	0.8	699.343	2	52.1	411240000	1	F1:23616	12	12	184	194			PEAKS DB
A0A1S2XYZ0|A0A1S2XYZ0_CICAR	K.FQTIFENEHGHIR.L	Y	103.58	1626.79	13	1.3	814.402	2	37.57	262840000	1	F1:16634	14	14	163	175			PEAKS DB
A0A1S2XYZ0|A0A1S2XYZ0_CICAR	K.RSNLFENLQNYR.L	Y	102.95	1552.77	12	-0.5	518.597	3	45.92	7566700	1	F1:20647	2	2	183	194			PEAKS DB
A0A1S2XYZ0|A0A1S2XYZ0_CICAR	K.GNFELVGLRNEEEEK.S	Y	102.89	1761.85	15	1	881.933	2	42.33	37756000	1	F1:18927	4	4	433	447			PEAKS DB
A0A1S2XYZ0|A0A1S2XYZ0_CICAR	F.LPQHTDADFILVVLSGK.A	Y	102.74	1852.01	17	-1.5	618.343	3	64.34	5743500	2	F2:28139	2	2	207	223			PEAKS DB
A0A1S2XYZ0|A0A1S2XYZ0_CICAR	C.GDTIKLPAGTIAYLANR.D	N	101.37	1772.98	17	0.1	591.999	3	50.69	27108000	1	F1:22924	2	2	242	258			PEAKS DB
A0A1S2XYZ0|A0A1S2XYZ0_CICAR	R.ANLSPGDVFVIPAGHPVAVNASSNLSLLGFGINAQNNQR.N	Y	99.64	3958.04	39	0.3	1320.35	3	63.55	9719900	1	F1:29197	3	3	456	494			PEAKS DB
A0A1S2XYZ0|A0A1S2XYZ0_CICAR	R.ATM(+15.99)VVVVNEGK.G	Y	97.9	1161.61	11	0.7	581.809	2	27.92	8357000	3	F3:10473	3	3	422	432	Oxidation (M)	M3:Oxidation (M):1000.00	PEAKS DB
A0A1S2XYZ0|A0A1S2XYZ0_CICAR	K.AILTVLNSNDRNSFNLEC(+57.02)GDTIK.L	Y	96.91	2593.28	23	2	865.434	3	51.58	13646000	1	F1:23375	2	2	224	246	Carbamidomethylation	C18:Carbamidomethylation:1000.00	PEAKS DB
A0A1S2XYZ0|A0A1S2XYZ0_CICAR	K.GNFELVGLRNEEEEKSK.Q	Y	96.88	1976.98	17	0	989.497	2	39.15	160880000	2	F2:16012	5	5	433	449			PEAKS DB
A0A1S2XYZ0|A0A1S2XYZ0_CICAR	S.LLGFGINAQNNQR.N	N	96.53	1443.76	13	0.9	722.886	2	47.08	14283000000	1	F1:21214	10	10	482	494			PEAKS DB
A0A1S2XYZ0|A0A1S2XYZ0_CICAR	R.Q(-17.03)QSQEAEVIVK.V	Y	96.1	1240.63	11	0.1	621.321	2	35.57	4336900	1	F1:15644	1	1	331	341	Pyro-glu from Q	Q1:Pyro-glu from Q:1000.00	PEAKS DB
A0A1S2XYZ0|A0A1S2XYZ0_CICAR	R.PHTLFLPQHTDADFILVVLSGK.A	Y	95.89	2447.32	22	0	816.779	3	65.55	10001000	1	F1:30187	3	3	202	223			PEAKS DB
A0A1S2XYZ0|A0A1S2XYZ0_CICAR	L.SLLGFGINAQNNQR.N	Y	95.43	1530.79	14	0.9	766.402	2	49.11	20979000	1	F1:22164	2	2	481	494			PEAKS DB
A0A1S2XYZ0|A0A1S2XYZ0_CICAR	R.NSFNLEC(+57.02)GDTIK.L	Y	95.39	1396.63	12	2.5	699.322	2	40.47	6409300	1	F1:18022	1	1	235	246	Carbamidomethylation	C7:Carbamidomethylation:1000.00	PEAKS DB
A0A1S2XYZ0|A0A1S2XYZ0_CICAR	K.ELAFPGSAQEVDR.L	Y	95.07	1417.68	13	-0.1	709.848	2	41.89	236730000	1	F1:18623	2	2	514	526			PEAKS DB
A0A1S2XYZ0|A0A1S2XYZ0_CICAR	K.FQAFFPFANNNQQSYFNGFSK.N	Y	93.55	2502.14	21	0.5	835.052	3	65	52990000	1	F1:29891	1	1	279	299			PEAKS DB
A0A1S2XYZ0|A0A1S2XYZ0_CICAR	R.SHC(+57.02)EKEEEEEVEEPLEPREPGRR.E	Y	92.95	2849.29	23	1.5	713.329	4	30.3	54070000	3	F3:11766	3	3	57	79	Carbamidomethylation	C3:Carbamidomethylation:1000.00	PEAKS DB
A0A1S2XYZ0|A0A1S2XYZ0_CICAR	R.SHC(+57.02)EKEEEEEVEEPLEPREPGR.R	Y	92.27	2693.19	22	1.4	674.304	4	32.53	7055000	1	F1:14186	2	2	57	78	Carbamidomethylation	C3:Carbamidomethylation:1000.00	PEAKS DB
A0A1S2XYZ0|A0A1S2XYZ0_CICAR	H.TLFLPQHTDADFILVVLSGK.A	Y	91.06	2213.21	20	0.5	738.743	3	69.65	6365600	1	F1:32122	2	2	204	223			PEAKS DB
A0A1S2XYZ0|A0A1S2XYZ0_CICAR	R.ATMVVVVNEGK.G	Y	91.04	1145.61	11	0.3	573.812	2	35.09	156560000	3	F3:13986	3	3	422	432			PEAKS DB
A0A1S2XYZ0|A0A1S2XYZ0_CICAR	K.SISSESEPFNLK.R	Y	89.27	1336.65	12	0.7	669.332	2	42.26	16302000	1	F1:18852	2	2	361	372			PEAKS DB
A0A1S2XYZ0|A0A1S2XYZ0_CICAR	R.RNPFFFNSNK.F	Y	89.1	1269.63	10	-0.4	424.215	3	42.01	68518000	1	F1:18681	4	4	153	162			PEAKS DB
A0A1S2XYZ0|A0A1S2XYZ0_CICAR	L.GFGINAQNNQR.N	N	88.92	1217.59	11	0.9	609.801	2	30.97	112890000	3	F3:11991	8	8	484	494			PEAKS DB
A0A1S2XYZ0|A0A1S2XYZ0_CICAR	R.NPFFFNSNK.F	Y	88.9	1113.52	9	0.2	557.768	2	47.32	42992000	1	F1:21291	2	2	154	162			PEAKS DB
A0A1S2XYZ0|A0A1S2XYZ0_CICAR	R.QSHFANAQSQGSQRR.S	Y	88.45	1700.81	15	0.1	426.209	4	17.02	764110	1	F1:6816	3	3	533	547			PEAKS DB
A0A1S2XYZ0|A0A1S2XYZ0_CICAR	G.FGINAQNNQR.N	N	88.14	1160.57	10	1.3	581.291	2	29.38	21701000	3	F3:11253	3	3	485	494			PEAKS DB
A0A1S2XYZ0|A0A1S2XYZ0_CICAR	L.LGFGINAQNNQR.N	N	87.6	1330.67	12	0.4	666.343	2	38.49	206960000	1	F1:17007	2	2	483	494			PEAKS DB
A0A1S2XYZ0|A0A1S2XYZ0_CICAR	N.SNKFQTIFENEHGHIR.L	Y	87.51	1955.96	16	0.4	489.997	4	38.83	43025000	1	F1:17196	4	4	160	175			PEAKS DB
A0A1S2XYZ0|A0A1S2XYZ0_CICAR	R.QSHFANAQSQGSQ.R	Y	85.56	1388.61	13	2.1	695.311	2	20.02	596440	3	F3:6860	2	2	533	545			PEAKS DB
A0A1S2XYZ0|A0A1S2XYZ0_CICAR	L.FLPQHTDADFILVVLSGK.A	Y	85.1	1999.08	18	0.3	667.365	3	66.31	3364200	1	F1:30560	2	2	206	223			PEAKS DB
A0A1S2XYZ0|A0A1S2XYZ0_CICAR	K.AILTVLNSNDRNSFNLEC(+57.02)GDTIKLPAGTIAY.L	Y	85.09	3379.71	31	0.4	1127.57	3	60.43	9884500	1	F1:27670	2	2	224	254	Carbamidomethylation	C18:Carbamidomethylation:1000.00	PEAKS DB
A0A1S2XYZ0|A0A1S2XYZ0_CICAR	R.QQSQEAEVIVK.V	Y	84.29	1257.66	11	2.1	629.835	2	29.22	55184000	3	F3:11167	3	3	331	341			PEAKS DB
A0A1S2XYZ0|A0A1S2XYZ0_CICAR	K.AILTVLNSNDR.N	Y	83.14	1214.66	11	0.3	608.337	2	43.27	146000000	1	F1:19326	2	2	224	234			PEAKS DB
A0A1S2XYZ0|A0A1S2XYZ0_CICAR	R.NFLAGEDDNVISQIERPVKELAFPGSAQEVDR.L	Y	82.75	3542.76	32	1.3	886.698	4	62.24	55646000	1	F1:28465	2	2	495	526			PEAKS DB
A0A1S2XYZ0|A0A1S2XYZ0_CICAR	R.ILLEEPQQR.R	Y	82.38	1124.62	9	0.7	563.316	2	35.51	414430000	1	F1:15558	3	3	316	324			PEAKS DB
A0A1S2XYZ0|A0A1S2XYZ0_CICAR	F.NSNKFQTIFENEHGHIR.L	Y	82.01	2070	17	1.3	518.508	4	37.98	23396000	1	F1:16764	2	2	159	175			PEAKS DB
A0A1S2XYZ0|A0A1S2XYZ0_CICAR	Y.LANRDSNEDLR.I	Y	81.18	1301.63	11	0.7	434.884	3	21.13	13689000	3	F3:7355	6	6	255	265			PEAKS DB
A0A1S2XYZ0|A0A1S2XYZ0_CICAR	R.IVDLAIPINTPAKF.Q	Y	81.02	1510.88	14	0.1	756.444	2	57.2	6706800	1	F1:26096	2	2	266	279			PEAKS DB
A0A1S2XYZ0|A0A1S2XYZ0_CICAR	R.E(-18.01)QIEELSK.H	N	79.26	956.481	8	0	479.247	2	37.23	12802000	1	F1:16434	5	5	345	352	Pyro-glu from E	E1:Pyro-glu from E:1000.00	PEAKS DB
A0A1S2XYZ0|A0A1S2XYZ0_CICAR	R.RSPIYSNK.F	Y	78.81	963.514	8	0.2	482.763	2	19.71	70206000	3	F3:6675	6	6	374	381			PEAKS DB
A0A1S2XYZ0|A0A1S2XYZ0_CICAR	R.IVDLAIPINTPAK.F	Y	78.71	1363.81	13	0.6	682.91	2	49.05	392500000	1	F1:22196	2	2	266	278			PEAKS DB
A0A1S2XYZ0|A0A1S2XYZ0_CICAR	F.ANNNQQSYFNGFSK.N	Y	78.01	1617.72	14	-0.3	809.866	2	41.01	926800	2	F2:16928	1	1	286	299			PEAKS DB
A0A1S2XYZ0|A0A1S2XYZ0_CICAR	K.AILTVLNSNDRNSF.N	Y	77.47	1562.81	14	-0.8	782.409	2	51.14	1379000	2	F2:21816	1	1	224	237			PEAKS DB
A0A1S2XYZ0|A0A1S2XYZ0_CICAR	R.DSNEDLRIVDLAIPINTPAK.F	Y	77.14	2193.16	20	-0.4	732.062	3	56.5	5382200	2	F2:24380	1	1	259	278			PEAKS DB
A0A1S2XYZ0|A0A1S2XYZ0_CICAR	K.NILEASFNAK.Y	Y	75.79	1105.58	10	1	553.795	2	43.81	220930000	1	F1:19582	3	3	300	309			PEAKS DB
A0A1S2XYZ0|A0A1S2XYZ0_CICAR	S.ISSESEPFNLK.R	Y	74.76	1249.62	11	-0.3	625.815	2	40.76	3876300	1	F1:18178	2	2	362	372			PEAKS DB
A0A1S2XYZ0|A0A1S2XYZ0_CICAR	K.FQAFFPFANNNQQSY.F	Y	74.51	1821.81	15	-0.3	911.913	2	65.06	1946500	2	F2:28513	1	1	279	293			PEAKS DB
A0A1S2XYZ0|A0A1S2XYZ0_CICAR	K.VSREQIEELSK.H	N	74.06	1316.69	11	-1.6	659.353	2	33.31	16734000	2	F2:13215	5	5	342	352			PEAKS DB
A0A1S2XYZ0|A0A1S2XYZ0_CICAR	R.SPIYSNK.F	Y	74.01	807.413	7	1.4	404.713	2	22.49	26829000	3	F3:7961	3	3	375	381			PEAKS DB
A0A1S2XYZ0|A0A1S2XYZ0_CICAR	K.GNFELVGLR.N	Y	73.61	1003.54	9	0.3	502.779	2	48.1	98009000	1	F1:21653	2	2	433	441			PEAKS DB
A0A1S2XYZ0|A0A1S2XYZ0_CICAR	K.FQAFFPF.A	Y	71.32	902.433	7	1.1	903.439	1	72.19	41845000	1	F1:33255	4	4	279	285			PEAKS DB
A0A1S2XYZ0|A0A1S2XYZ0_CICAR	K.AILTVLNSNDRNSFNLEC(+57.02)GDTIKLPAGTIAYL.A	Y	71.29	3492.79	32	0.5	1165.27	3	64.26	3700100	1	F1:29559	2	2	224	255	Carbamidomethylation	C18:Carbamidomethylation:1000.00	PEAKS DB
A0A1S2XYZ0|A0A1S2XYZ0_CICAR	R.KSISSESEPF.N	N	71.1	1109.52	10	0.7	555.769	2	35.36	309980000	1	F1:15486	3	3	360	369			PEAKS DB
A0A1S2XYZ0|A0A1S2XYZ0_CICAR	K.FFEITPK.K	Y	71.09	880.469	7	-1.4	441.241	2	42.98	310750000	2	F2:17782	2	2	385	391			PEAKS DB
A0A1S2XYZ0|A0A1S2XYZ0_CICAR	K.FQAFFPFANNNQQSYF.N	Y	69.01	1968.88	16	-0.4	985.445	2	70.52	9860800	1	F1:32479	2	2	279	294			PEAKS DB
A0A1S2XYZ0|A0A1S2XYZ0_CICAR	H.ETFKHHEC(+57.02)R.S	Y	68.4	1242.56	9	1.1	415.192	3	12.7	1336600	1	F1:4734	3	3	48	56	Carbamidomethylation	C8:Carbamidomethylation:1000.00	PEAKS DB
A0A1S2XYZ0|A0A1S2XYZ0_CICAR	R.SPIYSNKFGK.F	Y	68.15	1139.6	10	0.3	380.873	3	29.98	855830	2	F2:11642	1	1	375	384			PEAKS DB
A0A1S2XYZ0|A0A1S2XYZ0_CICAR	R.HQDPEER.A	Y	65.55	909.394	7	2.4	455.704	2	13.58	71027	3	F3:3813	2	2	115	121			PEAKS DB
A0A1S2XYZ0|A0A1S2XYZ0_CICAR	R.RQEHQREEEEETSSESQGR.R	Y	63.91	2330.01	19	0	583.51	4	16.7	1160900	2	F2:5303	3	3	134	152			PEAKS DB
A0A1S2XYZ0|A0A1S2XYZ0_CICAR	N.KVHETFKHHEC(+57.02)R.S	Y	63.75	1606.78	12	0.1	402.702	4	14.51	143920	2	F2:4283	1	1	45	56	Carbamidomethylation	C11:Carbamidomethylation:1000.00	PEAKS DB
A0A1S2XYZ0|A0A1S2XYZ0_CICAR	R.EQIEELSK.H	N	63.47	974.492	8	1.8	488.253	2	28.93	700540000	1	F1:12428	6	6	345	352			PEAKS DB
A0A1S2XYZ0|A0A1S2XYZ0_CICAR	K.LPAGTIAY.L	N	63.37	804.438	8	0.9	403.226	2	42.29	20540000	1	F1:18853	2	2	247	254			PEAKS DB
A0A1S2XYZ0|A0A1S2XYZ0_CICAR	E.VEEPLEPR.E	Y	60.82	967.497	8	0.4	484.755	2	29.74	894690	1	F1:12842	1	1	67	74			PEAKS DB
A0A1S2XYZ0|A0A1S2XYZ0_CICAR	F.ENLQNYR.L	N	60.8	935.446	7	-0.1	468.729	2	26.56	86401000	1	F1:11287	3	3	188	194			PEAKS DB
A0A1S2XYZ0|A0A1S2XYZ0_CICAR	V.SREQIEELSK.H	N	60.23	1217.63	10	-1.2	609.819	2	36.27	3505900	2	F2:14630	3	3	343	352			PEAKS DB
A0A1S2XYZ0|A0A1S2XYZ0_CICAR	R.ATMVVVVNEGKG.N	Y	59.78	1202.63	12	-1	602.323	2	35.38	13548000	2	F2:14260	3	3	422	433			PEAKS DB
A0A1S2XYZ0|A0A1S2XYZ0_CICAR	F.GINAQNNQR.N	N	59.52	1013.5	9	0.9	507.757	2	16.72	4922400	3	F3:5263	3	3	486	494			PEAKS DB
A0A1S2XYZ0|A0A1S2XYZ0_CICAR	R.ILLEEPQQRR.G	Y	59.09	1280.72	10	0	427.913	3	31.53	4567800	1	F1:13728	3	3	316	325			PEAKS DB
A0A1S2XYZ0|A0A1S2XYZ0_CICAR	K.LPAGTIAYL.A	N	58.99	917.522	9	0.2	918.528	1	54.42	229360000	1	F1:24941	4	4	247	255			PEAKS DB
A0A1S2XYZ0|A0A1S2XYZ0_CICAR	R.ANLSPGDVF.V	Y	57.89	918.445	9	-1.8	460.229	2	50.01	1556400	2	F2:21235	1	1	456	464			PEAKS DB
A0A1S2XYZ0|A0A1S2XYZ0_CICAR	G.INAQNNQR.N	N	55.61	956.479	8	0.6	479.247	2	15.58	81759	2	F2:4783	2	2	487	494			PEAKS DB
A0A1S2XYZ0|A0A1S2XYZ0_CICAR	F.E(-18.01)NLQNYR.L	N	55.29	917.436	7	1.5	459.725	2	33.91	23141000	1	F1:14829	3	3	188	194	Pyro-glu from E	E1:Pyro-glu from E:1000.00	PEAKS DB
A0A1S2XYZ0|A0A1S2XYZ0_CICAR	K.ARPHTLF.L	Y	53.75	840.461	7	0.6	421.237	2	33.11	1643200	1	F1:14517	1	1	200	206			PEAKS DB
A0A1S2XYZ0|A0A1S2XYZ0_CICAR	R.LLQRFDKR.S	N	52.75	1074.63	8	-1	359.217	3	25.59	7791600	2	F2:9524	2	2	176	183			PEAKS DB
A0A1S2XYZ0|A0A1S2XYZ0_CICAR	R.LLQRFDK.R	N	52.37	918.529	7	0.3	460.271	2	28.04	6692200	1	F1:12066	4	4	176	182			PEAKS DB
A0A1S2XYZ0|A0A1S2XYZ0_CICAR	P.AGTIAYLANR.D	N	51.5	1048.57	10	-2.8	525.289	2	37.5	2579100	2	F2:15219	2	2	249	258			PEAKS DB
A0A1S2XYZ0|A0A1S2XYZ0_CICAR	K.FFEITPK(+27.99)KSSQLQDLDILVDYAEINEGGLM(+15.99)LPHFNSR.A	Y	51.43	4308.14	37	-2.1	1078.04	4	71.54	0	1	F1:33024	0	0	385	421	Formylation; Oxidation (M)	K7:Formylation:0.00;M30:Oxidation (M):1000.00	PEAKS DB
A0A1S2XYZ0|A0A1S2XYZ0_CICAR	A.NLSPGDVFVIPAGHPVAVNASSNLSLLGFGINAQNNQR.N	Y	50.99	3887.01	38	-8.1	972.751	4	69.01	0	2	F2:30370	0	0	457	494			PEAKS DB
A0A1S2XYZ0|A0A1S2XYZ0_CICAR	L.ANRDSNEDLR.I	Y	49.29	1188.55	10	-0.4	397.19	3	17.9	81936	2	F2:5886	1	1	256	265			PEAKS DB
A0A1S2XYZ0|A0A1S2XYZ0_CICAR	R.S(+27.99)PIYSNKFGK.F	Y	46.91	1167.59	10	-1.7	390.204	3	31.8	732770	2	F2:12512	1	1	375	384	Formylation	S1:Formylation:6.67	PEAKS DB
A0A1S2XYZ0|A0A1S2XYZ0_CICAR	N.KVHETFK.H	Y	45.53	887.486	7	1.2	444.75	2	14.68	191070	1	F1:5699	1	1	45	51			PEAKS DB
A0A1S2XYZ0|A0A1S2XYZ0_CICAR	T.FKHHEC(+57.02)R.S	Y	45.26	1012.47	7	0.9	338.496	3	9.41	28183	1	F1:3230	1	1	50	56	Carbamidomethylation	C6:Carbamidomethylation:1000.00	PEAKS DB
sp|Q9SMJ4|LEG_CICAR	R.LHQNIGSSSSPDIYNPQAGR.I	N	144.21	2140.03	20	1.3	1071.02	2	33.88	5795500000	3	F3:13531	14	14	322	341			PEAKS DB
sp|Q9SMJ4|LEG_CICAR	R.IKSEGGLIETWNPSNK.Q	N	115.8	1771.91	16	1	886.962	2	42.66	2694000000	1	F1:19082	7	7	45	60			PEAKS DB
sp|Q9SMJ4|LEG_CICAR	K.NAMFVPHYNLNANSILYALK.G	N	114.87	2292.17	20	0.7	765.064	3	60.66	3650500	1	F1:27789	2	2	368	387			PEAKS DB
sp|Q9SMJ4|LEG_CICAR	R.YQQEGSEEEENEGGNIFSGFK.R	Y	114.54	2377	21	0.3	1189.5	2	49.95	567950000	1	F1:22561	4	4	194	214			PEAKS DB
sp|Q9SMJ4|LEG_CICAR	K.SEGGLIETWNPSNK.Q	N	111.52	1530.73	14	0.6	766.372	2	44.67	4397500000	1	F1:19984	12	12	47	60			PEAKS DB
sp|Q9SMJ4|LEG_CICAR	R.YQQEGSEEEENEGGNIFSGFKR.D	Y	108.27	2533.1	22	1.6	845.373	3	45.07	338480000	1	F1:20159	3	3	194	215			PEAKS DB
sp|Q9SMJ4|LEG_CICAR	F.NDQDTPVIAVSLIDTSSFQNQLDQMPR.R	N	108.11	3031.46	27	0.9	1011.49	3	64.51	11613000	1	F1:29634	2	2	153	179			PEAKS DB
sp|Q9SMJ4|LEG_CICAR	R.FYLAGNHEQEFLR.Y	Y	106.88	1622.78	13	1	812.398	2	44.73	2949100000	1	F1:20054	5	5	181	193			PEAKS DB
sp|Q9SMJ4|LEG_CICAR	N.IGSSSSPDIYNPQAGR.I	N	105.03	1647.79	16	1.3	824.899	2	34.86	17215000	3	F3:13888	3	3	326	341			PEAKS DB
sp|Q9SMJ4|LEG_CICAR	R.NEDEEKGAIVK.V	N	104.23	1230.61	11	1.3	616.311	2	21.16	213850000	3	F3:7364	6	6	236	246			PEAKS DB
sp|Q9SMJ4|LEG_CICAR	R.DFLEDALNVNR.R	N	103.9	1304.64	11	0.9	653.324	2	57.04	2486200000	1	F1:26038	9	9	216	226			PEAKS DB
sp|Q9SMJ4|LEG_CICAR	R.RFYLAGNHEQEFLR.Y	Y	102.83	1778.89	14	-0.5	593.967	3	42.45	4556400000	1	F1:18978	9	9	180	193			PEAKS DB
sp|Q9SMJ4|LEG_CICAR	K.RDFLEDALNVNR.R	N	100.61	1460.74	12	0.9	487.919	3	50.13	617710000	1	F1:22603	4	4	215	226			PEAKS DB
sp|Q9SMJ4|LEG_CICAR	L.IDTSSFQNQLDQMPR.R	N	100.31	1778.83	15	1.1	890.419	2	48.4	7872400	1	F1:21849	3	3	165	179			PEAKS DB
sp|Q9SMJ4|LEG_CICAR	K.LQGRNEDEEKGAIVK.V	N	99.88	1684.87	15	1.4	562.631	3	22.28	74255000	3	F3:7876	7	7	232	246			PEAKS DB
sp|Q9SMJ4|LEG_CICAR	R.YQQEGSEEEENEGGNIFSGF.K	Y	98.87	2248.9	20	-1.5	1125.46	2	58.34	23852000	2	F2:25218	3	3	194	213			PEAKS DB
sp|Q9SMJ4|LEG_CICAR	F.WMFNDQDTPVIAVSLIDTSSFQNQLDQMPR.R	N	97.92	3495.64	30	2.1	1166.22	3	71.99	272100000	1	F1:33154	12	12	150	179			PEAKS DB
sp|Q9SMJ4|LEG_CICAR	K.RDFLEDALNVNRR.I	N	94.86	1616.84	13	1.6	539.953	3	46.49	742370000	1	F1:20855	5	5	215	227			PEAKS DB
sp|Q9SMJ4|LEG_CICAR	F.GMVFPGC(+57.02)VETFEEPR.E	N	94.7	1753.78	15	1	877.897	2	52.72	106370000	1	F1:23887	2	2	101	115	Carbamidomethylation	C7:Carbamidomethylation:1000.00	PEAKS DB
sp|Q9SMJ4|LEG_CICAR	K.NAMFVPHYNLNAN.S	N	93.74	1503.69	13	0.5	752.852	2	46.31	23946000	1	F1:20816	2	2	368	380			PEAKS DB
sp|Q9SMJ4|LEG_CICAR	R.FREGDIIAVPTGVVFWMFNDQDTPVIAVSLIDTSSFQNQLDQMPR.R	N	92.86	5096.51	45	-2.8	1275.13	4	79.89	399870	1	F1:37019	1	1	135	179			PEAKS DB
sp|Q9SMJ4|LEG_CICAR	Y.LAGNHEQEFLR.Y	Y	92.85	1312.65	11	1	657.332	2	32.37	2505400000	3	F3:12665	8	8	183	193			PEAKS DB
sp|Q9SMJ4|LEG_CICAR	K.SLSDRFSYVAFK.T	N	92.41	1418.72	12	-0.6	473.913	3	46.68	96112000	1	F1:20992	4	4	426	437			PEAKS DB
sp|Q9SMJ4|LEG_CICAR	K.GNSVFDGELEAGR.A	N	92.41	1349.62	13	1.8	675.818	2	41.78	575400000	1	F1:18606	2	2	400	412			PEAKS DB
sp|Q9SMJ4|LEG_CICAR	W.MFNDQDTPVIAVSLIDTSSFQNQLDQMPR.R	N	91.71	3309.56	29	-2.4	1104.19	3	67.82	5844800	1	F1:31223	2	2	151	179			PEAKS DB
sp|Q9SMJ4|LEG_CICAR	R.LHQNIGSSSSPDIYN.P	N	91.7	1630.76	15	1.5	816.386	2	33.75	18133000	3	F3:13375	4	4	322	336			PEAKS DB
sp|Q9SMJ4|LEG_CICAR	R.GSRQEEDEDEDEKRQPHR.H	N	90.1	2238.98	18	0.1	560.752	4	14.84	53418000	1	F1:5800	10	10	266	283			PEAKS DB
sp|Q9SMJ4|LEG_CICAR	R.FREGDIIAVPTGVVFWM(+15.99)FNDQDTPVIAVSLIDTSSFQNQLDQMPR.R	N	89.72	5112.5	45	-0.9	1279.13	4	75.12	0	1	F1:34733	0	0	135	179	Oxidation (M)	M17:Oxidation (M):85.15	PEAKS DB
sp|Q9SMJ4|LEG_CICAR	R.ALIVPQNFAIAAK.S	N	88.96	1354.8	13	3.3	678.407	2	50.81	2623700000	1	F1:23087	10	10	413	425			PEAKS DB
sp|Q9SMJ4|LEG_CICAR	R.DFLEDALNVNRR.I	N	88.94	1460.74	12	1.4	487.919	3	45.47	7911300000	1	F1:20417	17	17	216	227			PEAKS DB
sp|Q9SMJ4|LEG_CICAR	F.YLAGNHEQEFLR.Y	Y	88.45	1475.72	12	0.8	738.864	2	44.76	37198000	1	F1:20096	6	6	182	193			PEAKS DB
sp|Q9SMJ4|LEG_CICAR	K.NAMFVPHYNLNANSILY.A	N	86.89	1979.96	17	-0.1	990.985	2	58.44	402040000	2	F2:25272	4	4	368	384			PEAKS DB
sp|Q9SMJ4|LEG_CICAR	K.SLSDRFSYVAFKTNDR.A	N	86.36	1904.94	16	0.9	477.241	4	43.34	2272400	1	F1:19428	2	2	426	441			PEAKS DB
sp|Q9SMJ4|LEG_CICAR	K.NAM(+15.99)FVPHYNLNANSILY.A	N	85.63	1995.95	17	0.7	998.982	2	54.84	65657000	1	F1:24940	2	2	368	384	Oxidation (M)	M3:Oxidation (M):1000.00	PEAKS DB
sp|Q9SMJ4|LEG_CICAR	A.GNHEQEFLR.Y	Y	84.99	1128.53	9	2.5	565.273	2	32.22	31854000	1	F1:14024	8	8	185	193			PEAKS DB
sp|Q9SMJ4|LEG_CICAR	L.AGNHEQEFLR.Y	Y	84.88	1199.57	10	0.8	600.79	2	32.37	68208000	3	F3:12699	12	12	184	193			PEAKS DB
sp|Q9SMJ4|LEG_CICAR	R.LHQNIGSSSSPDIYNPQAGRIK.T	N	84.59	2381.21	22	0.5	596.308	4	34.15	1078800	1	F1:15010	1	1	322	343			PEAKS DB
sp|Q9SMJ4|LEG_CICAR	R.IVNKLQGRNEDEEKGAIVK.V	N	83.94	2139.16	19	0.9	714.061	3	25.49	37571000	1	F1:10844	6	6	228	246			PEAKS DB
sp|Q9SMJ4|LEG_CICAR	R.NEDEEKGAIVKVK.G	N	83.49	1457.77	13	0.3	486.931	3	23.29	2890300	1	F1:9809	6	6	236	248			PEAKS DB
sp|Q9SMJ4|LEG_CICAR	T.FEEPRESEQGEGSK.F	N	83.45	1607.71	14	0.9	536.909	3	23.68	4394200	3	F3:8575	2	2	111	124			PEAKS DB
sp|Q9SMJ4|LEG_CICAR	K.N(+27.99)AM(+15.99)FVPHYNLNANSILY.A	N	83.23	2023.95	17	0.7	1012.98	2	59.35	14321000	1	F1:27150	4	4	368	384	Formylation; Oxidation (M)	N1:Formylation:1000.00;M3:Oxidation (M):1000.00	PEAKS DB
sp|Q9SMJ4|LEG_CICAR	D.NGFEETIC(+57.02)TAR.L	N	82.75	1296.58	11	0.9	649.295	2	42.17	34533000	1	F1:18777	5	5	311	321	Carbamidomethylation	C8:Carbamidomethylation:1000.00	PEAKS DB
sp|Q9SMJ4|LEG_CICAR	G.GLIETWNPSNK.Q	N	82.74	1257.64	11	0.8	629.824	2	44.39	1596800	1	F1:19934	1	1	50	60			PEAKS DB
sp|Q9SMJ4|LEG_CICAR	A.C(+57.02)AGVALSR.A	N	82.44	832.423	8	4	417.219	2	25.59	2372100000	3	F3:9478	12	12	64	71	Carbamidomethylation	C1:Carbamidomethylation:1000.00	PEAKS DB
sp|Q9SMJ4|LEG_CICAR	V.SLIDTSSFQNQLDQMPR.R	N	82.19	1978.94	17	1	990.477	2	54.18	2610700	1	F1:24676	2	2	163	179			PEAKS DB
sp|Q9SMJ4|LEG_CICAR	R.DNGFEETIC(+57.02)TAR.L	N	81.87	1411.6	12	-1.1	706.808	2	40.36	28180000	2	F2:16578	3	3	310	321	Carbamidomethylation	C9:Carbamidomethylation:1000.00	PEAKS DB
sp|Q9SMJ4|LEG_CICAR	N.GFEETIC(+57.02)TAR.L	N	81.47	1182.53	10	0.5	592.273	2	37.82	2453700000	1	F1:16734	6	6	312	321	Carbamidomethylation	C7:Carbamidomethylation:1000.00	PEAKS DB
sp|Q9SMJ4|LEG_CICAR	K.LSAEFGSLHK.N	N	80.64	1087.57	10	1.3	544.79	2	34.3	2124700000	1	F1:15006	8	8	358	367			PEAKS DB
sp|Q9SMJ4|LEG_CICAR	R.IKSEGGLIETWN.P	N	80.62	1345.69	12	0.3	673.85	2	45.57	9327300	1	F1:20488	3	3	45	56			PEAKS DB
sp|Q9SMJ4|LEG_CICAR	K.SLSDRFSYVAF.K	N	80.24	1290.62	11	-0.2	646.318	2	55.14	12546000	1	F1:25109	2	2	426	436			PEAKS DB
sp|Q9SMJ4|LEG_CICAR	L.RYQQEGSEEEENEGGNIFSGFK.R	Y	79.64	2533.1	22	0.9	845.373	3	45.98	22732000	1	F1:20643	2	2	193	214			PEAKS DB
sp|Q9SMJ4|LEG_CICAR	R.HSRQDEDEDEKR.Q	N	78.38	1542.67	12	1.2	386.673	4	10.64	158750	1	F1:3797	1	1	284	295			PEAKS DB
sp|Q9SMJ4|LEG_CICAR	F.Q(-17.03)NQLDQMPR.R	N	77.91	1111.51	9	-0.2	556.76	2	38.58	3947300	1	F1:17112	2	2	171	179	Pyro-glu from Q	Q1:Pyro-glu from Q:1000.00	PEAKS DB
sp|Q9SMJ4|LEG_CICAR	F.KRDFLEDALNVNRR.I	N	77.68	1744.93	14	1.2	437.24	4	41.54	19891000	1	F1:18515	4	4	214	227			PEAKS DB
sp|Q9SMJ4|LEG_CICAR	F.WM(+15.99)FNDQDTPVIAVSLIDTSSFQNQLDQMPR.R	N	77.63	3511.64	30	-0.7	1171.55	3	69.72	103800000	1	F1:32472	2	2	150	179	Oxidation (M)	M2:Oxidation (M):156.70	PEAKS DB
sp|Q9SMJ4|LEG_CICAR	N.SVFDGELEAGR.A	N	77.2	1178.56	11	1.3	590.285	2	41.78	12788000	1	F1:18636	2	2	402	412			PEAKS DB
sp|Q9SMJ4|LEG_CICAR	R.FLKLSAEFGSLHK.N	N	77.08	1475.81	13	-2.6	492.944	3	45.41	928210	2	F2:19043	1	1	355	367			PEAKS DB
sp|Q9SMJ4|LEG_CICAR	R.QEEDEDEDEKRQPHR.H	N	76.87	1938.83	15	2.4	485.715	4	16.45	11739000	3	F3:5151	6	6	269	283			PEAKS DB
sp|Q9SMJ4|LEG_CICAR	R.FREGDIIAVPTGVVFW.M	N	76.84	1804.95	16	0	903.481	2	68.11	152830000	1	F1:31294	4	4	135	150			PEAKS DB
sp|Q9SMJ4|LEG_CICAR	R.ALIVPQNFAIA.A	N	76.4	1155.67	11	-0.1	578.839	2	58.91	3963200	1	F1:26931	2	2	413	423			PEAKS DB
sp|Q9SMJ4|LEG_CICAR	R.FREGDIIAVPTGVVF.W	N	75.83	1618.87	15	0	810.442	2	65.01	10104000000	1	F1:29904	8	8	135	149			PEAKS DB
sp|Q9SMJ4|LEG_CICAR	R.EGDIIAVPTGVVFW.M	N	75.76	1501.78	14	0.4	751.897	2	71.81	21416000	1	F1:33106	2	2	137	150			PEAKS DB
sp|Q9SMJ4|LEG_CICAR	F.QNQLDQM(+15.99)PR.R	N	75.4	1144.53	9	0.2	573.271	2	22.55	6485300	3	F3:7966	3	3	171	179	Oxidation (M)	M7:Oxidation (M):1000.00	PEAKS DB
sp|Q9SMJ4|LEG_CICAR	L.SAEFGSLHK.N	N	74.8	974.482	9	0.6	488.248	2	34.3	60238000	1	F1:15018	10	10	359	367			PEAKS DB
sp|Q9SMJ4|LEG_CICAR	F.QNQLDQMPR.R	N	74.66	1128.53	9	1.8	565.274	2	31.61	71535000	3	F3:12294	3	3	171	179			PEAKS DB
sp|Q9SMJ4|LEG_CICAR	K.NAMFVPHY.N	N	74.01	977.443	8	0.5	489.728	2	44.48	3688800	1	F1:19952	2	2	368	375			PEAKS DB
sp|Q9SMJ4|LEG_CICAR	R.EGDIIAVPTGVVF.W	N	73.68	1315.7	13	2.1	658.859	2	63.79	800630000	1	F1:29400	5	5	137	149			PEAKS DB
sp|Q9SMJ4|LEG_CICAR	H.Q(+27.99)RSPEIFIQQGNGYFGM(+15.99)VFPGC(+57.02)VETFEEPRESEQGEGSK.F	Y	73.42	4494.02	39	-3.2	1124.51	4	64	27486000	2	F2:28009	3	3	86	124	Formylation; Oxidation (M); Carbamidomethylation	Q1:Formylation:75.09;M17:Oxidation (M):1000.00;C22:Carbamidomethylation:1000.00	PEAKS DB
sp|Q9SMJ4|LEG_CICAR	R.FSYVAFK.T	N	72.82	860.443	7	0.4	431.228	2	46.53	2840000000	1	F1:20949	6	6	431	437			PEAKS DB
sp|Q9SMJ4|LEG_CICAR	K.SLSDRFSY.V	N	72.08	973.451	8	0.8	487.732	2	40.73	10395000	1	F1:18125	2	2	426	433			PEAKS DB
sp|Q9SMJ4|LEG_CICAR	R.ALIVPQNF.A	N	71.57	900.507	8	-0.2	451.26	2	53.1	607930000	1	F1:24069	4	4	413	420			PEAKS DB
sp|Q9SMJ4|LEG_CICAR	R.YQQEGSEEEENEGGNIFSGFKRDFLEDALNVNRR.I	Y	70.84	3975.83	34	1	994.965	4	60.38	1435300	2	F2:26284	1	1	194	227			PEAKS DB
sp|Q9SMJ4|LEG_CICAR	R.NEDEEKGAIVKVKG.G	N	70.74	1514.79	14	0.9	505.938	3	23.41	1901600	1	F1:9863	2	2	236	249			PEAKS DB
sp|Q9SMJ4|LEG_CICAR	L.KLSAEFGSLHK.N	N	70.41	1215.66	11	0.5	406.227	3	31.66	3121800	1	F1:13807	3	3	357	367			PEAKS DB
sp|Q9SMJ4|LEG_CICAR	R.LHQNIGSSSSPDIY.N	N	70.21	1516.72	14	2.4	759.365	2	36.4	687440	1	F1:16086	1	1	322	335			PEAKS DB
sp|Q9SMJ4|LEG_CICAR	R.DFLEDALNVN.R	N	69.26	1148.53	10	-0.2	575.273	2	59.72	4869800	1	F1:27296	2	2	216	225			PEAKS DB
sp|Q9SMJ4|LEG_CICAR	R.RIVNKLQGR.N	N	69.21	1082.67	9	1.1	361.896	3	19.71	2115200	3	F3:6702	4	4	227	235			PEAKS DB
sp|Q9SMJ4|LEG_CICAR	K.LSAEFGSLHKN.A	N	68.8	1201.61	11	1	601.811	2	32.84	36762000	3	F3:12972	8	8	358	368			PEAKS DB
sp|Q9SMJ4|LEG_CICAR	R.FYLAGNHEQEFL.R	Y	68.74	1466.68	12	0.6	734.348	2	52.79	1202900	1	F1:24023	1	1	181	192			PEAKS DB
sp|Q9SMJ4|LEG_CICAR	R.YQQEGSEEEENEGGNIF.S	Y	68.41	1957.78	17	-2.2	979.896	2	45.08	244940000	2	F2:18787	4	4	194	210			PEAKS DB
sp|Q9SMJ4|LEG_CICAR	M.VFPGC(+57.02)VETFEEPRESEQGEGSK.F	N	68.41	2497.11	22	-1.4	833.375	3	42.6	29579000	2	F2:17686	2	2	103	124	Carbamidomethylation	C5:Carbamidomethylation:1000.00	PEAKS DB
sp|Q9SMJ4|LEG_CICAR	F.KRDFLEDALNVNR.R	N	68.34	1588.83	13	-2.2	530.617	3	45.13	1173000	2	F2:18891	1	1	214	226			PEAKS DB
sp|Q9SMJ4|LEG_CICAR	R.FREGDIIAVPTGVVFWM.F	N	67.3	1935.99	17	0.1	969.001	2	71.48	0	1	F1:32995	0	0	135	151			PEAKS DB
sp|Q9SMJ4|LEG_CICAR	T.TPPEKEPR.Q	N	67.11	952.498	8	1	477.256	2	35.36	77086000	1	F1:15591	6	6	255	262			PEAKS DB
sp|Q9SMJ4|LEG_CICAR	F.GM(+15.99)VFPGC(+57.02)VETFEEPRESEQGEGSK.F	N	66.15	2701.16	24	0.5	901.394	3	43.97	56145000	1	F1:19738	2	2	101	124	Oxidation (M); Carbamidomethylation	M2:Oxidation (M):1000.00;C7:Carbamidomethylation:1000.00	PEAKS DB
sp|Q9SMJ4|LEG_CICAR	F.GMVFPGC(+57.02)VETFEEPRESEQGEGSK.F	N	64.9	2685.17	24	0	1343.59	2	48.36	507500000	1	F1:21828	3	3	101	124	Carbamidomethylation	C7:Carbamidomethylation:1000.00	PEAKS DB
sp|Q9SMJ4|LEG_CICAR	F.PGC(+57.02)VETFEEPRESEQGEGSK.F	N	64.26	2250.97	20	9.2	751.337	3	40.63	2327900	2	F2:16717	1	1	105	124	Carbamidomethylation	C3:Carbamidomethylation:1000.00	PEAKS DB
sp|Q9SMJ4|LEG_CICAR	R.IVNKLQGR.N	N	63.67	926.566	8	1.6	464.29	2	20.14	51492000	3	F3:6952	6	6	228	235			PEAKS DB
sp|Q9SMJ4|LEG_CICAR	N.HEQEFLR.Y	Y	63.66	957.467	7	1.2	479.74	2	27.59	18847000	3	F3:10400	3	3	187	193			PEAKS DB
sp|Q9SMJ4|LEG_CICAR	R.RFYLAGN.H	N	63.14	839.429	7	-0.1	420.722	2	37.52	11036000	2	F2:15385	4	4	180	186			PEAKS DB
sp|Q9SMJ4|LEG_CICAR	S.DSHQKVNRFR.E	N	63.1	1285.66	10	0.3	322.423	4	16.39	916800	1	F1:6520	4	4	127	136			PEAKS DB
sp|Q9SMJ4|LEG_CICAR	N.EGGNIFSGFK.R	N	62.64	1054.51	10	0.4	528.261	2	48.65	1113900	1	F1:21995	1	1	205	214			PEAKS DB
sp|Q9SMJ4|LEG_CICAR	Q.MPRRFYLAGNHEQEFLR.Y	Y	61.82	2163.08	17	7.2	541.781	4	47.24	3776200	2	F2:19958	3	3	177	193			PEAKS DB
sp|Q9SMJ4|LEG_CICAR	L.LYALNC(+57.02)KGNSVFDGELEAGR.A	Y	61.34	2212.06	20	-6.6	738.354	3	48.97	61150000	1	F1:22118	7	7	393	412	Carbamidomethylation	C6:Carbamidomethylation:1000.00	PEAKS DB
sp|Q9SMJ4|LEG_CICAR	L.EDALNVNRR.I	N	61.22	1085.56	9	0	543.785	2	52.07	51497000	1	F1:23610	2	2	219	227			PEAKS DB
sp|Q9SMJ4|LEG_CICAR	F.LEDALNVNRR.I	N	61.17	1198.64	10	0.8	600.327	2	52.1	110010000	1	F1:23603	2	2	218	227			PEAKS DB
sp|Q9SMJ4|LEG_CICAR	R.E(-18.01)GDIIAVPTGVVF.W	N	60.41	1297.69	13	-0.5	649.851	2	71.06	5494100	1	F1:32744	2	2	137	149	Pyro-glu from E	E1:Pyro-glu from E:1000.00	PEAKS DB
sp|Q9SMJ4|LEG_CICAR	D.FLEDALNVNRR.I	N	59.67	1345.71	11	-2.1	449.576	3	40.18	4178500	2	F2:16497	2	2	217	227			PEAKS DB
sp|Q9SMJ4|LEG_CICAR	D.FLEDALNVNR.R	N	57.95	1189.61	10	-0.7	595.811	2	43.72	8087600	2	F2:18235	2	2	217	226			PEAKS DB
sp|Q9SMJ4|LEG_CICAR	F.A(+27.99)C(+15.99)AGVALSR.A	Y	57.83	890.428	9	1.2	446.221	2	29.31	0	3	F3:11262	0	0	63	71	Formylation; Oxidation (C)	A1:Formylation:1000.00;C2:Oxidation (C):1000.00	PEAKS DB
sp|Q9SMJ4|LEG_CICAR	R.DFLEDALN.V	N	57.12	935.424	8	0.8	936.43	1	55.46	17223000	1	F1:25306	3	3	216	223			PEAKS DB
sp|Q9SMJ4|LEG_CICAR	S.EGGLIETWNPSNK.Q	N	57.06	1443.7	13	-1.2	722.856	2	45.67	1210800	2	F2:19067	1	1	48	60			PEAKS DB
sp|Q9SMJ4|LEG_CICAR	V.PQNFAIAAK.S	N	56.59	958.524	9	-1.5	959.529	1	50.98	5430300	2	F2:21708	1	1	417	425			PEAKS DB
sp|Q9SMJ4|LEG_CICAR	S.AEFGSLHK.N	N	55.72	887.45	8	1.9	444.732	2	34.3	12163000	1	F1:15030	3	3	360	367			PEAKS DB
sp|Q9SMJ4|LEG_CICAR	T.PPEKEPR.Q	N	55.66	851.45	7	1.8	426.732	2	35.81	38678000	3	F3:14344	5	5	256	262			PEAKS DB
sp|Q9SMJ4|LEG_CICAR	R.QDEDEDEKR.Q	N	53.73	1162.47	9	-3.4	388.497	3	14.39	194480	2	F2:4220	3	3	287	295			PEAKS DB
sp|Q9SMJ4|LEG_CICAR	E.DEEKGAIVK.V	N	53.44	987.524	9	0.4	494.768	2	21.16	246820	3	F3:7402	1	1	238	246			PEAKS DB
sp|Q9SMJ4|LEG_CICAR	R.RFYLAGNHEQEFLRYQQEGSEEEENEGGNIFSGFKR.D	Y	52.84	4293.97	36	0.1	1074.5	4	50.73	1369800	1	F1:23013	1	1	180	215			PEAKS DB
sp|Q9SMJ4|LEG_CICAR	K.NAMFVPH.Y	N	52.59	814.38	7	0.6	408.197	2	36.1	951910	1	F1:15911	1	1	368	374			PEAKS DB
sp|Q9SMJ4|LEG_CICAR	I.VNKLQGR.N	N	52.03	813.482	7	-0.4	407.747	2	19.3	1867800	1	F1:7906	2	2	229	235			PEAKS DB
sp|Q9SMJ4|LEG_CICAR	R.Q(-17.03)EEDEDEDEKRQPHR.H	N	50.02	1921.8	15	-0.2	481.457	4	18.83	1169700	1	F1:7679	1	1	269	283	Pyro-glu from Q	Q1:Pyro-glu from Q:1000.00	PEAKS DB
sp|Q9SMJ4|LEG_CICAR	K.RDFLEDALN.V	N	50.01	1091.52	9	1.2	546.769	2	49.83	4567000	1	F1:22551	2	2	215	223			PEAKS DB
sp|Q9SMJ4|LEG_CICAR	L.QTFLHQRSPEIFIQQGNGYFGM(+31.99)VFPGC(+47.98)VETFEEPRESEQGEGSK.F	Y	49.66	5099.3	44	-3.9	1275.83	4	61.84	0	2	F2:26951	0	0	81	124	Dioxidation (M); Trioxidation (C)	M22:Dioxidation (M):1000.00;C27:Trioxidation (C):1000.00	PEAKS DB
sp|Q9SMJ4|LEG_CICAR	R.E(-18.01)GDIIAVPTGVV.F	N	49.16	1150.62	12	-0.1	576.319	2	63.9	2761200	2	F2:27928	2	2	137	148	Pyro-glu from E	E1:Pyro-glu from E:1000.00	PEAKS DB
sp|Q9SMJ4|LEG_CICAR	N.EC(+57.02)QLEHLNALKPDNR.I	Y	48.17	1835.89	15	5.6	612.976	3	40.69	37129000	2	F2:16722	2	2	30	44	Carbamidomethylation	C2:Carbamidomethylation:1000.00	PEAKS DB
sp|Q9SMJ4|LEG_CICAR	R.IKTVTSF.D	N	48.07	794.454	7	0.6	398.233	2	35.81	9559200	3	F3:14372	3	3	342	348			PEAKS DB
sp|Q9SMJ4|LEG_CICAR	F.W(+27.99)M(+31.99)FNDQDTPVIAVSLIDTSSFQNQLDQMPR.R	N	47.99	3555.63	30	8.7	1186.22	3	66.77	0	1	F1:30745	0	0	150	179	Formylation; Dioxidation (M)	W1:Formylation:1000.00;M2:Dioxidation (M):52.45	PEAKS DB
sp|Q9SMJ4|LEG_CICAR	E.DALNVNRR.I	N	45.44	956.515	8	0.7	479.264	2	52.1	8007600	1	F1:23621	1	1	220	227			PEAKS DB
sp|Q9SMJ4|LEG_CICAR	N.EDEEKGAIVK.V	N	45.09	1116.57	10	-1.6	373.195	3	20.27	258880	2	F2:7026	1	1	237	246			PEAKS DB
sp|Q9SMJ4|LEG_CICAR	C.AGVALSR.A	N	44.85	672.392	7	-0.7	337.203	2	24.06	341700	2	F2:8814	1	1	65	71			PEAKS DB
A0A1S2YZ56|A0A1S2YZ56_CICAR	K.ETPAIVHAPSKR.K	Y	124.86	1304.72	12	1.3	653.367	2	23.65	231890000	3	F3:8518	11	11	253	264			PEAKS DB
A0A1S2YZ56|A0A1S2YZ56_CICAR	K.IIQAAFKVPEDLVEAITNKK.E	Y	119.17	2226.26	20	1.3	743.094	3	60.97	53401000	1	F1:27965	4	4	233	252			PEAKS DB
A0A1S2YZ56|A0A1S2YZ56_CICAR	K.KETPAIVHAPSK.R	Y	118.83	1276.71	12	0.7	426.578	3	22.55	10255000	3	F3:7980	6	6	252	263			PEAKS DB
A0A1S2YZ56|A0A1S2YZ56_CICAR	K.LSWANEDETGTTEIC(+57.02)EGDVGSLR.E	Y	116.73	2538.12	23	0.4	1270.06	2	49.11	260350000	1	F1:22154	4	4	158	180	Carbamidomethylation	C15:Carbamidomethylation:1000.00	PEAKS DB
A0A1S2YZ56|A0A1S2YZ56_CICAR	R.TLFDTEYGEISAIDVK.D	Y	115.78	1799.88	16	0.4	900.947	2	56.41	288600000	1	F1:25677	4	4	102	117			PEAKS DB
A0A1S2YZ56|A0A1S2YZ56_CICAR	R.VVC(+57.02)GSNNVDEC(+57.02)QNK.R	Y	113.83	1621.68	14	1.1	811.847	2	21.38	7354200	3	F3:7469	3	3	361	374	Carbamidomethylation	C3:Carbamidomethylation:1000.00;C11:Carbamidomethylation:1000.00	PEAKS DB
A0A1S2YZ56|A0A1S2YZ56_CICAR	R.RTLFDTEYGEISAIDVK.D	Y	110.85	1955.98	17	0.8	653.001	3	53.7	38444000	1	F1:24372	4	4	101	117			PEAKS DB
A0A1S2YZ56|A0A1S2YZ56_CICAR	K.LQTYNIFDNDPDFKNSHGWTLTVTK.K	Y	110.48	2953.42	25	0.7	739.362	4	54.93	88072000	1	F1:24966	4	4	290	314			PEAKS DB
A0A1S2YZ56|A0A1S2YZ56_CICAR	R.VVC(+57.02)GSNNVDEC(+57.02)QNKR.F	Y	109.71	1777.78	15	1.4	593.601	3	19.99	94376000	3	F3:6783	6	6	361	375	Carbamidomethylation	C3:Carbamidomethylation:1000.00;C11:Carbamidomethylation:1000.00	PEAKS DB
A0A1S2YZ56|A0A1S2YZ56_CICAR	K.ETPAIVHAPSK.R	Y	109.54	1148.62	11	0.2	575.315	2	26.42	286540000	3	F3:9955	6	6	253	263			PEAKS DB
A0A1S2YZ56|A0A1S2YZ56_CICAR	K.KLQTYNIFDNDPDFKNSHGWTLTVTK.K	Y	107.36	3081.52	26	-0.6	771.385	4	51.83	13330000	1	F1:23554	2	2	289	314			PEAKS DB
A0A1S2YZ56|A0A1S2YZ56_CICAR	R.SREEETTEWEEEVAKR.Q	Y	107.22	2006.92	16	0.7	669.979	3	37.47	96229000	1	F1:16540	4	4	645	660			PEAKS DB
A0A1S2YZ56|A0A1S2YZ56_CICAR	R.IYAMFTNTDDSTFDPSIGAYSR.I	Y	105.95	2471.09	22	0.4	1236.55	2	56.41	16452000	1	F1:25730	4	4	200	221			PEAKS DB
A0A1S2YZ56|A0A1S2YZ56_CICAR	K.KNHPQFLAGK.G	Y	105.16	1138.62	10	0.3	570.318	2	23.39	179290000	3	F3:8413	6	6	413	422			PEAKS DB
A0A1S2YZ56|A0A1S2YZ56_CICAR	K.NSHGWTLTVTK.K	Y	104.98	1242.64	11	0.4	622.324	2	37.2	61683000	1	F1:16412	4	4	304	314			PEAKS DB
A0A1S2YZ56|A0A1S2YZ56_CICAR	K.LQTYNIFDNDPDFK.N	Y	104.13	1728.8	14	0	865.405	2	54.29	74880000	1	F1:24648	4	4	290	303			PEAKS DB
A0A1S2YZ56|A0A1S2YZ56_CICAR	K.LQTYNIFDNDPDFKNSHGWTLTVTKK.Q	Y	101.39	3081.52	26	0.9	771.386	4	51.54	4095700	1	F1:23372	1	1	290	315			PEAKS DB
A0A1S2YZ56|A0A1S2YZ56_CICAR	F.TNTDDSTFDPSIGAYSR.I	Y	100.59	1845.8	17	0.6	923.907	2	41.83	216530000	1	F1:18627	4	4	205	221			PEAKS DB
A0A1S2YZ56|A0A1S2YZ56_CICAR	R.SREEETTEWEEEVAK.R	Y	99.17	1850.82	15	1	617.946	3	38.37	12768000	1	F1:16989	2	2	645	659			PEAKS DB
A0A1S2YZ56|A0A1S2YZ56_CICAR	K.QIVATSLC(+57.02)VSKR.T	Y	98.61	1360.75	12	-0.5	454.589	3	33	30669000	3	F3:13020	5	5	432	443	Carbamidomethylation	C8:Carbamidomethylation:1000.00	PEAKS DB
A0A1S2YZ56|A0A1S2YZ56_CICAR	F.TLEPNSVFLPVLLHAAMVFYVHTGSGK.L	Y	97.53	2926.54	27	0.4	732.641	4	76.27	3149900	1	F1:35263	2	2	131	157			PEAKS DB
A0A1S2YZ56|A0A1S2YZ56_CICAR	Y.NIFDNDPDFKNSHGWTLTVTK.K	Y	96.59	2448.17	21	1.5	817.064	3	51.02	24461000	1	F1:23124	4	4	294	314			PEAKS DB
A0A1S2YZ56|A0A1S2YZ56_CICAR	K.Q(-17.03)IVATSLC(+57.02)VSK.R	Y	95.89	1187.62	11	1.1	594.818	2	45.81	13358000	1	F1:20590	2	2	432	442	Pyro-glu from Q; Carbamidomethylation	Q1:Pyro-glu from Q:1000.00;C8:Carbamidomethylation:1000.00	PEAKS DB
A0A1S2YZ56|A0A1S2YZ56_CICAR	K.VPEDLVEAITNKK.E	Y	95.48	1454.8	13	0.5	728.405	2	46.22	1001100000	1	F1:20760	4	4	240	252			PEAKS DB
A0A1S2YZ56|A0A1S2YZ56_CICAR	K.TLPYHLQFFTLEPNSVFLPVLLHAAMVFYVHTGSGK.L	Y	95.02	4073.13	36	-0.8	1019.29	4	79.88	740900	1	F1:36997	1	1	122	157			PEAKS DB
A0A1S2YZ56|A0A1S2YZ56_CICAR	K.NSHGWTLTVTKK.Q	Y	94.82	1370.73	12	0.7	457.917	3	31.55	30941000	1	F1:13712	6	6	304	315			PEAKS DB
A0A1S2YZ56|A0A1S2YZ56_CICAR	K.LSWANEDETGTTEIC(+57.02)EGDVGSLREGSVF.Y	Y	94.49	3057.35	28	0.6	1020.12	3	56.86	6726800	1	F1:25935	2	2	158	185	Carbamidomethylation	C15:Carbamidomethylation:1000.00	PEAKS DB
A0A1S2YZ56|A0A1S2YZ56_CICAR	G.KESSEEHSVKPHKGPVVER.D	Y	93.61	2158.11	19	1.2	540.535	4	16.39	29936000	1	F1:6461	6	6	79	97			PEAKS DB
A0A1S2YZ56|A0A1S2YZ56_CICAR	K.KETPAIVHAPSKR.K	Y	92.29	1432.81	13	1.4	478.612	3	20.41	8479700	3	F3:6972	6	6	252	264			PEAKS DB
A0A1S2YZ56|A0A1S2YZ56_CICAR	R.RSREEETTEWEEEVAKR.Q	Y	91.87	2163.02	17	0.4	541.761	4	34.97	18059000	1	F1:15354	3	3	644	660			PEAKS DB
A0A1S2YZ56|A0A1S2YZ56_CICAR	K.VPEDLVEAITNK.K	Y	90.23	1326.7	12	0.5	664.358	2	50.66	60606000	1	F1:22866	4	4	240	251			PEAKS DB
A0A1S2YZ56|A0A1S2YZ56_CICAR	R.VKQGDVFLVPR.F	Y	90.02	1256.72	11	1.1	419.915	3	39.51	35492000	1	F1:17519	4	4	378	388			PEAKS DB
A0A1S2YZ56|A0A1S2YZ56_CICAR	F.YIHSNLEAQRK.K	Y	89.46	1357.71	11	0.9	453.577	3	21.66	22311000	3	F3:7604	6	6	186	196			PEAKS DB
A0A1S2YZ56|A0A1S2YZ56_CICAR	K.LQTYNIFDNDPDFKNSHGWTL.T	Y	89.22	2524.17	21	0.4	842.394	3	60.08	8945000	1	F1:27484	2	2	290	310			PEAKS DB
A0A1S2YZ56|A0A1S2YZ56_CICAR	R.EGSVFYIHSNLEAQR.K	Y	89.15	1748.85	15	-0.2	583.955	3	42.19	5043100	1	F1:18875	2	2	181	195			PEAKS DB
A0A1S2YZ56|A0A1S2YZ56_CICAR	K.LSWANEDETGTTEIC(+57.02)EGDVGSLREGSVFY.I	Y	88.43	3220.41	29	0.5	1074.48	3	58.04	4100200	1	F1:26543	2	2	158	186	Carbamidomethylation	C15:Carbamidomethylation:1000.00	PEAKS DB
A0A1S2YZ56|A0A1S2YZ56_CICAR	G.KESSEEHSVKPHK.G	Y	88.4	1520.76	13	1.8	381.197	4	13.08	9931700	3	F3:3576	4	4	79	91			PEAKS DB
A0A1S2YZ56|A0A1S2YZ56_CICAR	K.Q(-17.03)IVATSLC(+57.02)VSKR.T	Y	86.33	1343.72	12	1.4	672.868	2	41.42	6880100	1	F1:18467	2	2	432	443	Pyro-glu from Q; Carbamidomethylation	Q1:Pyro-glu from Q:1000.00;C8:Carbamidomethylation:1000.00	PEAKS DB
A0A1S2YZ56|A0A1S2YZ56_CICAR	K.Q(-17.03)GDVFLVPR.F	Y	85.77	1012.53	9	-1.1	507.273	2	53.16	5530500	1	F1:24164	2	2	380	388	Pyro-glu from Q	Q1:Pyro-glu from Q:1000.00	PEAKS DB
A0A1S2YZ56|A0A1S2YZ56_CICAR	T.PAIVHAPSKR.K	Y	85.75	1074.63	10	0.6	359.216	3	23.62	10241000	3	F3:8494	4	4	255	264			PEAKS DB
A0A1S2YZ56|A0A1S2YZ56_CICAR	R.FHPMAHMSFDKEPLVF.M	Y	85.13	1931.91	16	0.5	644.975	3	52.16	8446300	1	F1:23688	3	3	389	404			PEAKS DB
A0A1S2YZ56|A0A1S2YZ56_CICAR	K.NHPQFLAGK.G	Y	84.94	1010.53	9	-2	506.271	2	27.91	84061000	2	F2:10602	6	6	414	422			PEAKS DB
A0A1S2YZ56|A0A1S2YZ56_CICAR	F.YIHSNLEAQR.K	Y	84.54	1229.62	10	1.2	615.814	2	25.35	152180000	3	F3:9363	7	7	186	195			PEAKS DB
A0A1S2YZ56|A0A1S2YZ56_CICAR	M.SFDKEPLVFMGFSTAAK.K	Y	84.04	1873.93	17	0.1	625.65	3	56.6	2157400	2	F2:24462	1	1	396	412			PEAKS DB
A0A1S2YZ56|A0A1S2YZ56_CICAR	K.QGDVFLVPR.F	Y	83.79	1029.56	9	-0.5	515.787	2	44.28	56075000	2	F2:18416	2	2	380	388			PEAKS DB
A0A1S2YZ56|A0A1S2YZ56_CICAR	R.TIDQLLDSPDDSIIF.G	Y	83.68	1690.83	15	0.3	846.421	2	68.68	53287000	1	F1:31590	2	2	444	458			PEAKS DB
A0A1S2YZ56|A0A1S2YZ56_CICAR	R.RTEEAESEEEAAR.R	Y	83.65	1505.66	13	1.8	502.893	3	19.74	739250	3	F3:6740	3	3	587	599			PEAKS DB
A0A1S2YZ56|A0A1S2YZ56_CICAR	T.PAIVHAPSK.R	Y	82.52	918.529	9	0.6	460.271	2	26.42	14545000	3	F3:9809	6	5	255	263			PEAKS DB
A0A1S2YZ56|A0A1S2YZ56_CICAR	K.KLQTYNIFDNDPDFK.N	Y	82.37	1856.89	15	1.4	619.972	3	49.8	19124000	1	F1:22504	2	2	289	303			PEAKS DB
A0A1S2YZ56|A0A1S2YZ56_CICAR	G.KESSEEHSVKPHKGPVVERDER.R	Y	82.13	2558.28	22	1.5	640.578	4	17.14	33340000	3	F3:5569	5	5	79	100			PEAKS DB
A0A1S2YZ56|A0A1S2YZ56_CICAR	K.QIVATSLC(+57.02)VSK.R	Y	81.17	1204.65	11	0.7	603.331	2	36.52	89243000	1	F1:16067	2	2	432	442	Carbamidomethylation	C8:Carbamidomethylation:1000.00	PEAKS DB
A0A1S2YZ56|A0A1S2YZ56_CICAR	R.RKEEEEEEVRR.R	Y	80.44	1487.73	11	0.9	372.94	4	15.14	228820	1	F1:5928	1	1	516	526			PEAKS DB
A0A1S2YZ56|A0A1S2YZ56_CICAR	Y.IHSNLEAQRK.K	Y	79.17	1194.65	10	3.2	399.223	3	17.53	12640000	3	F3:5622	5	5	187	196			PEAKS DB
A0A1S2YZ56|A0A1S2YZ56_CICAR	K.GPVVERDERR.T	Y	78.4	1211.64	10	0	404.885	3	17.16	16751000	3	F3:5455	7	7	92	101			PEAKS DB
A0A1S2YZ56|A0A1S2YZ56_CICAR	K.E(-18.01)TPAIVHAPSK.R	Y	77.95	1130.61	11	2	377.877	3	26.42	22258000	3	F3:9956	3	3	253	263	Pyro-glu from E	E1:Pyro-glu from E:1000.00	PEAKS DB
A0A1S2YZ56|A0A1S2YZ56_CICAR	Y.IHSNLEAQR.K	Y	77.9	1066.55	9	1	534.283	2	20.77	105050000	3	F3:7186	6	6	187	195			PEAKS DB
A0A1S2YZ56|A0A1S2YZ56_CICAR	K.GSVLQILDKQIVATSLC(+57.02)VSK.R	Y	77.12	2158.2	20	-1.3	720.407	3	62.26	821490	2	F2:27194	1	1	423	442	Carbamidomethylation	C17:Carbamidomethylation:1000.00	PEAKS DB
A0A1S2YZ56|A0A1S2YZ56_CICAR	E.GKESSEEHSVKPHK.G	Y	76.97	1577.78	14	1.1	395.452	4	13.08	5410900	3	F3:3584	3	3	78	91			PEAKS DB
A0A1S2YZ56|A0A1S2YZ56_CICAR	K.E(-18.01)TPAIVHAPSKR.K	Y	76.96	1286.71	12	-0.3	429.909	3	23.56	32243000	3	F3:8530	5	5	253	264	Pyro-glu from E	E1:Pyro-glu from E:1000.00	PEAKS DB
A0A1S2YZ56|A0A1S2YZ56_CICAR	R.RTEEAESEEEAARR.Q	Y	76.72	1661.76	14	-2.1	554.926	3	20.12	1532600	2	F2:6924	2	2	587	600			PEAKS DB
A0A1S2YZ56|A0A1S2YZ56_CICAR	V.PEDLVEAITNKK.E	Y	76.57	1355.73	12	-1.2	452.917	3	46.5	827110	2	F2:19566	1	1	241	252			PEAKS DB
A0A1S2YZ56|A0A1S2YZ56_CICAR	K.RTIDQLLDSPDDSIIF.G	Y	75.8	1846.93	16	-1.3	924.472	2	63.64	4052600	2	F2:27828	2	2	443	458			PEAKS DB
A0A1S2YZ56|A0A1S2YZ56_CICAR	E.GKESSEEHSVKPHKGPVVER.D	Y	74.75	2215.13	20	0.9	739.385	3	16.18	12454000	1	F1:6393	5	5	78	97			PEAKS DB
A0A1S2YZ56|A0A1S2YZ56_CICAR	K.GPVVERDER.R	Y	74.15	1055.54	9	1.6	352.852	3	18.79	12592000	3	F3:6230	5	5	92	100			PEAKS DB
A0A1S2YZ56|A0A1S2YZ56_CICAR	K.TLPYHLQFF.T	Y	74.12	1164.6	9	1.2	583.305	2	60.56	239350000	1	F1:27657	2	2	122	130			PEAKS DB
A0A1S2YZ56|A0A1S2YZ56_CICAR	Y.NIFDNDPDFK.N	Y	72.48	1223.55	10	0.8	612.779	2	46.45	18867000	1	F1:20870	2	2	294	303			PEAKS DB
A0A1S2YZ56|A0A1S2YZ56_CICAR	K.GSVLQILDK.Q	Y	71.6	971.565	9	0.9	486.789	2	49.3	212810000	1	F1:22201	2	2	423	431			PEAKS DB
A0A1S2YZ56|A0A1S2YZ56_CICAR	R.RRKEEEEEEVR.R	Y	70.62	1487.73	11	0.7	372.94	4	14.64	376920	1	F1:5675	2	2	515	525			PEAKS DB
A0A1S2YZ56|A0A1S2YZ56_CICAR	K.NHPQFLAGKG.S	Y	68.91	1067.55	10	-1.9	534.782	2	27.3	3109700	2	F2:10600	5	5	414	423			PEAKS DB
A0A1S2YZ56|A0A1S2YZ56_CICAR	Y.NIFDNDPDFKNSHGWTLTVTKK.Q	Y	68.66	2576.27	22	-0.8	645.073	4	47.61	4257300	2	F2:20104	2	2	294	315			PEAKS DB
A0A1S2YZ56|A0A1S2YZ56_CICAR	F.YVHTGSGK.L	Y	68.51	847.419	8	2.8	424.717	2	13.24	663690	3	F3:3656	3	3	150	157			PEAKS DB
A0A1S2YZ56|A0A1S2YZ56_CICAR	R.RKQEEIRR.Q	Y	68.1	1113.64	8	1.1	372.219	3	13.24	7058900	3	F3:3650	2	2	562	569			PEAKS DB
A0A1S2YZ56|A0A1S2YZ56_CICAR	F.MGFSTAAK.K	Y	67.86	811.39	8	-0.1	406.701	2	29.13	5573900	3	F3:11145	3	3	405	412			PEAKS DB
A0A1S2YZ56|A0A1S2YZ56_CICAR	K.LQTYNIFDNDPDFKNSHGWTLT.V	Y	66.48	2625.21	22	-0.1	876.078	3	58.25	3270100	2	F2:25249	2	2	290	311			PEAKS DB
A0A1S2YZ56|A0A1S2YZ56_CICAR	R.RKEEEEEEVR.R	Y	65.51	1331.63	10	0.3	444.884	3	15.77	138930	1	F1:6225	1	1	516	525			PEAKS DB
A0A1S2YZ56|A0A1S2YZ56_CICAR	N.HPQFLAGK.G	Y	61.88	896.487	8	0.1	449.25	2	27.04	3266400	1	F1:11581	3	3	415	422			PEAKS DB
A0A1S2YZ56|A0A1S2YZ56_CICAR	K.KIIQAAFK.V	Y	61.16	917.57	8	0.7	459.791	2	29.89	53120000	3	F3:11508	6	6	232	239			PEAKS DB
A0A1S2YZ56|A0A1S2YZ56_CICAR	K.IIQAAFK.V	Y	59.34	789.475	7	1.3	395.744	2	33.34	615910000	3	F3:13128	3	3	233	239			PEAKS DB
A0A1S2YZ56|A0A1S2YZ56_CICAR	K.KNHPQFL.A	Y	58.07	882.471	7	0.2	442.242	2	30.96	3598600	1	F1:13432	3	3	413	419			PEAKS DB
A0A1S2YZ56|A0A1S2YZ56_CICAR	H.KGPVVERDER.R	Y	57.83	1183.63	10	-0.8	395.551	3	17.07	668540	2	F2:5473	3	3	91	100			PEAKS DB
A0A1S2YZ56|A0A1S2YZ56_CICAR	R.RKQEEIR.R	Y	57.71	957.535	7	4.2	320.186	3	13.67	4728900	3	F3:3831	2	2	562	568			PEAKS DB
A0A1S2YZ56|A0A1S2YZ56_CICAR	E.GKESSEEHSVKPHKGPVVERDER.R	Y	57.21	2615.31	23	1.4	654.833	4	16.31	14832000	1	F1:6486	4	4	78	100			PEAKS DB
A0A1S2YZ56|A0A1S2YZ56_CICAR	M.VFYVHTGSGK.L	Y	56.87	1093.56	10	-0.2	365.525	3	28.17	2204500	1	F1:12132	3	3	148	157			PEAKS DB
A0A1S2YZ56|A0A1S2YZ56_CICAR	K.KNHPQFLAGKG.S	Y	53.88	1195.65	11	-2.5	399.555	3	23.51	26826000	2	F2:8617	2	2	413	423			PEAKS DB
A0A1S2YZ56|A0A1S2YZ56_CICAR	N.SHGWTLTVTK.K	Y	53.61	1128.59	10	-0.9	565.302	2	37.32	189380	1	F1:16490	1	1	305	314			PEAKS DB
A0A1S2YZ56|A0A1S2YZ56_CICAR	F.KVPEDLVEAITNKK.E	Y	53.35	1582.89	14	1.2	528.639	3	43.7	7965800	2	F2:18266	3	3	239	252			PEAKS DB
A0A1S2YZ56|A0A1S2YZ56_CICAR	R.EQEEESEGEGEAKTEEEEEETESEGGRR.Q	Y	52.92	3197.29	28	-1.2	800.328	4	30.05	935790	2	F2:11705	1	1	613	640			PEAKS DB
A0A1S2YZ56|A0A1S2YZ56_CICAR	K.QHNIGFL.M	Y	49.71	827.429	7	-1.3	414.72	2	45.16	3492900	1	F1:20291	2	2	322	328			PEAKS DB
A0A1S2YZ56|A0A1S2YZ56_CICAR	K.NSHGWTL.T	Y	48.76	813.377	7	-1.4	407.695	2	42.76	2413500	2	F2:17744	1	1	304	310			PEAKS DB
A0A1S2YZ56|A0A1S2YZ56_CICAR	R.KREEEEEEEKGR.E	Y	48.3	1546.72	12	1.7	387.688	4	11.74	166870	1	F1:4288	2	2	486	497			PEAKS DB
A0A1S2YZ56|A0A1S2YZ56_CICAR	R.VKQGDVF.L	Y	47.47	791.418	7	1.5	396.716	2	31.56	42955000	1	F1:13697	3	3	378	384			PEAKS DB
A0A1S2YZ56|A0A1S2YZ56_CICAR	K.QIVATSL.C	Y	47.08	730.423	7	-1.4	731.429	1	41.26	10466000	2	F2:16979	1	1	432	438			PEAKS DB
A0A1S2YZ56|A0A1S2YZ56_CICAR	V.PEDLVEAITNKK(+27.99).E	Y	46.88	1383.72	12	0.9	692.869	2	50.81	5193500	1	F1:23014	1	1	241	252	Formylation	K12:Formylation:8.69	PEAKS DB
A0A1S2YZ56|A0A1S2YZ56_CICAR	H.PQFLAGK.G	Y	45.79	759.428	7	-4.6	380.719	2	23.41	425570	1	F1:9857	1	1	416	422			PEAKS DB
A0A1S2YZ56|A0A1S2YZ56_CICAR	H.KGPVVERDERR.T	Y	45.26	1339.73	11	0.1	335.94	4	16.07	146230	2	F2:5010	1	1	91	101			PEAKS DB
A0A1S3E1N3|A0A1S3E1N3_CICAR	R.C(+57.02)AGVSVLKR.T	Y	105.88	988.549	9	0.1	495.281	2	26.51	48342000	3	F3:9909	9	9	73	81	Carbamidomethylation	C1:Carbamidomethylation:1000.00	PEAKS DB
A0A1S3E1N3|A0A1S3E1N3_CICAR	R.IESEAGLTEIWDANHPELR.C	Y	105.3	2179.05	19	2.7	727.359	3	51.46	53381000	1	F1:23322	2	2	54	72			PEAKS DB
A0A1S3E1N3|A0A1S3E1N3_CICAR	R.GQLLVVPQNFAVAK.Q	Y	105.17	1482.86	14	0.9	742.434	2	51.21	31153000	1	F1:23191	2	2	462	475			PEAKS DB
A0A1S3E1N3|A0A1S3E1N3_CICAR	K.LHENIADPSRADVFNPR.A	Y	105.14	1949.97	17	0.1	488.499	4	37.66	13157000	1	F1:16636	4	4	374	390			PEAKS DB
A0A1S3E1N3|A0A1S3E1N3_CICAR	R.NSAISATPGEVLANAFGLSPEEVIALK.N	Y	104.3	2697.42	27	0	900.146	3	70.9	25472000	1	F1:32739	4	4	502	528			PEAKS DB
A0A1S3E1N3|A0A1S3E1N3_CICAR	R.GRPQLQQDR.H	Y	103.48	1096.57	9	0.4	366.531	3	19.13	41654000	3	F3:6421	6	6	129	137			PEAKS DB
A0A1S3E1N3|A0A1S3E1N3_CICAR	Y.GNTPLIIITLLDTSNPLNQLDR.T	Y	100.2	2420.33	22	0.1	807.782	3	76.56	1612300	1	F1:35399	3	3	164	185			PEAKS DB
A0A1S3E1N3|A0A1S3E1N3_CICAR	R.RGRPQLQQDR.H	Y	99.75	1252.67	10	2.3	418.565	3	17.65	51831000	3	F3:5694	5	5	128	137			PEAKS DB
A0A1S3E1N3|A0A1S3E1N3_CICAR	K.NNRNEGVLATPDSR.I	Y	98.97	1541.75	14	0.5	514.924	3	26.65	9169100	3	F3:9966	3	3	529	542			PEAKS DB
A0A1S3E1N3|A0A1S3E1N3_CICAR	K.SLHLSAQWVNLYK.D	Y	98.16	1557.83	13	0.9	520.283	3	51.33	18626000	1	F1:23241	2	2	407	419			PEAKS DB
A0A1S3E1N3|A0A1S3E1N3_CICAR	Y.WTYNYGNTPLIIITLLDTSNPLNQLDR.T	Y	96.65	3147.62	27	0.7	1050.21	3	81.79	2062500	1	F1:37885	2	2	159	185			PEAKS DB
A0A1S3E1N3|A0A1S3E1N3_CICAR	K.GGLSIIRPPLEPEIR.S	Y	93.46	1645.95	15	-0.3	549.657	3	49.53	217140000	1	F1:22366	5	5	257	271			PEAKS DB
A0A1S3E1N3|A0A1S3E1N3_CICAR	K.RVEEREEEVEDEPC(+57.02)KR.E	Y	93.31	2087.95	16	1.6	522.995	4	22.31	13615000	3	F3:7935	3	3	285	300	Carbamidomethylation	C14:Carbamidomethylation:1000.00	PEAKS DB
A0A1S3E1N3|A0A1S3E1N3_CICAR	Y.NYGNTPLIIITLLDTSNPLNQLDR.T	Y	92.01	2697.43	24	-1	1349.72	2	78.36	37470000	1	F1:36263	4	4	162	185			PEAKS DB
A0A1S3E1N3|A0A1S3E1N3_CICAR	R.ITTANSLTLPVLK.S	Y	91.39	1369.82	13	2	685.916	2	50.36	64490000	1	F1:22738	2	2	394	406			PEAKS DB
A0A1S3E1N3|A0A1S3E1N3_CICAR	K.LHENIADPSR.A	Y	90.7	1150.57	10	0.5	576.293	2	24.72	19883000	1	F1:10408	6	6	374	383			PEAKS DB
A0A1S3E1N3|A0A1S3E1N3_CICAR	R.FYLAGNPETEK.Q	Y	89.62	1267.61	11	0.5	634.811	2	38.52	71224000	1	F1:17147	2	2	190	200			PEAKS DB
A0A1S3E1N3|A0A1S3E1N3_CICAR	R.NEGVLATPDSR.I	Y	87.39	1157.57	11	1.8	579.791	2	29.89	14332000	3	F3:11490	3	3	532	542			PEAKS DB
A0A1S3E1N3|A0A1S3E1N3_CICAR	K.TNDRAEISTMIGR.N	Y	86.93	1462.72	13	-0.9	488.58	3	37.26	1326200	2	F2:15126	1	1	489	501			PEAKS DB
A0A1S3E1N3|A0A1S3E1N3_CICAR	R.QQSEFNEC(+57.02)QLDSIDALEPDNRIESEAGLTEIWDANHPELR.C	Y	84.28	4668.13	40	-0.7	1168.04	4	59.67	55424000	2	F2:25861	2	2	33	72	Carbamidomethylation	C8:Carbamidomethylation:1000.00	PEAKS DB
A0A1S3E1N3|A0A1S3E1N3_CICAR	R.KRGQEEEEEESNNMFSGFDSR.F	Y	83.43	2504.05	21	1.4	627.02	4	40.49	2949000	1	F1:18077	1	1	205	225			PEAKS DB
A0A1S3E1N3|A0A1S3E1N3_CICAR	R.C(+57.02)AGVSVLK.R	Y	83.23	832.448	8	0.1	417.23	2	30.02	19339000	3	F3:11585	3	3	73	80	Carbamidomethylation	C1:Carbamidomethylation:1000.00	PEAKS DB
A0A1S3E1N3|A0A1S3E1N3_CICAR	R.Q(-17.03)QSEFNEC(+57.02)QLDSIDALEPDNRIESEAGLTEIWDANHPELR.C	Y	81.98	4651.1	40	0.6	1163.78	4	62.23	5804600	1	F1:28539	2	2	33	72	Pyro-glu from Q; Carbamidomethylation	Q1:Pyro-glu from Q:1000.00;C8:Carbamidomethylation:1000.00	PEAKS DB
A0A1S3E1N3|A0A1S3E1N3_CICAR	K.GRVQVVNNEGK.S	Y	81.16	1198.64	11	0	400.554	3	18.61	331160	1	F1:7602	1	1	442	452			PEAKS DB
A0A1S3E1N3|A0A1S3E1N3_CICAR	R.KLQSPDKHR.K	Y	77.68	1107.61	9	4.1	370.213	3	13.34	5083700	3	F3:3662	3	3	240	248			PEAKS DB
A0A1S3E1N3|A0A1S3E1N3_CICAR	K.SVFNGEVGR.G	Y	77.31	963.477	9	0.6	482.745	2	34.48	9496200	1	F1:15112	3	3	453	461			PEAKS DB
A0A1S3E1N3|A0A1S3E1N3_CICAR	N.SLEETVC(+57.02)TLK.L	Y	74.12	1178.59	10	0.2	590.299	2	39.17	42969000	1	F1:17338	2	2	364	373	Carbamidomethylation	C7:Carbamidomethylation:1000.00	PEAKS DB
A0A1S3E1N3|A0A1S3E1N3_CICAR	R.GQLLVVPQNF.A	Y	71.44	1113.62	10	0.1	557.815	2	56.89	7027100	1	F1:25977	2	2	462	471			PEAKS DB
A0A1S3E1N3|A0A1S3E1N3_CICAR	K.QGDLIAIPPGVPYWTY.N	Y	70.78	1788.91	16	-2.1	895.46	2	68.13	8720200	2	F2:29903	2	2	146	161			PEAKS DB
A0A1S3E1N3|A0A1S3E1N3_CICAR	R.KHQIIEVK.G	Y	70.64	993.597	8	1.2	497.805	2	21.63	43349000	3	F3:7623	6	6	249	256			PEAKS DB
A0A1S3E1N3|A0A1S3E1N3_CICAR	R.VQVVNNEGK.S	Y	69.31	985.519	9	0.3	493.766	2	19.41	4313400	1	F1:7945	3	3	444	452			PEAKS DB
A0A1S3E1N3|A0A1S3E1N3_CICAR	K.HQIIEVK.G	Y	66.38	865.502	7	1.8	433.758	2	26.06	29474000	3	F3:9649	3	3	250	256			PEAKS DB
A0A1S3E1N3|A0A1S3E1N3_CICAR	K.QGDLIAIPPGVPY.W	Y	66.21	1338.72	13	0.6	670.365	2	58.91	14128000	1	F1:26928	2	2	146	158			PEAKS DB
A0A1S3E1N3|A0A1S3E1N3_CICAR	K.LQSPDKHR.K	Y	64.9	979.52	8	0.1	327.513	3	14.51	1102200	3	F3:4253	3	3	241	248			PEAKS DB
A0A1S3E1N3|A0A1S3E1N3_CICAR	R.ADVFNPR.A	Y	63.09	817.408	7	0.7	409.711	2	30.93	24703000	1	F1:13513	3	3	384	390			PEAKS DB
A0A1S3E1N3|A0A1S3E1N3_CICAR	K.QAGNEGMEYVAFK.T	Y	63.04	1442.65	13	0.1	722.331	2	43.11	2311000	1	F1:19248	2	2	476	488			PEAKS DB
A0A1S3E1N3|A0A1S3E1N3_CICAR	R.KLQSPDK.H	Y	61.38	814.455	7	1.6	408.235	2	13.66	1997000	1	F1:5148	3	3	240	246			PEAKS DB
A0A1S3E1N3|A0A1S3E1N3_CICAR	F.GLSPEEVIALK.N	Y	60.06	1154.65	11	0.5	578.334	2	48.06	5044900	1	F1:21684	2	2	518	528			PEAKS DB
A0A1S3E1N3|A0A1S3E1N3_CICAR	N.YGNTPLIIITLLDTSNPLNQLDR.T	Y	60.01	2583.39	23	1.4	862.137	3	78.18	0	1	F1:36191	0	0	163	185			PEAKS DB
A0A1S3E1N3|A0A1S3E1N3_CICAR	R.SEEEETHRR.H	Y	59.89	1171.52	9	0.9	391.514	3	10.89	91558	1	F1:3913	1	1	272	280			PEAKS DB
A0A1S3E1N3|A0A1S3E1N3_CICAR	K.GGLSIIRPPLEPEIRSEEEETHRR.H	Y	58.72	2799.46	24	1.4	700.872	4	42.8	4041500	1	F1:19207	2	2	257	280			PEAKS DB
A0A1S3E1N3|A0A1S3E1N3_CICAR	R.FLGQVLK.V	Y	51.01	803.49	7	1.3	402.752	2	40.96	129740000	1	F1:18346	2	2	226	232			PEAKS DB
A0A1S3E1N3|A0A1S3E1N3_CICAR	K.VKESIIR.K	Y	50.84	843.518	7	0.8	422.766	2	23.45	13253000	1	F1:9836	3	3	233	239			PEAKS DB
A0A1S3E1N3|A0A1S3E1N3_CICAR	D.ALEPDNR.I	N	50.18	813.398	7	0.1	407.705	2	19.89	127060	3	F3:6802	1	1	47	53			PEAKS DB
A0A1S3E1N3|A0A1S3E1N3_CICAR	K.VKESIIRK.L	Y	47.99	971.613	8	-0.6	324.878	3	19.2	2046700	2	F2:6515	3	3	233	240			PEAKS DB
A0A1S3E1N3|A0A1S3E1N3_CICAR	R.KLQSPDKHRK.H	Y	46.56	1235.71	10	0.3	309.934	4	9.5	56263	1	F1:3261	1	1	240	249			PEAKS DB
A0A1S2YKD9|A0A1S2YKD9_CICAR	R.LHLIC(+57.02)SIDPSTSLGDTFQPFYIGGGDNSQSVLAGFEPVILETAFNESR.E	Y	107.64	5198.52	48	-1.8	1300.63	4	74.93	0	1	F1:34640	0	0	139	186	Carbamidomethylation	C5:Carbamidomethylation:1000.00	PEAKS DB
A0A1S2YKD9|A0A1S2YKD9_CICAR	K.KSNPQFLVGAASLLK.T	Y	99.77	1571.9	15	0.5	524.974	3	51.61	8791800	1	F1:23386	2	2	392	406			PEAKS DB
A0A1S2YKD9|A0A1S2YKD9_CICAR	R.LFQNKDTEFLDR.N	Y	94.51	1524.76	12	0.2	509.259	3	41.54	8767200	1	F1:18532	2	2	55	66			PEAKS DB
A0A1S2YKD9|A0A1S2YKD9_CICAR	K.LGFIYGDELEER.R	Y	90.02	1439.69	12	0.8	720.853	2	51.74	17888000	1	F1:23462	2	2	101	112			PEAKS DB
A0A1S2YKD9|A0A1S2YKD9_CICAR	R.SLFIPQYLDSNFIIFVR.R	Y	88.13	2071.11	17	1.8	691.379	3	73.42	1681800	1	F1:33937	2	2	79	95			PEAKS DB
A0A1S2YKD9|A0A1S2YKD9_CICAR	K.SNPQFLVGAASLLK.T	Y	86.1	1443.81	14	0.8	722.911	2	57.3	11064000	1	F1:26142	2	2	393	406			PEAKS DB
A0A1S2YKD9|A0A1S2YKD9_CICAR	K.KVDGPIVYIDDSHA.P	Y	82.89	1527.76	14	0.8	510.259	3	42.32	6912800	1	F1:18885	2	2	196	209			PEAKS DB
A0A1S2YKD9|A0A1S2YKD9_CICAR	R.SLFIPQYLDSNF.I	Y	81.96	1442.71	12	0	722.36	2	67.7	2871100	1	F1:31170	2	2	79	90			PEAKS DB
A0A1S2YKD9|A0A1S2YKD9_CICAR	K.VGDIFYVPR.Y	Y	75.86	1064.57	9	0.4	533.289	2	48.4	4672800	1	F1:21840	2	2	359	367			PEAKS DB
A0A1S2YKD9|A0A1S2YKD9_CICAR	R.ATEYGIVLR.G	Y	75.45	1020.56	9	-1.5	511.287	2	42.03	9904200	2	F2:17382	2	2	329	337			PEAKS DB
A0A1S2YKD9|A0A1S2YKD9_CICAR	K.LGFIYGDELEERR.L	Y	75.21	1595.79	13	0.5	532.938	3	47.23	5107000	1	F1:21277	2	2	101	113			PEAKS DB
A0A1S2YKD9|A0A1S2YKD9_CICAR	R.YFPFC(+57.02)QIASR.N	Y	74.72	1287.61	10	1.3	644.81	2	52.15	6019000	1	F1:23688	1	1	368	377	Carbamidomethylation	C5:Carbamidomethylation:1000.00	PEAKS DB
A0A1S2YKD9|A0A1S2YKD9_CICAR	R.LHLIC(+57.02)SIDPSTSLGDTFQPF.Y	Y	73.45	2247.09	20	-2.2	1124.55	2	63.42	6797200	2	F2:27717	2	2	139	158	Carbamidomethylation	C5:Carbamidomethylation:1000.00	PEAKS DB
A0A1S2YKD9|A0A1S2YKD9_CICAR	F.YLVNIGEGQR.L	Y	73.33	1147.6	10	-0.8	574.805	2	40	8428800	1	F1:17783	2	2	129	138			PEAKS DB
A0A1S2YKD9|A0A1S2YKD9_CICAR	K.TGDIYVIPAGSVF.Y	Y	69.79	1337.69	13	0.3	669.849	2	61.31	12992000	1	F1:28122	3	3	116	128			PEAKS DB
A0A1S2YKD9|A0A1S2YKD9_CICAR	Y.LVNIGEGQR.L	Y	66.27	984.535	9	1.9	493.275	2	29.74	12006000	1	F1:12862	3	3	130	138			PEAKS DB
A0A1S2YKD9|A0A1S2YKD9_CICAR	K.TGDIYVIPAGSVFY.L	Y	62.14	1500.75	14	-0.3	751.382	2	63.45	1376100	2	F2:27750	1	1	116	129			PEAKS DB
A0A1S2YKD9|A0A1S2YKD9_CICAR	N.KDRGDSPDSYNLYDR.K	Y	61.34	1799.81	15	1.8	450.959	4	31.76	1114900	3	F3:12445	2	2	267	281			PEAKS DB
A0A1S2YKD9|A0A1S2YKD9_CICAR	K.LFLMQDSK.S	Y	60.57	980.5	8	0.6	491.257	2	44.18	3518700	1	F1:19799	2	2	36	43			PEAKS DB
A0A1S2YKD9|A0A1S2YKD9_CICAR	R.LKTGDIYVIPAGSVFY.L	Y	59.13	1741.93	16	0.1	871.97	2	59.21	1583700	1	F1:27069	2	2	114	129			PEAKS DB
A0A1S2YKD9|A0A1S2YKD9_CICAR	N.KDRGDSPDSYNLYDRK.H	Y	57.98	1927.9	16	0.8	482.982	4	28.2	613390	1	F1:12116	1	1	267	282			PEAKS DB
A0A1S2YKD9|A0A1S2YKD9_CICAR	R.SLFIPQYLDSNFIIF.V	Y	57.32	1815.94	15	-2.4	908.977	2	80.14	1441300	2	F2:35665	2	2	79	93			PEAKS DB
A0A1S2YKD9|A0A1S2YKD9_CICAR	K.KVDGPIVYIDDSHAPS.L	Y	57.14	1711.84	16	1.5	571.621	3	41.89	351900	1	F1:18714	1	1	196	211			PEAKS DB
A0A1S2YKD9|A0A1S2YKD9_CICAR	K.DTEFLDR.N	Y	56.13	894.408	7	-0.3	448.21	2	35.51	949920	1	F1:15674	1	1	60	66			PEAKS DB
